# Supplementary material for: Regulatory RNA Networks in Ovarian Follicular Cysts in Dairy Cows: Implications for Human Polycystic Ovary Syndrome
Source: Genes (Basel). 2025 Jun 30;16(7):791. doi: 10.3390/genes16070791 (PMC12294580; doi:10.3390/genes16070791)
Supplement: Supplementary file 1 [file genes-16-00791-s001.zip]

Archive with 9 entries (9 files):
- FigureS1.pdf
- SupplementaryFileS1.xlsx
- SupplementaryFileS2.xlsx
- SupplementaryFileS3.xlsx
- SupplementaryFileS4.xlsx
- SupplementaryFileS5.xlsx
- TableS1.pdf
- TableS2.pdf
- TableS3.pdf
