# Supplementary material for: Regulatory RNA Networks in Ovarian Follicular Cysts in Dairy Cows: Implications for Human Polycystic Ovary Syndrome
Source: Genes (Basel). 2025 Jun 30;16(7):791. doi: 10.3390/genes16070791 (PMC12294580; doi:10.3390/genes16070791)
Supplement: Supplementary file 1 [file genes-16-00791-s001.zip › SupplementaryFileS1.xlsx]

## Sheet: Sheet1
miRNA	Fold change	P value					miRNA	Fold change	P value
bta-let-7a-5p	-1.09	0.544					bta-mir-18a	-14.35	0.011
bta-let-7d	1.46	0.263					bta-mir-30e-5p	-9.28	0.012
bta-let-7f	-1.99	0.128					bta-mir-30b-5p	-2.44	0.039
bta-let-7g	1.89	0.11					bta-mir-15b	-2.42	0.0161
bta-let-7i	-1.61	0.151369					bta-mir-29a	-2.3	0.008
bta-mir-101	3.12	0.046					bta-mir-26b	-2.06	0.001
bta-mir-103	2.67	0.011					bta-mir-191	-2.05	0.002
bta-mir-107	1.46	0.262514					bta-mir-34b	-2.02	0.191
bta-mir-10a	1.89	0.110082					bta-mir-132	2.17	0.035
bta-mir-10b	1.18	0.372817					bta-mir-21-3p	2.23	0.03
bta-mir-122	-1.03	0.488149					bta-mir-199b	2.41	0.049
bta-mir-124b	1.76	0.101423					bta-mir-103	2.67	0.011
bta-mir-125a	-1.24	0.398617					bta-mir-221	2.76	0.0001
bta-mir-125b	-1.33	0.301813					bta-mir-101	3.12	0.046
bta-mir-126-3p	-1.65	0.110294					bta-mir-99a-5p	3.59	0.027
bta-mir-127	-1.03	0.549837					bta-mir-145	4.83	0.031
bta-mir-128	-1.56	0.193804					bta-mir-193a-3p	5.64	0.015
bta-mir-132	2.17	0.035					bta-mir-29c	7.8	0.014
bta-mir-138	1.23	0.273194
bta-mir-139	1.42	0.273643
bta-mir-140	-1.12	0.389378
bta-mir-142-3p	-1.23	0.327164
bta-mir-142-5p	-1.73	0.0983804
bta-mir-145	4.83	0.031
bta-mir-148a	1.66	0.121289
bta-mir-148b	-1.37	0.229478
bta-mir-150	-1.67	0.147852
bta-mir-151-3p	-0.79	0.652
bta-mir-151-5p	1.91	0.226
bta-mir-15b	-2.42	0.161
bta-mir-16b	-1.48	0.543
bta-mir-17-3p	1.41	0.256
bta-mir-17-5p	1.76	0.119
bta-mir-17-5p	-1.24	0.412
bta-mir-181a	-1.33	0.418
bta-mir-181b	1.65	0.134
bta-mir-181c	-1.63	0.613
bta-mir-186	1.86	0.248
bta-mir-18a	-14.35	0.011
bta-mir-18b	-1.69	0.111
bta-mir-191	-2.05	0.002
bta-mir-192	-1.43	0.483
bta-mir-193a-3p	5.64	0.015
bta-mir-193a-5p	1.75	0.124
bta-mir-199a-3p	1.26	0.434
bta-mir-199a-5p	-1.36	0.425
bta-mir-199b	2.41	0.049
bta-mir-200a	1.42	0.269
bta-mir-200b	-1.12	0.387
bta-mir-200c	-1.61	0.151
bta-mir-205	1.56	0.302
bta-mir-20a	1.33	0.319
bta-mir-20b	1.65	0.116
bta-mir-210	-1.03	0.544
bta-mir-21-3p	2.23	0.03
bta-mir-214	1.98	0.0851
bta-mir-215	-1.42	0.296
bta-mir-21-5p	-1.56	0.193804
bta-mir-218	1.68	0.152
bta-mir-221	2.76	0.0001
bta-mir-222	1.27	0.274
bta-mir-22-5p	1.39	0.274
bta-mir-23a	-1.12	0.402
bta-mir-23b-3p	-1.23	0.327164
bta-mir-24-3p	-1.66	0.127
bta-mir-25	1.37	0.229
bta-mir-26a	1.67	0.146
bta-mir-26b	-2.06	0.001
bta-mir-27a-3p	1.89	0.093
bta-mir-27b	-1.23	0.293
bta-mir-29a	-2.3	0.008
bta-mir-29b	1.22	0.277
bta-mir-29c	7.8	0.014
bta-mir-30a-5p	1.11	0.387
bta-mir-30b-5p	-2.44	0.039
bta-mir-30c	0.99	0.403
bta-mir-30d	0.84	0.431
bta-mir-30e-5p	-9.28	0.012
bta-mir-31	-0.78	0.646
bta-mir-320a	1.99	0.202
bta-mir-34b	-2.02	0.191
bta-mir-484	-1.18	0.463
bta-mir-499	1.21	0.215
bta-mir-99a-5p	3.59	0.027
