# Supplementary material for: Regulatory RNA Networks in Ovarian Follicular Cysts in Dairy Cows: Implications for Human Polycystic Ovary Syndrome
Source: Genes (Basel). 2025 Jun 30;16(7):791. doi: 10.3390/genes16070791 (PMC12294580; doi:10.3390/genes16070791)
Supplement: Supplementary file 1 [file genes-16-00791-s001.zip › SupplementaryFileS2.xlsx]

## Sheet: BioProc
#term ID	term description	observed gene count	background gene count	strength	signal	false discovery rate	matching proteins in your network (labels)
GO:0000082	G1/S transition of mitotic cell cycle	6	86	1.96	2.64	6.64e-07	CCND1,CDKN1B,CUL3,CDK2,EZH2,MYC
GO:0009893	Positive regulation of metabolic process	14	3847	0.68	0.66	7.69e-06	CCND1,CDKN1B,CUL3,CDK2,EZH2,SP1,HSP90AA1,FN1,GRB2,ELAVL1,ESR1,PIK3R1,MYC,CSDE1
GO:0051173	Positive regulation of nitrogen compound metabolic process	13	3166	0.73	0.71	1.05e-05	CCND1,CDKN1B,CUL3,CDK2,EZH2,SP1,HSP90AA1,FN1,ELAVL1,ESR1,PIK3R1,MYC,CSDE1
GO:0008284	Positive regulation of cell population proliferation	9	945	1.1	1.19	1.21e-05	CCND1,CDKN1B,CUL3,CDK2,EZH2,SP1,FN1,ESR1,MYC
GO:0010604	Positive regulation of macromolecule metabolic process	13	3533	0.68	0.64	2.61e-05	CCND1,CDKN1B,CUL3,CDK2,EZH2,SP1,HSP90AA1,FN1,ELAVL1,ESR1,PIK3R1,MYC,CSDE1
GO:0051130	Positive regulation of cellular component organization	9	1049	1.05	1.09	2.61e-05	CDKN1B,CUL3,CDK2,EZH2,HSP90AA1,FN1,GRB2,ESR1,PIK3R1
GO:0051247	Positive regulation of protein metabolic process	10	1512	0.94	0.94	2.61e-05	CCND1,CDKN1B,CUL3,EZH2,SP1,HSP90AA1,FN1,ELAVL1,MYC,CSDE1
GO:0031325	Positive regulation of cellular metabolic process	12	3114	0.7	0.64	0.0001	CCND1,CDKN1B,CDK2,EZH2,SP1,HSP90AA1,GRB2,ELAVL1,ESR1,PIK3R1,MYC,CSDE1
GO:0051246	Regulation of protein metabolic process	11	2622	0.74	0.65	0.00025	CCND1,CDKN1B,CUL3,CDK2,EZH2,SP1,HSP90AA1,FN1,ELAVL1,MYC,CSDE1
GO:0051253	Negative regulation of RNA metabolic process	9	1434	0.92	0.83	0.00025	CCND1,CDKN1B,CUL3,CDK2,EZH2,ELAVL1,ESR1,MYC,CSDE1
GO:0048522	Positive regulation of cellular process	14	5584	0.52	0.45	0.00027	CCND1,CDKN1B,CUL3,CDK2,EZH2,SP1,HSP90AA1,FN1,GRB2,ELAVL1,ESR1,PIK3R1,MYC,CSDE1
GO:0031323	Regulation of cellular metabolic process	14	5681	0.51	0.44	0.00032	CCND1,CDKN1B,CUL3,CDK2,EZH2,SP1,HSP90AA1,FN1,GRB2,ELAVL1,ESR1,PIK3R1,MYC,CSDE1
GO:1901698	Response to nitrogen compound	8	1058	1	0.9	0.00032	CCND1,CDKN1B,CDK2,EZH2,SP1,HSP90AA1,GRB2,PIK3R1
GO:2000134	Negative regulation of G1/S transition of mitotic cell cycle	4	75	1.85	1.55	0.00032	CCND1,CDKN1B,CDK2,EZH2
GO:1901700	Response to oxygen-containing compound	9	1547	0.88	0.78	0.00033	CCND1,CDKN1B,CDK2,EZH2,SP1,HSP90AA1,GRB2,ESR1,PIK3R1
GO:0033554	Cellular response to stress	9	1572	0.88	0.77	0.00034	CCND1,CDKN1B,CUL3,CDK2,EZH2,HSP90AA1,GRB2,PIK3R1,MYC
GO:0010628	Positive regulation of gene expression	8	1146	0.96	0.85	0.00043	SP1,HSP90AA1,FN1,ELAVL1,ESR1,PIK3R1,MYC,CSDE1
GO:0009725	Response to hormone	7	762	1.08	0.96	0.00045	CCND1,CDKN1B,SP1,HSP90AA1,GRB2,ESR1,PIK3R1
GO:0010468	Regulation of gene expression	13	4899	0.54	0.46	0.00055	CCND1,CDKN1B,CUL3,CDK2,EZH2,SP1,HSP90AA1,FN1,ELAVL1,ESR1,PIK3R1,MYC,CSDE1
GO:0051128	Regulation of cellular component organization	10	2365	0.74	0.63	0.00062	CDKN1B,CUL3,CDK2,EZH2,HSP90AA1,FN1,GRB2,ESR1,PIK3R1,MYC
GO:0010556	Regulation of macromolecule biosynthetic process	12	3980	0.6	0.5	0.00064	CCND1,CDKN1B,CUL3,CDK2,EZH2,SP1,HSP90AA1,ELAVL1,ESR1,PIK3R1,MYC,CSDE1
GO:0044089	Positive regulation of cellular component biogenesis	6	500	1.2	1.04	0.00064	CDKN1B,CDK2,HSP90AA1,GRB2,ESR1,PIK3R1
GO:0019219	Regulation of nucleobase-containing compound metabolic process	12	4074	0.59	0.49	0.00078	CCND1,CDKN1B,CUL3,CDK2,EZH2,SP1,HSP90AA1,ELAVL1,ESR1,PIK3R1,MYC,CSDE1
GO:0031326	Regulation of cellular biosynthetic process	12	4143	0.58	0.48	0.00089	CCND1,CDKN1B,CUL3,CDK2,EZH2,SP1,HSP90AA1,ELAVL1,ESR1,PIK3R1,MYC,CSDE1
GO:0032355	Response to estradiol	4	121	1.64	1.28	0.00095	CCND1,CDKN1B,EZH2,ESR1
GO:0009719	Response to endogenous stimulus	8	1363	0.89	0.73	0.00099	CCND1,CDKN1B,EZH2,SP1,HSP90AA1,GRB2,ESR1,PIK3R1
GO:0031571	Mitotic G1 DNA damage checkpoint signaling	3	32	2.09	1.42	0.001	CCND1,CDKN1B,CDK2
GO:0006950	Response to stress	11	3358	0.63	0.52	0.0011	CCND1,CDKN1B,CUL3,CDK2,EZH2,SP1,HSP90AA1,FN1,GRB2,PIK3R1,MYC
GO:0070887	Cellular response to chemical stimulus	10	2609	0.7	0.57	0.0011	CCND1,CDKN1B,CUL3,CDK2,EZH2,SP1,GRB2,ESR1,PIK3R1,MYC
GO:0010243	Response to organonitrogen compound	7	963	0.98	0.8	0.0012	CCND1,CDKN1B,EZH2,SP1,HSP90AA1,GRB2,PIK3R1
GO:0042770	Signal transduction in response to DNA damage	4	135	1.59	1.22	0.0012	CCND1,CDKN1B,CDK2,GRB2
GO:0010033	Response to organic substance	10	2692	0.69	0.55	0.0013	CCND1,CDKN1B,CUL3,EZH2,SP1,HSP90AA1,GRB2,ESR1,PIK3R1,MYC
GO:1901990	Regulation of mitotic cell cycle phase transition	5	332	1.3	1.04	0.0013	CCND1,CDKN1B,CUL3,CDK2,EZH2
GO:0010605	Negative regulation of macromolecule metabolic process	10	2760	0.68	0.54	0.0015	CCND1,CDKN1B,CUL3,CDK2,EZH2,FN1,ELAVL1,ESR1,MYC,CSDE1
GO:0051239	Regulation of multicellular organismal process	10	2749	0.68	0.54	0.0015	CCND1,CDKN1B,EZH2,SP1,HSP90AA1,FN1,ELAVL1,ESR1,PIK3R1,MYC
GO:0065008	Regulation of biological quality	11	3654	0.6	0.48	0.0019	CCND1,CUL3,EZH2,HSP90AA1,FN1,GRB2,ELAVL1,ESR1,PIK3R1,MYC,CSDE1
GO:0034250	Positive regulation of cellular amide metabolic process	4	172	1.48	1.08	0.0023	SP1,ELAVL1,MYC,CSDE1
GO:0046677	Response to antibiotic	3	49	1.91	1.22	0.0023	CDKN1B,EZH2,HSP90AA1
GO:0051252	Regulation of RNA metabolic process	11	3759	0.58	0.46	0.0023	CCND1,CDKN1B,CUL3,CDK2,EZH2,SP1,ELAVL1,ESR1,PIK3R1,MYC,CSDE1
GO:0010564	Regulation of cell cycle process	6	716	1.04	0.8	0.0025	CCND1,CDKN1B,CUL3,CDK2,EZH2,MYC
GO:0080090	Regulation of primary metabolic process	13	5899	0.46	0.38	0.0025	CCND1,CDKN1B,CUL3,CDK2,EZH2,SP1,HSP90AA1,FN1,ELAVL1,ESR1,PIK3R1,MYC,CSDE1
GO:0048146	Positive regulation of fibroblast proliferation	3	54	1.86	1.18	0.0027	FN1,ESR1,MYC
GO:0048731	System development	11	3867	0.57	0.45	0.0027	CCND1,CDKN1B,CUL3,EZH2,HSP90AA1,FN1,GRB2,ESR1,PIK3R1,MYC,CSDE1
GO:0006974	Cellular response to DNA damage stimulus	6	744	1.02	0.78	0.0028	CCND1,CDKN1B,CDK2,GRB2,PIK3R1,MYC
GO:0048732	Gland development	5	419	1.2	0.89	0.0029	CCND1,CDKN1B,CUL3,EZH2,ESR1
GO:0031334	Positive regulation of protein-containing complex assembly	4	193	1.43	1.02	0.003	CDKN1B,HSP90AA1,GRB2,ESR1
GO:0043085	Positive regulation of catalytic activity	7	1191	0.89	0.67	0.003	CCND1,CDKN1B,EZH2,HSP90AA1,FN1,ESR1,MYC
GO:0048608	Reproductive structure development	5	436	1.18	0.87	0.0032	CCND1,CDKN1B,GRB2,ESR1,CSDE1
GO:0042221	Response to chemical	11	4010	0.56	0.43	0.0034	CCND1,CDKN1B,CUL3,CDK2,EZH2,SP1,HSP90AA1,GRB2,ESR1,PIK3R1,MYC
GO:0048513	Animal organ development	10	3246	0.61	0.46	0.0043	CCND1,CDKN1B,CUL3,EZH2,FN1,GRB2,ESR1,PIK3R1,MYC,CSDE1
GO:0050793	Regulation of developmental process	9	2492	0.68	0.5	0.0043	CCND1,CDKN1B,EZH2,SP1,FN1,ELAVL1,ESR1,PIK3R1,MYC
GO:0043627	Response to estrogen	3	71	1.74	1.06	0.0046	CCND1,HSP90AA1,ESR1
GO:0045892	Negative regulation of transcription, DNA-templated	7	1322	0.84	0.61	0.0049	CCND1,CDKN1B,CUL3,CDK2,EZH2,ESR1,MYC
GO:0010557	Positive regulation of macromolecule biosynthetic process	8	1935	0.73	0.53	0.0057	CDK2,SP1,HSP90AA1,ELAVL1,ESR1,PIK3R1,MYC,CSDE1
GO:2000026	Regulation of multicellular organismal development	7	1389	0.82	0.58	0.0063	CCND1,CDKN1B,EZH2,SP1,FN1,PIK3R1,MYC
GO:0051338	Regulation of transferase activity	6	912	0.94	0.65	0.0064	CCND1,CDKN1B,EZH2,HSP90AA1,PIK3R1,MYC
GO:0071310	Cellular response to organic substance	8	2019	0.72	0.51	0.0073	CCND1,CDKN1B,CUL3,EZH2,SP1,GRB2,ESR1,PIK3R1
GO:0044346	Fibroblast apoptotic process	2	11	2.38	1.05	0.0074	CUL3,MYC
GO:0031328	Positive regulation of cellular biosynthetic process	8	2041	0.71	0.5	0.0076	CDK2,SP1,HSP90AA1,ELAVL1,ESR1,PIK3R1,MYC,CSDE1
GO:0032273	Positive regulation of protein polymerization	3	92	1.63	0.93	0.008	CDKN1B,HSP90AA1,GRB2
GO:0000122	Negative regulation of transcription by RNA polymerase II	6	971	0.91	0.62	0.0082	CCND1,CUL3,CDK2,EZH2,ESR1,MYC
GO:0051179	Localization	11	4512	0.51	0.38	0.0082	CCND1,CDKN1B,CUL3,CDK2,EZH2,HSP90AA1,GRB2,ELAVL1,ESR1,PIK3R1,MYC
GO:0051347	Positive regulation of transferase activity	5	586	1.05	0.69	0.0089	CCND1,CDKN1B,EZH2,HSP90AA1,MYC
GO:0051240	Positive regulation of multicellular organismal process	7	1505	0.79	0.54	0.0091	CCND1,EZH2,SP1,HSP90AA1,FN1,PIK3R1,MYC
GO:0035556	Intracellular signal transduction	7	1518	0.78	0.53	0.0095	CCND1,CDKN1B,CUL3,CDK2,GRB2,PIK3R1,MYC
GO:0071236	Cellular response to antibiotic	2	14	2.27	0.99	0.0099	CDKN1B,EZH2
GO:0033598	Mammary gland epithelial cell proliferation	2	15	2.24	0.96	0.011	CCND1,ESR1
GO:1901701	Cellular response to oxygen-containing compound	6	1057	0.87	0.57	0.0119	CDK2,EZH2,SP1,GRB2,ESR1,PIK3R1
GO:1901699	Cellular response to nitrogen compound	5	637	1.01	0.64	0.012	CDK2,EZH2,SP1,GRB2,PIK3R1
GO:1901989	Positive regulation of cell cycle phase transition	3	115	1.53	0.83	0.0129	CCND1,CUL3,EZH2
GO:0009628	Response to abiotic stimulus	6	1107	0.85	0.54	0.0144	CCND1,CDKN1B,HSP90AA1,GRB2,PIK3R1,MYC
GO:0031346	Positive regulation of cell projection organization	4	347	1.18	0.69	0.0159	EZH2,HSP90AA1,FN1,PIK3R1
GO:0045787	Positive regulation of cell cycle	4	349	1.18	0.68	0.0161	CCND1,CDKN1B,CUL3,EZH2
GO:0043434	Response to peptide hormone	4	355	1.17	0.68	0.0166	CDKN1B,SP1,GRB2,PIK3R1
GO:0060749	Mammary gland alveolus development	2	20	2.12	0.87	0.0166	CCND1,ESR1
GO:0060965	Negative regulation of miRNA-mediated gene silencing	2	20	2.12	0.87	0.0166	ELAVL1,ESR1
GO:0050790	Regulation of catalytic activity	8	2370	0.65	0.43	0.0168	CCND1,CDKN1B,EZH2,HSP90AA1,FN1,ESR1,PIK3R1,MYC
GO:0001889	Liver development	3	131	1.48	0.77	0.0169	CCND1,CUL3,EZH2
GO:0033365	Protein localization to organelle	5	713	0.96	0.58	0.0171	EZH2,HSP90AA1,ELAVL1,ESR1,PIK3R1
GO:0050678	Regulation of epithelial cell proliferation	4	366	1.16	0.67	0.0171	CCND1,CDKN1B,SP1,MYC
GO:1902531	Regulation of intracellular signal transduction	7	1726	0.73	0.47	0.0171	CUL3,EZH2,HSP90AA1,FN1,GRB2,ESR1,MYC
GO:0033043	Regulation of organelle organization	6	1190	0.82	0.51	0.0183	CDKN1B,CUL3,CDK2,GRB2,PIK3R1,MYC
GO:0010212	Response to ionizing radiation	3	143	1.44	0.73	0.0201	CCND1,GRB2,MYC
GO:0035966	Response to topologically incorrect protein	3	144	1.44	0.73	0.0203	CCND1,CUL3,HSP90AA1
GO:0045727	Positive regulation of translation	3	144	1.44	0.73	0.0203	ELAVL1,MYC,CSDE1
GO:0008584	Male gonad development	3	145	1.43	0.73	0.0204	CCND1,ESR1,CSDE1
GO:0032869	Cellular response to insulin stimulus	3	148	1.43	0.72	0.0213	SP1,GRB2,PIK3R1
GO:0030856	Regulation of epithelial cell differentiation	3	149	1.42	0.72	0.0216	CCND1,CDKN1B,EZH2
GO:0009411	Response to UV	3	150	1.42	0.72	0.0218	CCND1,PIK3R1,MYC
GO:0042325	Regulation of phosphorylation	6	1251	0.8	0.49	0.0223	CCND1,CDKN1B,EZH2,HSP90AA1,FN1,PIK3R1
GO:0051716	Cellular response to stimulus	12	6357	0.39	0.29	0.0223	CCND1,CDKN1B,CUL3,CDK2,EZH2,SP1,HSP90AA1,FN1,GRB2,ESR1,PIK3R1,MYC
GO:0043549	Regulation of kinase activity	5	778	0.93	0.54	0.0229	CCND1,CDKN1B,EZH2,HSP90AA1,PIK3R1
GO:0045860	Positive regulation of protein kinase activity	4	416	1.1	0.6	0.0245	CCND1,CDKN1B,EZH2,HSP90AA1
GO:0006357	Regulation of transcription by RNA polymerase II	8	2586	0.61	0.39	0.0256	CCND1,CUL3,CDK2,EZH2,SP1,ESR1,PIK3R1,MYC
GO:0009410	Response to xenobiotic stimulus	4	422	1.1	0.6	0.0256	CCND1,CDKN1B,HSP90AA1,MYC
GO:0010592	Positive regulation of lamellipodium assembly	2	29	1.96	0.77	0.0256	HSP90AA1,PIK3R1
GO:0048519	Negative regulation of biological process	11	5313	0.43	0.31	0.0256	CCND1,CDKN1B,CUL3,CDK2,EZH2,FN1,ELAVL1,ESR1,PIK3R1,MYC,CSDE1
GO:0061138	Morphogenesis of a branching epithelium	3	162	1.39	0.68	0.0256	GRB2,ESR1,MYC
GO:0007369	Gastrulation	3	167	1.37	0.67	0.0271	CUL3,FN1,GRB2
GO:0097421	Liver regeneration	2	30	1.94	0.76	0.0271	CCND1,EZH2
GO:0050673	Epithelial cell proliferation	3	170	1.37	0.66	0.0279	CCND1,CDKN1B,ESR1
GO:0006355	Regulation of transcription, DNA-templated	9	3460	0.53	0.35	0.0284	CCND1,CDKN1B,CUL3,CDK2,EZH2,SP1,ESR1,PIK3R1,MYC
GO:0009314	Response to radiation	4	444	1.07	0.57	0.0287	CCND1,GRB2,PIK3R1,MYC
GO:0014070	Response to organic cyclic compound	5	861	0.88	0.49	0.0323	CCND1,CDKN1B,EZH2,HSP90AA1,ESR1
GO:0051973	Positive regulation of telomerase activity	2	34	1.89	0.72	0.0323	HSP90AA1,MYC
GO:0048863	Stem cell differentiation	3	183	1.33	0.63	0.0329	EZH2,FN1,ESR1
GO:0071478	Cellular response to radiation	3	183	1.33	0.63	0.0329	GRB2,PIK3R1,MYC
GO:0010629	Negative regulation of gene expression	5	899	0.86	0.47	0.0378	EZH2,FN1,ELAVL1,ESR1,CSDE1
GO:0032870	Cellular response to hormone stimulus	4	489	1.03	0.52	0.0388	SP1,GRB2,ESR1,PIK3R1
GO:0042981	Regulation of apoptotic process	6	1462	0.73	0.41	0.0423	CCND1,CDKN1B,HSP90AA1,ESR1,PIK3R1,MYC
GO:0010638	Positive regulation of organelle organization	4	508	1.01	0.51	0.0428	CDKN1B,CUL3,CDK2,GRB2
GO:0051093	Negative regulation of developmental process	5	933	0.85	0.45	0.0428	CCND1,CDKN1B,EZH2,PIK3R1,MYC
GO:0050679	Positive regulation of epithelial cell proliferation	3	207	1.28	0.58	0.043	CCND1,SP1,MYC
GO:0042307	Positive regulation of protein import into nucleus	2	42	1.8	0.65	0.0435	HSP90AA1,PIK3R1
GO:0045429	Positive regulation of nitric oxide biosynthetic process	2	43	1.79	0.64	0.0446	HSP90AA1,ESR1
GO:0022414	Reproductive process	6	1504	0.72	0.4	0.0461	CCND1,CDKN1B,CDK2,GRB2,ESR1,CSDE1
GO:0035987	Endodermal cell differentiation	2	44	1.78	0.64	0.0461	FN1,GRB2
GO:0071168	Protein localization to chromatin	2	44	1.78	0.64	0.0461	EZH2,ESR1
GO:0006810	Transport	9	3785	0.49	0.31	0.047	CCND1,CDKN1B,CUL3,CDK2,HSP90AA1,GRB2,ELAVL1,PIK3R1,MYC
GO:0010035	Response to inorganic substance	4	532	0.99	0.49	0.047	CCND1,CDKN1B,CDK2,EZH2
GO:0048523	Negative regulation of cellular process	10	4736	0.44	0.29	0.047	CCND1,CDKN1B,CUL3,CDK2,EZH2,ELAVL1,ESR1,PIK3R1,MYC,CSDE1
GO:0051276	Chromosome organization	5	968	0.83	0.44	0.047	CUL3,EZH2,HSP90AA1,ESR1,MYC
GO:0045737	Positive regulation of cyclin-dependent protein serine/threonine kinase activity	2	47	1.75	0.62	0.0493	CCND1,CDKN1B
GO:0009894	Regulation of catabolic process	5	988	0.82	0.43	0.0497	CDKN1B,CDK2,HSP90AA1,ELAVL1,CSDE1
GO:0071902	Positive regulation of protein serine/threonine kinase activity	3	226	1.24	0.55	0.0498	CCND1,CDKN1B,EZH2

## Sheet: MolFunc
#term ID	term description	observed gene count	background gene count	strength	signal	false discovery rate	matching proteins in your network (labels)
GO:0019899	Enzyme binding	11	2084	0.84	0.79	8.54e-05	CCND1,CDKN1B,CUL3,SP1,HSP90AA1,FN1,GRB2,ELAVL1,ESR1,PIK3R1,UBC
GO:0019901	Protein kinase binding	7	702	1.12	0.94	0.00093	CCND1,CDKN1B,HSP90AA1,GRB2,ELAVL1,ESR1,PIK3R1
GO:0044877	Protein-containing complex binding	8	1261	0.92	0.74	0.0015	CCND1,CDKN1B,EZH2,HSP90AA1,FN1,GRB2,PIK3R1,MYC
GO:0001221	Transcription coregulator binding	4	114	1.66	1.21	0.0016	EZH2,SP1,ESR1,MYC
GO:0030332	Cyclin binding	3	34	2.06	1.26	0.0022	CDKN1B,CUL3,CDK2
GO:0019903	Protein phosphatase binding	4	152	1.54	1.04	0.0034	CDKN1B,HSP90AA1,GRB2,PIK3R1
GO:0005515	Protein binding	14	7242	0.4	0.33	0.0046	CCND1,CDKN1B,CUL3,CDK2,EZH2,SP1,HSP90AA1,FN1,GRB2,ELAVL1,ESR1,PIK3R1,UBC,MYC
GO:0019904	Protein domain specific binding	6	695	1.05	0.75	0.0046	CUL3,CDK2,SP1,HSP90AA1,FN1,GRB2
GO:0005168	Neurotrophin TRKA receptor binding	2	6	2.64	1.08	0.0068	GRB2,PIK3R1
GO:0030235	Nitric-oxide synthase regulator activity	2	8	2.52	1.01	0.0092	HSP90AA1,ESR1
GO:0106222	lncRNA binding	2	8	2.52	1.01	0.0092	EZH2,ELAVL1
GO:0043560	Insulin receptor substrate binding	2	10	2.42	0.96	0.0117	GRB2,PIK3R1
GO:0005068	Transmembrane receptor protein tyrosine kinase adaptor activity	2	16	2.22	0.8	0.0238	GRB2,PIK3R1
GO:1990782	Protein tyrosine kinase binding	3	120	1.52	0.7	0.028	HSP90AA1,GRB2,PIK3R1
GO:0003723	RNA binding	7	1672	0.74	0.44	0.029	EZH2,HSP90AA1,GRB2,ELAVL1,UBC,MYC,CSDE1
GO:0042826	Histone deacetylase binding	3	125	1.5	0.69	0.029	CCND1,SP1,HSP90AA1
GO:0030234	Enzyme regulator activity	6	1239	0.8	0.43	0.0449	CCND1,CDKN1B,HSP90AA1,FN1,ESR1,PIK3R1

## Sheet: CellComp
#term ID	term description	observed gene count	background gene count	strength	signal	false discovery rate	matching proteins in your network (labels)
GO:0032991	Protein-containing complex	14	5506	0.52	0.45	0.00041	CCND1,CDKN1B,CUL3,CDK2,EZH2,SP1,HSP90AA1,FN1,GRB2,ELAVL1,ESR1,PIK3R1,MYC,CSDE1
GO:0012505	Endomembrane system	13	4721	0.56	0.47	0.00057	CCND1,CDKN1B,CUL3,CDK2,HSP90AA1,FN1,GRB2,ELAVL1,ESR1,PIK3R1,UBC,MYC,CSDE1
GO:0005654	Nucleoplasm	12	4169	0.58	0.47	0.0013	CCND1,CDKN1B,CUL3,CDK2,EZH2,SP1,HSP90AA1,GRB2,ELAVL1,ESR1,UBC,MYC
GO:0070013	Intracellular organelle lumen	13	5660	0.48	0.39	0.0025	CCND1,CDKN1B,CUL3,CDK2,EZH2,SP1,HSP90AA1,FN1,GRB2,ELAVL1,ESR1,UBC,MYC
GO:1990234	Transferase complex	6	847	0.97	0.68	0.0059	CCND1,CDKN1B,CUL3,CDK2,EZH2,PIK3R1
GO:0005667	Transcription regulator complex	5	517	1.1	0.75	0.0064	CCND1,CDK2,SP1,ESR1,MYC
GO:0017053	Transcription repressor complex	3	77	1.71	0.99	0.0064	CCND1,SP1,MYC
GO:0005634	Nucleus	13	7672	0.35	0.26	0.0381	CCND1,CDKN1B,CUL3,CDK2,EZH2,SP1,HSP90AA1,GRB2,ELAVL1,ESR1,PIK3R1,UBC,MYC

## Sheet: KEGGPath
#term ID	term description	observed gene count	background gene count	strength	signal	false discovery rate	matching proteins in your network (labels)
hsa05200	Pathways in cancer	10	515	1.41	2.41	1.48e-10	CCND1,CDKN1B,CDK2,SP1,HSP90AA1,FN1,GRB2,ESR1,PIK3R1,MYC
hsa01522	Endocrine resistance	6	94	1.92	3.2	1.04e-08	CCND1,CDKN1B,SP1,GRB2,ESR1,PIK3R1
hsa04151	PI3K-Akt signaling pathway	8	349	1.48	2.33	1.04e-08	CCND1,CDKN1B,CDK2,HSP90AA1,FN1,GRB2,PIK3R1,MYC
hsa05215	Prostate cancer	6	97	1.91	3.18	1.04e-08	CCND1,CDKN1B,CDK2,HSP90AA1,GRB2,PIK3R1
hsa05222	Small cell lung cancer	6	92	1.93	3.21	1.04e-08	CCND1,CDKN1B,CDK2,FN1,PIK3R1,MYC
hsa05224	Breast cancer	6	146	1.73	2.69	5.04e-08	CCND1,SP1,GRB2,ESR1,PIK3R1,MYC
hsa05226	Gastric cancer	6	146	1.73	2.69	5.04e-08	CCND1,CDKN1B,CDK2,GRB2,PIK3R1,MYC
hsa05206	MicroRNAs in cancer	6	159	1.7	2.6	6.2e-08	CCND1,CDKN1B,EZH2,GRB2,PIK3R1,MYC
hsa05220	Chronic myeloid leukemia	5	75	1.94	2.89	1.05e-07	CCND1,CDKN1B,GRB2,PIK3R1,MYC
hsa05205	Proteoglycans in cancer	6	194	1.61	2.35	1.58e-07	CCND1,FN1,GRB2,ESR1,PIK3R1,MYC
hsa04068	FoxO signaling pathway	5	126	1.72	2.3	1.04e-06	CCND1,CDKN1B,CDK2,GRB2,PIK3R1
hsa04915	Estrogen signaling pathway	5	133	1.69	2.25	1.24e-06	SP1,HSP90AA1,GRB2,ESR1,PIK3R1
hsa05160	Hepatitis C	5	157	1.62	2.08	2.39e-06	CCND1,CDK2,GRB2,PIK3R1,MYC
hsa05165	Human papillomavirus infection	6	324	1.39	1.74	2.39e-06	CCND1,CDKN1B,CDK2,FN1,GRB2,PIK3R1
hsa05213	Endometrial cancer	4	58	1.96	2.41	2.64e-06	CCND1,GRB2,PIK3R1,MYC
hsa04917	Prolactin signaling pathway	4	68	1.89	2.28	4.3e-06	CCND1,GRB2,ESR1,PIK3R1
hsa05203	Viral carcinogenesis	5	183	1.55	1.92	4.3e-06	CCND1,CDKN1B,CDK2,GRB2,PIK3R1
hsa05221	Acute myeloid leukemia	4	67	1.89	2.28	4.3e-06	CCND1,GRB2,PIK3R1,MYC
hsa05169	Epstein-Barr virus infection	5	192	1.53	1.89	4.64e-06	CCND1,CDKN1B,CDK2,PIK3R1,MYC
hsa04012	ErbB signaling pathway	4	81	1.81	2.14	7.12e-06	CDKN1B,GRB2,PIK3R1,MYC
hsa05210	Colorectal cancer	4	82	1.81	2.13	7.12e-06	CCND1,GRB2,PIK3R1,MYC
hsa05163	Human cytomegalovirus infection	5	217	1.48	1.77	7.24e-06	CCND1,SP1,GRB2,PIK3R1,MYC
hsa04933	AGE-RAGE signaling pathway in diabetic complications	4	96	1.74	2	1.19e-05	CCND1,CDKN1B,FN1,PIK3R1
hsa04110	Cell cycle	4	120	1.64	1.8	2.7e-05	CCND1,CDKN1B,CDK2,MYC
hsa04919	Thyroid hormone signaling pathway	4	120	1.64	1.8	2.7e-05	CCND1,ESR1,PIK3R1,MYC
hsa05162	Measles	4	137	1.58	1.69	4.16e-05	CCND1,CDKN1B,CDK2,PIK3R1
hsa04218	Cellular senescence	4	150	1.54	1.61	5.69e-05	CCND1,CDK2,PIK3R1,MYC
hsa04934	Cushing syndrome	4	153	1.54	1.6	5.92e-05	CCND1,CDKN1B,CDK2,SP1
hsa04630	JAK-STAT signaling pathway	4	158	1.52	1.57	6.48e-05	CCND1,GRB2,PIK3R1,MYC
hsa05161	Hepatitis B	4	158	1.52	1.57	6.48e-05	CDK2,GRB2,PIK3R1,MYC
hsa05225	Hepatocellular carcinoma	4	161	1.51	1.56	6.51e-05	CCND1,GRB2,PIK3R1,MYC
hsa05167	Kaposi sarcoma-associated herpesvirus infection	4	187	1.45	1.44	0.00011	CCND1,PIK3R1,UBC,MYC
hsa04510	Focal adhesion	4	195	1.43	1.41	0.00013	CCND1,FN1,GRB2,PIK3R1
hsa05166	Human T-cell leukemia virus 1 infection	4	210	1.4	1.35	0.00017	CCND1,CDK2,PIK3R1,MYC
hsa05223	Non-small cell lung cancer	3	68	1.76	1.6	0.00019	CCND1,GRB2,PIK3R1
hsa05214	Glioma	3	71	1.74	1.57	0.00021	CCND1,GRB2,PIK3R1
hsa04914	Progesterone-mediated oocyte maturation	3	95	1.62	1.38	0.00047	CDK2,HSP90AA1,PIK3R1
hsa05231	Choline metabolism in cancer	3	95	1.62	1.38	0.00047	SP1,GRB2,PIK3R1
hsa04152	AMPK signaling pathway	3	120	1.52	1.23	0.00088	CCND1,ELAVL1,PIK3R1
hsa04550	Signaling pathways regulating pluripotency of stem cells	3	141	1.45	1.13	0.0014	GRB2,PIK3R1,MYC
hsa05202	Transcriptional misregulation in cancer	3	171	1.36	1.01	0.0023	CDKN1B,SP1,MYC
hsa05216	Thyroid cancer	2	37	1.85	1.15	0.0032	CCND1,MYC
hsa05219	Bladder cancer	2	40	1.82	1.12	0.0036	CCND1,MYC
hsa04340	Hedgehog signaling pathway	2	46	1.76	1.06	0.0046	CCND1,CUL3
hsa04137	Mitophagy - animal	2	64	1.61	0.92	0.0084	SP1,UBC
hsa04664	Fc epsilon RI signaling pathway	2	65	1.61	0.92	0.0085	GRB2,PIK3R1
hsa05211	Renal cell carcinoma	2	65	1.61	0.92	0.0085	GRB2,PIK3R1
hsa05230	Central carbon metabolism in cancer	2	68	1.59	0.91	0.0089	PIK3R1,MYC
hsa05100	Bacterial invasion of epithelial cells	2	70	1.57	0.9	0.0092	FN1,PIK3R1
hsa05212	Pancreatic cancer	2	71	1.57	0.89	0.0092	CCND1,PIK3R1
hsa04115	p53 signaling pathway	2	72	1.56	0.89	0.0093	CCND1,CDK2
hsa05218	Melanoma	2	72	1.56	0.89	0.0093	CCND1,PIK3R1
hsa01521	EGFR tyrosine kinase inhibitor resistance	2	77	1.53	0.87	0.0102	GRB2,PIK3R1
hsa04662	B cell receptor signaling pathway	2	78	1.53	0.86	0.0103	GRB2,PIK3R1
hsa04350	TGF-beta signaling pathway	2	91	1.46	0.8	0.0136	SP1,MYC
hsa04657	IL-17 signaling pathway	2	91	1.46	0.8	0.0136	HSP90AA1,ELAVL1
hsa04660	T cell receptor signaling pathway	2	100	1.42	0.77	0.0157	GRB2,PIK3R1
hsa05146	Amoebiasis	2	101	1.42	0.77	0.0157	FN1,PIK3R1
hsa04066	HIF-1 signaling pathway	2	102	1.41	0.76	0.0158	CDKN1B,PIK3R1
hsa04722	Neurotrophin signaling pathway	2	112	1.37	0.73	0.0186	GRB2,PIK3R1
hsa04935	Growth hormone synthesis, secretion and action	2	117	1.35	0.71	0.0199	GRB2,PIK3R1
hsa04380	Osteoclast differentiation	2	120	1.34	0.7	0.0205	GRB2,PIK3R1
hsa04650	Natural killer cell mediated cytotoxicity	2	120	1.34	0.7	0.0205	GRB2,PIK3R1
hsa05135	Yersinia infection	2	124	1.33	0.7	0.0212	FN1,PIK3R1
hsa04926	Relaxin signaling pathway	2	126	1.32	0.69	0.0215	GRB2,PIK3R1
hsa05418	Fluid shear stress and atherosclerosis	2	129	1.31	0.68	0.0221	HSP90AA1,PIK3R1
hsa04910	Insulin signaling pathway	2	132	1.3	0.68	0.0228	GRB2,PIK3R1
hsa04120	Ubiquitin mediated proteolysis	2	134	1.29	0.67	0.0231	CUL3,UBC
hsa05017	Spinocerebellar ataxia	2	135	1.29	0.67	0.0231	SP1,PIK3R1
hsa04072	Phospholipase D signaling pathway	2	147	1.25	0.64	0.0268	GRB2,PIK3R1
hsa04150	mTOR signaling pathway	2	150	1.24	0.63	0.0275	GRB2,PIK3R1
hsa04310	Wnt signaling pathway	2	154	1.23	0.63	0.0285	CCND1,MYC
hsa04390	Hippo signaling pathway	2	154	1.23	0.63	0.0285	CCND1,MYC
hsa04062	Chemokine signaling pathway	2	186	1.15	0.56	0.0397	GRB2,PIK3R1
hsa04810	Regulation of actin cytoskeleton	2	209	1.1	0.52	0.0489	FN1,PIK3R1
hsa05132	Salmonella infection	2	209	1.1	0.52	0.0489	HSP90AA1,MYC

## Sheet: ReactPath
#term ID	term description	observed gene count	background gene count	strength	signal	false discovery rate	matching proteins in your network (labels)
HSA-1643685	Disease	13	1702	1	1.29	3.18e-09	CCND1,CDKN1B,CUL3,CDK2,EZH2,SP1,HSP90AA1,FN1,GRB2,ESR1,PIK3R1,UBC,MYC
HSA-8939211	ESR-mediated signaling	7	190	1.68	2.59	6.14e-08	CCND1,CDKN1B,SP1,HSP90AA1,ESR1,PIK3R1,MYC
HSA-162582	Signal Transduction	13	2540	0.83	0.91	1.74e-07	CCND1,CDKN1B,CUL3,CDK2,EZH2,SP1,HSP90AA1,FN1,GRB2,ESR1,PIK3R1,UBC,MYC
HSA-5663202	Diseases of signal transduction by growth factor receptors and second messengers	8	430	1.39	1.94	1.79e-07	CDKN1B,HSP90AA1,FN1,GRB2,ESR1,PIK3R1,UBC,MYC
HSA-1236382	Constitutive Signaling by Ligand-Responsive EGFR Cancer Variants	4	19	2.44	2.93	7.25e-07	HSP90AA1,GRB2,PIK3R1,UBC
HSA-9009391	Extra-nuclear estrogen signaling	5	75	1.94	2.59	8.05e-07	CCND1,CDKN1B,HSP90AA1,ESR1,PIK3R1
HSA-69202	Cyclin E associated events during G1/S transition	5	82	1.9	2.5	1.1e-06	CCND1,CDKN1B,CDK2,UBC,MYC
HSA-69656	Cyclin A:Cdk2-associated events at S phase entry	5	84	1.89	2.49	1.11e-06	CCND1,CDKN1B,CDK2,UBC,MYC
HSA-1280215	Cytokine Signaling in Immune system	8	706	1.17	1.39	2.78e-06	CCND1,CDKN1B,HSP90AA1,FN1,GRB2,PIK3R1,UBC,MYC
HSA-6785807	Interleukin-4 and Interleukin-13 signaling	5	107	1.79	2.25	2.78e-06	CCND1,HSP90AA1,FN1,PIK3R1,MYC
HSA-449147	Signaling by Interleukins	7	453	1.31	1.59	3.21e-06	CCND1,HSP90AA1,FN1,GRB2,PIK3R1,UBC,MYC
HSA-2262752	Cellular responses to stress	8	747	1.15	1.33	3.44e-06	CDKN1B,CUL3,CDK2,EZH2,SP1,HSP90AA1,UBC,MYC
HSA-9607240	FLT3 Signaling	4	38	2.14	2.49	3.44e-06	CDKN1B,GRB2,PIK3R1,UBC
HSA-9018519	Estrogen-dependent gene expression	5	119	1.74	2.17	3.47e-06	CCND1,SP1,HSP90AA1,ESR1,MYC
HSA-1257604	PIP3 activates AKT signaling	6	266	1.47	1.83	3.54e-06	CDKN1B,EZH2,GRB2,ESR1,PIK3R1,UBC
HSA-8849470	PTK6 Regulates Cell Cycle	3	6	2.82	2.7	3.54e-06	CCND1,CDKN1B,CDK2
HSA-69231	Cyclin D associated events in G1	4	47	2.05	2.36	5.27e-06	CCND1,CDKN1B,CDK2,UBC
HSA-9006934	Signaling by Receptor Tyrosine Kinases	7	521	1.25	1.46	5.27e-06	HSP90AA1,FN1,GRB2,ESR1,PIK3R1,UBC,MYC
HSA-1227986	Signaling by ERBB2	4	50	2.02	2.32	6.07e-06	HSP90AA1,GRB2,PIK3R1,UBC
HSA-5683057	MAPK family signaling cascades	6	322	1.39	1.65	7.29e-06	CUL3,FN1,GRB2,PIK3R1,UBC,MYC
HSA-8848021	Signaling by PTK6	4	54	1.99	2.27	7.29e-06	CCND1,CDKN1B,CDK2,UBC
HSA-1236394	Signaling by ERBB4	4	58	1.96	2.22	8.48e-06	GRB2,ESR1,PIK3R1,UBC
HSA-187577	SCF(Skp2)-mediated degradation of p27/p21	4	59	1.95	2.22	8.48e-06	CCND1,CDKN1B,CDK2,UBC
HSA-2559583	Cellular Senescence	5	163	1.61	1.9	8.48e-06	CDKN1B,CDK2,EZH2,SP1,UBC
HSA-74160	Gene expression (Transcription)	9	1476	0.9	0.91	1.64e-05	CCND1,CDKN1B,CDK2,EZH2,SP1,HSP90AA1,ESR1,UBC,MYC
HSA-5637810	Constitutive Signaling by EGFRvIII	3	15	2.42	2.28	1.83e-05	HSP90AA1,GRB2,PIK3R1
HSA-9665348	Signaling by ERBB2 ECD mutants	3	16	2.39	2.25	2.06e-05	HSP90AA1,GRB2,PIK3R1
HSA-6806834	Signaling by MET	4	79	1.82	1.97	2.25e-05	FN1,GRB2,PIK3R1,UBC
HSA-9661069	Defective binding of RB1 mutants to E2F1,(E2F2, E2F3)	3	17	2.37	2.22	2.3e-05	CCND1,CDKN1B,CDK2
HSA-912631	Regulation of signaling by CBL	3	22	2.25	2.07	4.41e-05	GRB2,PIK3R1,UBC
HSA-212436	Generic Transcription Pathway	8	1215	0.94	0.92	4.95e-05	CCND1,CDKN1B,CDK2,EZH2,SP1,ESR1,UBC,MYC
HSA-2219528	PI3K/AKT Signaling in Cancer	4	105	1.7	1.73	5.98e-05	CDKN1B,GRB2,ESR1,PIK3R1
HSA-9664565	Signaling by ERBB2 KD Mutants	3	25	2.2	1.99	5.98e-05	HSP90AA1,GRB2,PIK3R1
HSA-5673001	RAF/MAP kinase cascade	5	277	1.37	1.41	7.42e-05	CUL3,FN1,GRB2,PIK3R1,UBC
HSA-69278	Cell Cycle, Mitotic	6	526	1.18	1.19	7.42e-05	CCND1,CDKN1B,CDK2,HSP90AA1,UBC,MYC
HSA-9682385	FLT3 signaling in disease	3	28	2.15	1.93	7.42e-05	GRB2,PIK3R1,UBC
HSA-9680350	Signaling by CSF1 (M-CSF) in myeloid cells	3	31	2.1	1.88	9.23e-05	GRB2,PIK3R1,UBC
HSA-168256	Immune System	9	1979	0.78	0.7	0.00013	CCND1,CDKN1B,CUL3,HSP90AA1,FN1,GRB2,PIK3R1,UBC,MYC
HSA-2173796	SMAD2/SMAD3:SMAD4 heterotrimer regulates transcription	3	36	2.04	1.78	0.00014	SP1,UBC,MYC
HSA-5654741	Signaling by FGFR3	3	40	1.99	1.73	0.00017	GRB2,PIK3R1,UBC
HSA-5654743	Signaling by FGFR4	3	41	1.98	1.71	0.00018	GRB2,PIK3R1,UBC
HSA-1266738	Developmental Biology	7	1108	0.92	0.82	0.00029	CDK2,EZH2,HSP90AA1,GRB2,PIK3R1,UBC,MYC
HSA-177929	Signaling by EGFR	3	50	1.9	1.59	0.0003	GRB2,PIK3R1,UBC
HSA-5654736	Signaling by FGFR1	3	50	1.9	1.59	0.0003	GRB2,PIK3R1,UBC
HSA-9679506	SARS-CoV Infections	5	411	1.2	1.09	0.00036	CUL3,SP1,HSP90AA1,GRB2,UBC
HSA-9725370	Signaling by ALK fusions and activated point mutants	3	54	1.86	1.54	0.00036	FN1,GRB2,PIK3R1
HSA-8851907	MET activates PI3K/AKT signaling	2	6	2.64	1.63	0.00051	GRB2,PIK3R1
HSA-69563	p53-Dependent G1 DNA Damage Response	3	64	1.79	1.44	0.00055	CDKN1B,CDK2,UBC
HSA-9028335	Activated NTRK2 signals through PI3K	2	7	2.57	1.59	0.00061	GRB2,PIK3R1
HSA-5654738	Signaling by FGFR2	3	73	1.73	1.36	0.00076	GRB2,PIK3R1,UBC
HSA-8951430	RUNX3 regulates WNT signaling	2	8	2.52	1.54	0.00076	CCND1,MYC
HSA-2219530	Constitutive Signaling by Aberrant PI3K in Cancer	3	78	1.7	1.32	0.00089	GRB2,ESR1,PIK3R1
HSA-2559582	Senescence-Associated Secretory Phenotype (SASP)	3	81	1.69	1.3	0.00098	CDKN1B,CDK2,UBC
HSA-5663205	Infectious disease	6	917	0.93	0.77	0.0011	CUL3,EZH2,SP1,HSP90AA1,GRB2,UBC
HSA-2029480	Fcgamma receptor (FCGR) dependent phagocytosis	3	89	1.65	1.25	0.0012	HSP90AA1,GRB2,PIK3R1
HSA-5655291	Signaling by FGFR4 in disease	2	11	2.38	1.43	0.0012	GRB2,PIK3R1
HSA-9634285	Constitutive Signaling by Overexpressed ERBB2	2	11	2.38	1.43	0.0012	HSP90AA1,GRB2
HSA-9673767	Signaling by PDGFRA transmembrane, juxtamembrane and kinase domain mutants	2	12	2.34	1.41	0.0013	GRB2,PIK3R1
HSA-9673770	Signaling by PDGFRA extracellular domain mutants	2	12	2.34	1.41	0.0013	GRB2,PIK3R1
HSA-8878159	Transcriptional regulation by RUNX3	3	94	1.62	1.22	0.0014	CCND1,UBC,MYC
HSA-9679191	Potential therapeutics for SARS	3	101	1.59	1.18	0.0016	CUL3,HSP90AA1,GRB2
HSA-6804116	TP53 Regulates Transcription of Genes Involved in G1 Cell Cycle Arrest	2	14	2.27	1.35	0.0017	CDKN1B,CDK2
HSA-6811558	PI5P, PP2A and IER3 Regulate PI3K/AKT Signaling	3	106	1.57	1.15	0.0018	GRB2,ESR1,PIK3R1
HSA-9755511	KEAP1-NFE2L2 pathway	3	105	1.57	1.16	0.0018	CUL3,UBC,MYC
HSA-354194	GRB2:SOS provides linkage to MAPK signaling for Integrins	2	15	2.24	1.32	0.0019	FN1,GRB2
HSA-8875360	InlB-mediated entry of Listeria monocytogenes into host cell	2	15	2.24	1.32	0.0019	GRB2,UBC
HSA-1295596	Spry regulation of FGF signaling	2	16	2.22	1.31	0.002	GRB2,UBC
HSA-1963642	PI3K events in ERBB2 signaling	2	16	2.22	1.31	0.002	GRB2,PIK3R1
HSA-9703648	Signaling by FLT3 ITD and TKD mutants	2	16	2.22	1.31	0.002	GRB2,PIK3R1
HSA-983705	Signaling by the B Cell Receptor (BCR)	3	113	1.54	1.12	0.0021	GRB2,PIK3R1,UBC
HSA-180292	GAB1 signalosome	2	17	2.19	1.28	0.0022	GRB2,PIK3R1
HSA-9034015	Signaling by NTRK3 (TRKC)	2	17	2.19	1.28	0.0022	GRB2,PIK3R1
HSA-1839117	Signaling by cytosolic FGFR1 fusion mutants	2	18	2.16	1.27	0.0023	GRB2,PIK3R1
HSA-194315	Signaling by Rho GTPases	5	672	0.99	0.77	0.0023	CDKN1B,CUL3,HSP90AA1,GRB2,PIK3R1
HSA-210993	Tie2 Signaling	2	18	2.16	1.27	0.0023	GRB2,PIK3R1
HSA-5654710	PI-3K cascade:FGFR3	2	18	2.16	1.27	0.0023	GRB2,PIK3R1
HSA-8878166	Transcriptional regulation by RUNX2	3	119	1.52	1.09	0.0023	CCND1,ESR1,UBC
HSA-2730905	Role of LAT2/NTAL/LAB on calcium mobilization	2	19	2.14	1.26	0.0024	GRB2,PIK3R1
HSA-9703465	Signaling by FLT3 fusion proteins	2	19	2.14	1.26	0.0024	GRB2,PIK3R1
HSA-5654720	PI-3K cascade:FGFR4	2	20	2.12	1.24	0.0026	GRB2,PIK3R1
HSA-9670439	Signaling by phosphorylated juxtamembrane, extracellular and kinase domain KIT mutants	2	20	2.12	1.24	0.0026	GRB2,PIK3R1
HSA-2454202	Fc epsilon receptor (FCERI) signaling	3	131	1.48	1.05	0.0027	GRB2,PIK3R1,UBC
HSA-5654689	PI-3K cascade:FGFR1	2	21	2.1	1.23	0.0027	GRB2,PIK3R1
HSA-6807004	Negative regulation of MET activity	2	21	2.1	1.23	0.0027	GRB2,UBC
HSA-5655332	Signaling by FGFR3 in disease	2	22	2.08	1.21	0.0029	GRB2,PIK3R1
HSA-9613829	Chaperone Mediated Autophagy	2	22	2.08	1.21	0.0029	HSP90AA1,UBC
HSA-9665686	Signaling by ERBB2 TMD/JMD mutants	2	22	2.08	1.21	0.0029	HSP90AA1,GRB2
HSA-202733	Cell surface interactions at the vascular wall	3	139	1.45	1.02	0.003	FN1,GRB2,PIK3R1
HSA-5654695	PI-3K cascade:FGFR2	2	23	2.06	1.2	0.0031	GRB2,PIK3R1
HSA-9013418	RHOBTB2 GTPase cycle	2	23	2.06	1.2	0.0031	CUL3,HSP90AA1
HSA-9634638	Estrogen-dependent nuclear events downstream of ESR-membrane signaling	2	24	2.04	1.18	0.0033	CCND1,CDKN1B
HSA-9006335	Signaling by Erythropoietin	2	25	2.02	1.17	0.0035	GRB2,PIK3R1
HSA-1538133	G0 and Early G1	2	27	1.99	1.14	0.0039	CDK2,MYC
HSA-201556	Signaling by ALK	2	27	1.99	1.14	0.0039	PIK3R1,MYC
HSA-912526	Interleukin receptor SHC signaling	2	27	1.99	1.14	0.0039	GRB2,PIK3R1
HSA-186763	Downstream signal transduction	2	29	1.96	1.12	0.0043	GRB2,PIK3R1
HSA-2424491	DAP12 signaling	2	29	1.96	1.12	0.0043	GRB2,PIK3R1
HSA-8863795	Downregulation of ERBB2 signaling	2	29	1.96	1.12	0.0043	HSP90AA1,UBC
HSA-9674555	Signaling by CSF3 (G-CSF)	2	29	1.96	1.12	0.0043	GRB2,UBC
HSA-182971	EGFR downregulation	2	31	1.93	1.09	0.0047	GRB2,UBC
HSA-5675482	Regulation of necroptotic cell death	2	31	1.93	1.09	0.0047	HSP90AA1,UBC
HSA-9012999	RHO GTPase cycle	4	449	1.07	0.76	0.0049	CUL3,HSP90AA1,GRB2,PIK3R1
HSA-2559585	Oncogene Induced Senescence	2	33	1.9	1.08	0.005	SP1,UBC
HSA-389356	CD28 co-stimulation	2	33	1.9	1.08	0.005	GRB2,PIK3R1
HSA-983695	Antigen activates B Cell Receptor (BCR) leading to generation of second messengers	2	34	1.89	1.07	0.0052	GRB2,PIK3R1
HSA-6804757	Regulation of TP53 Degradation	2	35	1.88	1.06	0.0054	CDK2,UBC
HSA-8864260	Transcriptional regulation by the AP-2 (TFAP2) family of transcription factors	2	35	1.88	1.06	0.0054	ESR1,MYC
HSA-69275	G2/M Transition	3	195	1.31	0.86	0.0062	CDK2,HSP90AA1,UBC
HSA-5689896	Ovarian tumor domain proteases	2	39	1.83	1.02	0.0063	ESR1,UBC
HSA-201681	TCF dependent signaling in response to WNT	3	201	1.29	0.85	0.0065	CUL3,UBC,MYC
HSA-9013420	RHOU GTPase cycle	2	40	1.82	1.01	0.0065	GRB2,PIK3R1
HSA-157118	Signaling by NOTCH	3	204	1.29	0.84	0.0067	CCND1,UBC,MYC
HSA-8853659	RET signaling	2	41	1.81	1.01	0.0067	GRB2,PIK3R1
HSA-8875878	MET promotes cell motility	2	41	1.81	1.01	0.0067	FN1,GRB2
HSA-8878171	Transcriptional regulation by RUNX1	3	206	1.28	0.84	0.0067	CCND1,ESR1,UBC
HSA-9646399	Aggrephagy	2	42	1.8	1	0.0069	HSP90AA1,UBC
HSA-1433557	Signaling by SCF-KIT	2	43	1.79	0.99	0.0072	GRB2,PIK3R1
HSA-5655253	Signaling by FGFR2 in disease	2	43	1.79	0.99	0.0072	GRB2,PIK3R1
HSA-109704	PI3K Cascade	2	44	1.78	0.98	0.0074	GRB2,PIK3R1
HSA-2122947	NOTCH1 Intracellular Domain Regulates Transcription	2	48	1.74	0.94	0.0087	UBC,MYC
HSA-422475	Axon guidance	4	551	0.98	0.65	0.0087	HSP90AA1,GRB2,PIK3R1,UBC
HSA-75815	Ubiquitin-dependent degradation of Cyclin D	2	51	1.71	0.92	0.0095	CCND1,UBC
HSA-4641258	Degradation of DVL	2	56	1.67	0.89	0.011	CUL3,UBC
HSA-109582	Hemostasis	4	607	0.94	0.61	0.0117	CDK2,FN1,GRB2,PIK3R1
HSA-2644606	Constitutive Signaling by NOTCH1 PEST Domain Mutants	2	58	1.66	0.87	0.0117	UBC,MYC
HSA-2894862	Constitutive Signaling by NOTCH1 HD+PEST Domain Mutants	2	58	1.66	0.87	0.0117	UBC,MYC
HSA-76002	Platelet activation, signaling and aggregation	3	260	1.18	0.72	0.0117	FN1,GRB2,PIK3R1
HSA-9616222	Transcriptional regulation of granulopoiesis	2	59	1.65	0.87	0.0117	CDK2,MYC
HSA-2559586	DNA Damage/Telomere Stress Induced Senescence	2	60	1.64	0.87	0.0118	CDKN1B,CDK2
HSA-2029482	Regulation of actin dynamics for phagocytic cup formation	2	64	1.61	0.84	0.0132	HSP90AA1,GRB2
HSA-5688426	Deubiquitination	3	280	1.15	0.69	0.0137	ESR1,UBC,MYC
HSA-5658442	Regulation of RAS by GAPs	2	67	1.59	0.83	0.0142	CUL3,UBC
HSA-68949	Orc1 removal from chromatin	2	70	1.57	0.81	0.0154	CDK2,UBC
HSA-69017	CDK-mediated phosphorylation and removal of Cdc6	2	72	1.56	0.8	0.0161	CDK2,UBC
HSA-8939902	Regulation of RUNX2 expression and activity	2	72	1.56	0.8	0.0161	ESR1,UBC
HSA-8852276	The role of GTSE1 in G2/M progression after G2 checkpoint	2	77	1.53	0.77	0.018	HSP90AA1,UBC
HSA-9759194	Nuclear events mediated by NFE2L2	2	77	1.53	0.77	0.018	UBC,MYC
HSA-168928	DDX58/IFIH1-mediated induction of interferon-alpha/beta	2	80	1.52	0.76	0.0192	HSP90AA1,UBC
HSA-176408	Regulation of APC/C activators between G1/S and early anaphase	2	80	1.52	0.76	0.0192	CDK2,UBC
HSA-5693607	Processing of DNA double-strand break ends	2	80	1.52	0.76	0.0192	CDK2,UBC
HSA-5632684	Hedgehog on state	2	84	1.5	0.74	0.0206	CUL3,UBC
HSA-450531	Regulation of mRNA stability by proteins that bind AU-rich elements	2	86	1.48	0.73	0.0214	ELAVL1,UBC
HSA-2565942	Regulation of PLK1 Activity at G2/M Transition	2	87	1.48	0.73	0.0218	HSP90AA1,UBC
HSA-5687128	MAPK6/MAPK4 signaling	2	88	1.47	0.73	0.022	UBC,MYC
HSA-1280218	Adaptive Immune System	4	758	0.84	0.5	0.0226	CUL3,GRB2,PIK3R1,UBC
HSA-202424	Downstream TCR signaling	2	92	1.46	0.71	0.0236	PIK3R1,UBC
HSA-2559580	Oxidative Stress Induced Senescence	2	92	1.46	0.71	0.0236	EZH2,UBC
HSA-6804756	Regulation of TP53 Activity through Phosphorylation	2	92	1.46	0.71	0.0236	CDK2,UBC
HSA-3700989	Transcriptional Regulation by TP53	3	361	1.04	0.58	0.0248	CDKN1B,CDK2,UBC
HSA-9692914	SARS-CoV-1-host interactions	2	95	1.44	0.7	0.0248	SP1,UBC
HSA-4420097	VEGFA-VEGFR2 Pathway	2	96	1.44	0.7	0.0251	HSP90AA1,PIK3R1
HSA-8856825	Cargo recognition for clathrin-mediated endocytosis	2	105	1.4	0.66	0.0297	GRB2,UBC
HSA-597592	Post-translational protein modification	5	1405	0.67	0.4	0.0306	CUL3,FN1,ESR1,UBC,MYC
HSA-187037	Signaling by NTRK1 (TRKA)	2	115	1.36	0.63	0.0346	GRB2,PIK3R1
HSA-9705671	SARS-CoV-2 activates/modulates innate and adaptive immune responses	2	123	1.33	0.6	0.0389	HSP90AA1,UBC
HSA-69002	DNA Replication Pre-Initiation	2	128	1.31	0.59	0.0418	CDK2,UBC
HSA-1500931	Cell-Cell communication	2	129	1.31	0.59	0.0422	GRB2,PIK3R1
HSA-6807070	PTEN Regulation	2	138	1.28	0.56	0.0475	EZH2,UBC
