# Supplementary material for: Regulatory RNA Networks in Ovarian Follicular Cysts in Dairy Cows: Implications for Human Polycystic Ovary Syndrome
Source: Genes (Basel). 2025 Jun 30;16(7):791. doi: 10.3390/genes16070791 (PMC12294580; doi:10.3390/genes16070791)
Supplement: Supplementary file 1 [file genes-16-00791-s001.zip › SupplementaryFileS3.xlsx]

## Sheet: BiolProc
#term ID	term description	observed gene count	background gene count	strength	signal	false discovery rate	matching proteins in your network (IDs)	matching proteins in your network (labels)
GO:0000082	G1/S transition of mitotic cell cycle	5	86	1.88	1.8	8.52e-05	9606.ENSP00000264414,9606.ENSP00000265734,9606.ENSP00000381185,9606.ENSP00000384849,9606.ENSP00000478887	CUL3,CDK6,BCL2,CDKN1A,MYC
GO:1902532	Negative regulation of intracellular signal transduction	7	519	1.25	1.16	0.00026	9606.ENSP00000260356,9606.ENSP00000264414,9606.ENSP00000358022,9606.ENSP00000361021,9606.ENSP00000381185,9606.ENSP00000405330,9606.ENSP00000478887	THBS1,CUL3,MCL1,PTEN,BCL2,ESR1,MYC
GO:0048146	Positive regulation of fibroblast proliferation	4	54	1.99	1.59	0.00035	9606.ENSP00000265734,9606.ENSP00000384849,9606.ENSP00000405330,9606.ENSP00000478887	CDK6,CDKN1A,ESR1,MYC
GO:0008284	Positive regulation of cell population proliferation	8	945	1.05	0.93	0.00043	9606.ENSP00000260356,9606.ENSP00000264414,9606.ENSP00000265734,9606.ENSP00000361021,9606.ENSP00000381185,9606.ENSP00000384849,9606.ENSP00000405330,9606.ENSP00000478887	THBS1,CUL3,CDK6,PTEN,BCL2,CDKN1A,ESR1,MYC
GO:0009892	Negative regulation of metabolic process	11	2982	0.69	0.56	0.0012	9606.ENSP00000260356,9606.ENSP00000264414,9606.ENSP00000265734,9606.ENSP00000358022,9606.ENSP00000361021,9606.ENSP00000379144,9606.ENSP00000381185,9606.ENSP00000384849,9606.ENSP00000385269,9606.ENSP00000405330,9606.ENSP00000478887	THBS1,CUL3,CDK6,MCL1,PTEN,TNRC6A,BCL2,CDKN1A,ELAVL1,ESR1,MYC
GO:0031324	Negative regulation of cellular metabolic process	10	2265	0.76	0.62	0.0012	9606.ENSP00000264414,9606.ENSP00000265734,9606.ENSP00000358022,9606.ENSP00000361021,9606.ENSP00000379144,9606.ENSP00000381185,9606.ENSP00000384849,9606.ENSP00000385269,9606.ENSP00000405330,9606.ENSP00000478887	CUL3,CDK6,MCL1,PTEN,TNRC6A,BCL2,CDKN1A,ELAVL1,ESR1,MYC
GO:0001952	Regulation of cell-matrix adhesion	4	122	1.63	1.1	0.0029	9606.ENSP00000260356,9606.ENSP00000265734,9606.ENSP00000361021,9606.ENSP00000381185	THBS1,CDK6,PTEN,BCL2
GO:2001235	Positive regulation of apoptotic signaling pathway	4	130	1.61	1.07	0.0034	9606.ENSP00000260356,9606.ENSP00000358022,9606.ENSP00000361021,9606.ENSP00000478887	THBS1,MCL1,PTEN,MYC
GO:0000278	Mitotic cell cycle	6	631	1.1	0.77	0.0052	9606.ENSP00000264414,9606.ENSP00000265734,9606.ENSP00000339001,9606.ENSP00000381185,9606.ENSP00000384849,9606.ENSP00000478887	CUL3,CDK6,TUBB,BCL2,CDKN1A,MYC
GO:2001236	Regulation of extrinsic apoptotic signaling pathway	4	153	1.54	0.97	0.0055	9606.ENSP00000260356,9606.ENSP00000358022,9606.ENSP00000361021,9606.ENSP00000381185	THBS1,MCL1,PTEN,BCL2
GO:2001233	Regulation of apoptotic signaling pathway	5	365	1.26	0.84	0.0061	9606.ENSP00000260356,9606.ENSP00000358022,9606.ENSP00000361021,9606.ENSP00000381185,9606.ENSP00000478887	THBS1,MCL1,PTEN,BCL2,MYC
GO:0033554	Cellular response to stress	8	1572	0.82	0.58	0.0063	9606.ENSP00000260356,9606.ENSP00000264414,9606.ENSP00000358022,9606.ENSP00000361021,9606.ENSP00000379144,9606.ENSP00000381185,9606.ENSP00000384849,9606.ENSP00000478887	THBS1,CUL3,MCL1,PTEN,TNRC6A,BCL2,CDKN1A,MYC
GO:0097193	Intrinsic apoptotic signaling pathway	4	166	1.5	0.93	0.0063	9606.ENSP00000264414,9606.ENSP00000358022,9606.ENSP00000381185,9606.ENSP00000384849	CUL3,MCL1,BCL2,CDKN1A
GO:0008285	Negative regulation of cell population proliferation	6	713	1.04	0.7	0.0076	9606.ENSP00000260356,9606.ENSP00000265734,9606.ENSP00000361021,9606.ENSP00000381185,9606.ENSP00000384849,9606.ENSP00000478887	THBS1,CDK6,PTEN,BCL2,CDKN1A,MYC
GO:0010332	Response to gamma radiation	3	55	1.86	0.97	0.0084	9606.ENSP00000381185,9606.ENSP00000384849,9606.ENSP00000478887	BCL2,CDKN1A,MYC
GO:0031329	Regulation of cellular catabolic process	6	789	1	0.64	0.0113	9606.ENSP00000358022,9606.ENSP00000360034,9606.ENSP00000361021,9606.ENSP00000379144,9606.ENSP00000381185,9606.ENSP00000385269	MCL1,SERBP1,PTEN,TNRC6A,BCL2,ELAVL1
GO:0051172	Negative regulation of nitrogen compound metabolic process	9	2403	0.69	0.47	0.0113	9606.ENSP00000260356,9606.ENSP00000264414,9606.ENSP00000265734,9606.ENSP00000361021,9606.ENSP00000379144,9606.ENSP00000384849,9606.ENSP00000385269,9606.ENSP00000405330,9606.ENSP00000478887	THBS1,CUL3,CDK6,PTEN,TNRC6A,CDKN1A,ELAVL1,ESR1,MYC
GO:0007049	Cell cycle	7	1246	0.87	0.57	0.0115	9606.ENSP00000264414,9606.ENSP00000265734,9606.ENSP00000339001,9606.ENSP00000381185,9606.ENSP00000384849,9606.ENSP00000478887,9606.ENSP00000497588	CUL3,CDK6,TUBB,BCL2,CDKN1A,MYC,PTP4A1
GO:0022402	Cell cycle process	6	835	0.97	0.62	0.0119	9606.ENSP00000264414,9606.ENSP00000265734,9606.ENSP00000339001,9606.ENSP00000381185,9606.ENSP00000384849,9606.ENSP00000478887	CUL3,CDK6,TUBB,BCL2,CDKN1A,MYC
GO:0030888	Regulation of B cell proliferation	3	67	1.77	0.89	0.0119	9606.ENSP00000361021,9606.ENSP00000381185,9606.ENSP00000384849	PTEN,BCL2,CDKN1A
GO:0045656	Negative regulation of monocyte differentiation	2	7	2.57	0.96	0.0119	9606.ENSP00000265734,9606.ENSP00000478887	CDK6,MYC
GO:0033555	Multicellular organismal response to stress	3	73	1.73	0.87	0.0131	9606.ENSP00000260356,9606.ENSP00000361021,9606.ENSP00000381185	THBS1,PTEN,BCL2
GO:0008630	Intrinsic apoptotic signaling pathway in response to DNA damage	3	75	1.72	0.86	0.0137	9606.ENSP00000358022,9606.ENSP00000381185,9606.ENSP00000384849	MCL1,BCL2,CDKN1A
GO:2000134	Negative regulation of G1/S transition of mitotic cell cycle	3	75	1.72	0.86	0.0137	9606.ENSP00000361021,9606.ENSP00000381185,9606.ENSP00000384849	PTEN,BCL2,CDKN1A
GO:0043068	Positive regulation of programmed cell death	5	519	1.1	0.66	0.0145	9606.ENSP00000260356,9606.ENSP00000358022,9606.ENSP00000361021,9606.ENSP00000384849,9606.ENSP00000478887	THBS1,MCL1,PTEN,CDKN1A,MYC
GO:2000112	Regulation of cellular macromolecule biosynthetic process	5	539	1.09	0.64	0.0163	9606.ENSP00000260356,9606.ENSP00000379144,9606.ENSP00000381185,9606.ENSP00000385269,9606.ENSP00000478887	THBS1,TNRC6A,BCL2,ELAVL1,MYC
GO:0002682	Regulation of immune system process	7	1438	0.81	0.51	0.0164	9606.ENSP00000260356,9606.ENSP00000265734,9606.ENSP00000361021,9606.ENSP00000381185,9606.ENSP00000384849,9606.ENSP00000405330,9606.ENSP00000478887	THBS1,CDK6,PTEN,BCL2,CDKN1A,ESR1,MYC
GO:0010604	Positive regulation of macromolecule metabolic process	10	3533	0.57	0.39	0.0164	9606.ENSP00000260356,9606.ENSP00000264414,9606.ENSP00000265734,9606.ENSP00000361021,9606.ENSP00000379144,9606.ENSP00000381185,9606.ENSP00000384849,9606.ENSP00000385269,9606.ENSP00000405330,9606.ENSP00000478887	THBS1,CUL3,CDK6,PTEN,TNRC6A,BCL2,CDKN1A,ELAVL1,ESR1,MYC
GO:0010608	Post-transcriptional regulation of gene expression	5	546	1.08	0.64	0.0164	9606.ENSP00000260356,9606.ENSP00000360034,9606.ENSP00000379144,9606.ENSP00000385269,9606.ENSP00000478887	THBS1,SERBP1,TNRC6A,ELAVL1,MYC
GO:0044346	Fibroblast apoptotic process	2	11	2.38	0.88	0.0164	9606.ENSP00000264414,9606.ENSP00000478887	CUL3,MYC
GO:0051093	Negative regulation of developmental process	6	933	0.93	0.57	0.0164	9606.ENSP00000260356,9606.ENSP00000265734,9606.ENSP00000361021,9606.ENSP00000381185,9606.ENSP00000384849,9606.ENSP00000478887	THBS1,CDK6,PTEN,BCL2,CDKN1A,MYC
GO:0010605	Negative regulation of macromolecule metabolic process	9	2760	0.63	0.42	0.0172	9606.ENSP00000260356,9606.ENSP00000264414,9606.ENSP00000265734,9606.ENSP00000361021,9606.ENSP00000379144,9606.ENSP00000384849,9606.ENSP00000385269,9606.ENSP00000405330,9606.ENSP00000478887	THBS1,CUL3,CDK6,PTEN,TNRC6A,CDKN1A,ELAVL1,ESR1,MYC
GO:0001666	Response to hypoxia	4	278	1.28	0.71	0.0174	9606.ENSP00000260356,9606.ENSP00000361021,9606.ENSP00000381185,9606.ENSP00000478887	THBS1,PTEN,BCL2,MYC
GO:0048522	Positive regulation of cellular process	12	5584	0.45	0.33	0.0174	9606.ENSP00000260356,9606.ENSP00000264414,9606.ENSP00000265734,9606.ENSP00000358022,9606.ENSP00000361021,9606.ENSP00000379144,9606.ENSP00000381185,9606.ENSP00000384849,9606.ENSP00000385269,9606.ENSP00000405330,9606.ENSP00000478887,9606.ENSP00000497588	THBS1,CUL3,CDK6,MCL1,PTEN,TNRC6A,BCL2,CDKN1A,ELAVL1,ESR1,MYC,PTP4A1
GO:0060736	Prostate gland growth	2	12	2.34	0.87	0.0174	9606.ENSP00000361021,9606.ENSP00000405330	PTEN,ESR1
GO:0031323	Regulation of cellular metabolic process	12	5681	0.44	0.32	0.018	9606.ENSP00000260356,9606.ENSP00000264414,9606.ENSP00000265734,9606.ENSP00000358022,9606.ENSP00000360034,9606.ENSP00000361021,9606.ENSP00000379144,9606.ENSP00000381185,9606.ENSP00000384849,9606.ENSP00000385269,9606.ENSP00000405330,9606.ENSP00000478887	THBS1,CUL3,CDK6,MCL1,SERBP1,PTEN,TNRC6A,BCL2,CDKN1A,ELAVL1,ESR1,MYC
GO:0035265	Organ growth	3	98	1.6	0.79	0.018	9606.ENSP00000361021,9606.ENSP00000381185,9606.ENSP00000405330	PTEN,BCL2,ESR1
GO:0043067	Regulation of programmed cell death	7	1492	0.79	0.5	0.018	9606.ENSP00000260356,9606.ENSP00000358022,9606.ENSP00000361021,9606.ENSP00000381185,9606.ENSP00000384849,9606.ENSP00000405330,9606.ENSP00000478887	THBS1,MCL1,PTEN,BCL2,CDKN1A,ESR1,MYC
GO:0051247	Positive regulation of protein metabolic process	7	1512	0.78	0.49	0.018	9606.ENSP00000260356,9606.ENSP00000264414,9606.ENSP00000361021,9606.ENSP00000381185,9606.ENSP00000384849,9606.ENSP00000385269,9606.ENSP00000478887	THBS1,CUL3,PTEN,BCL2,CDKN1A,ELAVL1,MYC
GO:0065008	Regulation of biological quality	10	3654	0.56	0.38	0.018	9606.ENSP00000260356,9606.ENSP00000264414,9606.ENSP00000339001,9606.ENSP00000358022,9606.ENSP00000360034,9606.ENSP00000361021,9606.ENSP00000381185,9606.ENSP00000385269,9606.ENSP00000405330,9606.ENSP00000478887	THBS1,CUL3,TUBB,MCL1,SERBP1,PTEN,BCL2,ELAVL1,ESR1,MYC
GO:1902043	Positive regulation of extrinsic apoptotic signaling pathway via death domain receptors	2	14	2.27	0.86	0.018	9606.ENSP00000260356,9606.ENSP00000361021	THBS1,PTEN
GO:2001237	Negative regulation of extrinsic apoptotic signaling pathway	3	97	1.61	0.79	0.018	9606.ENSP00000260356,9606.ENSP00000358022,9606.ENSP00000381185	THBS1,MCL1,BCL2
GO:0022612	Gland morphogenesis	3	104	1.58	0.78	0.0186	9606.ENSP00000264414,9606.ENSP00000381185,9606.ENSP00000405330	CUL3,BCL2,ESR1
GO:1904035	Regulation of epithelial cell apoptotic process	3	106	1.57	0.77	0.0193	9606.ENSP00000260356,9606.ENSP00000381185,9606.ENSP00000405330	THBS1,BCL2,ESR1
GO:0006915	Apoptotic process	6	1041	0.88	0.53	0.0194	9606.ENSP00000264414,9606.ENSP00000358022,9606.ENSP00000361021,9606.ENSP00000381185,9606.ENSP00000384849,9606.ENSP00000478887	CUL3,MCL1,PTEN,BCL2,CDKN1A,MYC
GO:0048523	Negative regulation of cellular process	11	4736	0.48	0.34	0.0207	9606.ENSP00000260356,9606.ENSP00000264414,9606.ENSP00000265734,9606.ENSP00000358022,9606.ENSP00000361021,9606.ENSP00000379144,9606.ENSP00000381185,9606.ENSP00000384849,9606.ENSP00000385269,9606.ENSP00000405330,9606.ENSP00000478887	THBS1,CUL3,CDK6,MCL1,PTEN,TNRC6A,BCL2,CDKN1A,ELAVL1,ESR1,MYC
GO:0021542	Dentate gyrus development	2	16	2.22	0.82	0.0211	9606.ENSP00000265734,9606.ENSP00000361021	CDK6,PTEN
GO:0010224	Response to UV-B	2	17	2.19	0.81	0.0221	9606.ENSP00000381185,9606.ENSP00000384849	BCL2,CDKN1A
GO:0051895	Negative regulation of focal adhesion assembly	2	17	2.19	0.81	0.0221	9606.ENSP00000260356,9606.ENSP00000361021	THBS1,PTEN
GO:1901990	Regulation of mitotic cell cycle phase transition	4	332	1.2	0.65	0.0221	9606.ENSP00000264414,9606.ENSP00000361021,9606.ENSP00000381185,9606.ENSP00000384849	CUL3,PTEN,BCL2,CDKN1A
GO:0035239	Tube morphogenesis	5	669	0.99	0.57	0.0228	9606.ENSP00000260356,9606.ENSP00000361021,9606.ENSP00000381185,9606.ENSP00000405330,9606.ENSP00000478887	THBS1,PTEN,BCL2,ESR1,MYC
GO:0051726	Regulation of cell cycle	6	1108	0.85	0.51	0.0228	9606.ENSP00000264414,9606.ENSP00000265734,9606.ENSP00000361021,9606.ENSP00000381185,9606.ENSP00000384849,9606.ENSP00000478887	CUL3,CDK6,PTEN,BCL2,CDKN1A,MYC
GO:0010468	Regulation of gene expression	11	4899	0.47	0.33	0.0231	9606.ENSP00000260356,9606.ENSP00000264414,9606.ENSP00000265734,9606.ENSP00000360034,9606.ENSP00000361021,9606.ENSP00000379144,9606.ENSP00000381185,9606.ENSP00000384849,9606.ENSP00000385269,9606.ENSP00000405330,9606.ENSP00000478887	THBS1,CUL3,CDK6,SERBP1,PTEN,TNRC6A,BCL2,CDKN1A,ELAVL1,ESR1,MYC
GO:2000811	Negative regulation of anoikis	2	19	2.14	0.8	0.0232	9606.ENSP00000358022,9606.ENSP00000381185	MCL1,BCL2
GO:0001655	Urogenital system development	4	347	1.18	0.64	0.0235	9606.ENSP00000361021,9606.ENSP00000381185,9606.ENSP00000405330,9606.ENSP00000478887	PTEN,BCL2,ESR1,MYC
GO:0010556	Regulation of macromolecule biosynthetic process	10	3980	0.52	0.35	0.0247	9606.ENSP00000260356,9606.ENSP00000264414,9606.ENSP00000265734,9606.ENSP00000361021,9606.ENSP00000379144,9606.ENSP00000381185,9606.ENSP00000384849,9606.ENSP00000385269,9606.ENSP00000405330,9606.ENSP00000478887	THBS1,CUL3,CDK6,PTEN,TNRC6A,BCL2,CDKN1A,ELAVL1,ESR1,MYC
GO:0045786	Negative regulation of cell cycle	4	359	1.17	0.62	0.0247	9606.ENSP00000265734,9606.ENSP00000361021,9606.ENSP00000381185,9606.ENSP00000384849	CDK6,PTEN,BCL2,CDKN1A
GO:0051128	Regulation of cellular component organization	8	2365	0.65	0.41	0.0247	9606.ENSP00000260356,9606.ENSP00000264414,9606.ENSP00000339001,9606.ENSP00000361021,9606.ENSP00000381185,9606.ENSP00000384849,9606.ENSP00000405330,9606.ENSP00000478887	THBS1,CUL3,TUBB,PTEN,BCL2,CDKN1A,ESR1,MYC
GO:0060218	Hematopoietic stem cell differentiation	2	20	2.12	0.79	0.0247	9606.ENSP00000265734,9606.ENSP00000381185	CDK6,BCL2
GO:0060965	Negative regulation of miRNA-mediated gene silencing	2	20	2.12	0.79	0.0247	9606.ENSP00000385269,9606.ENSP00000405330	ELAVL1,ESR1
GO:0071456	Cellular response to hypoxia	3	128	1.49	0.71	0.0247	9606.ENSP00000361021,9606.ENSP00000381185,9606.ENSP00000478887	PTEN,BCL2,MYC
GO:0002902	Regulation of B cell apoptotic process	2	22	2.08	0.78	0.025	9606.ENSP00000361021,9606.ENSP00000381185	PTEN,BCL2
GO:0010564	Regulation of cell cycle process	5	716	0.96	0.55	0.025	9606.ENSP00000264414,9606.ENSP00000361021,9606.ENSP00000381185,9606.ENSP00000384849,9606.ENSP00000478887	CUL3,PTEN,BCL2,CDKN1A,MYC
GO:0048754	Branching morphogenesis of an epithelial tube	3	134	1.47	0.7	0.025	9606.ENSP00000381185,9606.ENSP00000405330,9606.ENSP00000478887	BCL2,ESR1,MYC
GO:0050678	Regulation of epithelial cell proliferation	4	366	1.16	0.62	0.025	9606.ENSP00000260356,9606.ENSP00000265734,9606.ENSP00000361021,9606.ENSP00000478887	THBS1,CDK6,PTEN,MYC
GO:0051173	Positive regulation of nitrogen compound metabolic process	9	3166	0.57	0.37	0.025	9606.ENSP00000260356,9606.ENSP00000264414,9606.ENSP00000361021,9606.ENSP00000379144,9606.ENSP00000381185,9606.ENSP00000384849,9606.ENSP00000385269,9606.ENSP00000405330,9606.ENSP00000478887	THBS1,CUL3,PTEN,TNRC6A,BCL2,CDKN1A,ELAVL1,ESR1,MYC
GO:0043085	Positive regulation of catalytic activity	6	1191	0.82	0.48	0.0254	9606.ENSP00000260356,9606.ENSP00000361021,9606.ENSP00000381185,9606.ENSP00000384849,9606.ENSP00000405330,9606.ENSP00000478887	THBS1,PTEN,BCL2,CDKN1A,ESR1,MYC
GO:0050680	Negative regulation of epithelial cell proliferation	3	139	1.45	0.7	0.0255	9606.ENSP00000260356,9606.ENSP00000265734,9606.ENSP00000361021	THBS1,CDK6,PTEN
GO:0048660	Regulation of smooth muscle cell proliferation	3	142	1.44	0.69	0.0263	9606.ENSP00000260356,9606.ENSP00000361021,9606.ENSP00000384849	THBS1,PTEN,CDKN1A
GO:0045727	Positive regulation of translation	3	144	1.44	0.69	0.0266	9606.ENSP00000260356,9606.ENSP00000385269,9606.ENSP00000478887	THBS1,ELAVL1,MYC
GO:2000377	Regulation of reactive oxygen species metabolic process	3	143	1.44	0.69	0.0266	9606.ENSP00000260356,9606.ENSP00000381185,9606.ENSP00000384849	THBS1,BCL2,CDKN1A
GO:2000773	Negative regulation of cellular senescence	2	24	2.04	0.77	0.0266	9606.ENSP00000265734,9606.ENSP00000361021	CDK6,PTEN
GO:0031326	Regulation of cellular biosynthetic process	10	4143	0.5	0.34	0.0269	9606.ENSP00000260356,9606.ENSP00000264414,9606.ENSP00000265734,9606.ENSP00000361021,9606.ENSP00000379144,9606.ENSP00000381185,9606.ENSP00000384849,9606.ENSP00000385269,9606.ENSP00000405330,9606.ENSP00000478887	THBS1,CUL3,CDK6,PTEN,TNRC6A,BCL2,CDKN1A,ELAVL1,ESR1,MYC
GO:0050793	Regulation of developmental process	8	2492	0.62	0.39	0.0277	9606.ENSP00000260356,9606.ENSP00000265734,9606.ENSP00000361021,9606.ENSP00000381185,9606.ENSP00000384849,9606.ENSP00000385269,9606.ENSP00000405330,9606.ENSP00000478887	THBS1,CDK6,PTEN,BCL2,CDKN1A,ELAVL1,ESR1,MYC
GO:1904706	Negative regulation of vascular associated smooth muscle cell proliferation	2	25	2.02	0.76	0.0278	9606.ENSP00000361021,9606.ENSP00000384849	PTEN,CDKN1A
GO:0009411	Response to UV	3	150	1.42	0.67	0.0285	9606.ENSP00000381185,9606.ENSP00000384849,9606.ENSP00000478887	BCL2,CDKN1A,MYC
GO:0048589	Developmental growth	4	412	1.11	0.57	0.0313	9606.ENSP00000361021,9606.ENSP00000381185,9606.ENSP00000384849,9606.ENSP00000405330	PTEN,BCL2,CDKN1A,ESR1
GO:0006950	Response to stress	9	3358	0.55	0.35	0.0315	9606.ENSP00000260356,9606.ENSP00000264414,9606.ENSP00000339001,9606.ENSP00000358022,9606.ENSP00000361021,9606.ENSP00000379144,9606.ENSP00000381185,9606.ENSP00000384849,9606.ENSP00000478887	THBS1,CUL3,TUBB,MCL1,PTEN,TNRC6A,BCL2,CDKN1A,MYC
GO:0048732	Gland development	4	419	1.1	0.57	0.0325	9606.ENSP00000264414,9606.ENSP00000361021,9606.ENSP00000381185,9606.ENSP00000405330	CUL3,PTEN,BCL2,ESR1
GO:0002683	Negative regulation of immune system process	4	433	1.08	0.55	0.035	9606.ENSP00000260356,9606.ENSP00000265734,9606.ENSP00000361021,9606.ENSP00000478887	THBS1,CDK6,PTEN,MYC
GO:0009267	Cellular response to starvation	3	169	1.37	0.63	0.035	9606.ENSP00000379144,9606.ENSP00000381185,9606.ENSP00000384849	TNRC6A,BCL2,CDKN1A
GO:0045736	Negative regulation of cyclin-dependent protein serine/threonine kinase activity	2	30	1.94	0.7	0.035	9606.ENSP00000361021,9606.ENSP00000384849	PTEN,CDKN1A
GO:0051246	Regulation of protein metabolic process	8	2622	0.6	0.37	0.035	9606.ENSP00000260356,9606.ENSP00000264414,9606.ENSP00000361021,9606.ENSP00000379144,9606.ENSP00000381185,9606.ENSP00000384849,9606.ENSP00000385269,9606.ENSP00000478887	THBS1,CUL3,PTEN,TNRC6A,BCL2,CDKN1A,ELAVL1,MYC
GO:2001242	Regulation of intrinsic apoptotic signaling pathway	3	169	1.37	0.63	0.035	9606.ENSP00000358022,9606.ENSP00000381185,9606.ENSP00000478887	MCL1,BCL2,MYC
GO:1902253	Regulation of intrinsic apoptotic signaling pathway by p53 class mediator	2	32	1.91	0.7	0.0363	9606.ENSP00000381185,9606.ENSP00000478887	BCL2,MYC
GO:0033032	Regulation of myeloid cell apoptotic process	2	33	1.9	0.68	0.0382	9606.ENSP00000361021,9606.ENSP00000381185	PTEN,BCL2
GO:0006417	Regulation of translation	4	456	1.06	0.53	0.039	9606.ENSP00000260356,9606.ENSP00000379144,9606.ENSP00000385269,9606.ENSP00000478887	THBS1,TNRC6A,ELAVL1,MYC
GO:0006470	Protein dephosphorylation	3	181	1.34	0.6	0.0397	9606.ENSP00000361021,9606.ENSP00000381185,9606.ENSP00000497588	PTEN,BCL2,PTP4A1
GO:0080134	Regulation of response to stress	6	1373	0.76	0.42	0.0397	9606.ENSP00000260356,9606.ENSP00000358022,9606.ENSP00000361021,9606.ENSP00000381185,9606.ENSP00000405330,9606.ENSP00000478887	THBS1,MCL1,PTEN,BCL2,ESR1,MYC
GO:0061013	Regulation of mRNA catabolic process	3	182	1.34	0.6	0.0398	9606.ENSP00000360034,9606.ENSP00000379144,9606.ENSP00000385269	SERBP1,TNRC6A,ELAVL1
GO:0048863	Stem cell differentiation	3	183	1.33	0.6	0.0402	9606.ENSP00000265734,9606.ENSP00000381185,9606.ENSP00000405330	CDK6,BCL2,ESR1
GO:0097192	Extrinsic apoptotic signaling pathway in absence of ligand	2	36	1.86	0.66	0.0428	9606.ENSP00000358022,9606.ENSP00000381185	MCL1,BCL2
GO:2001240	Negative regulation of extrinsic apoptotic signaling pathway in absence of ligand	2	36	1.86	0.66	0.0428	9606.ENSP00000358022,9606.ENSP00000381185	MCL1,BCL2
GO:0043066	Negative regulation of apoptotic process	5	891	0.87	0.46	0.0434	9606.ENSP00000260356,9606.ENSP00000358022,9606.ENSP00000361021,9606.ENSP00000381185,9606.ENSP00000478887	THBS1,MCL1,PTEN,BCL2,MYC
GO:0010629	Negative regulation of gene expression	5	899	0.86	0.45	0.0443	9606.ENSP00000260356,9606.ENSP00000379144,9606.ENSP00000384849,9606.ENSP00000385269,9606.ENSP00000405330	THBS1,TNRC6A,CDKN1A,ELAVL1,ESR1
GO:0042981	Regulation of apoptotic process	6	1462	0.73	0.4	0.0498	9606.ENSP00000260356,9606.ENSP00000358022,9606.ENSP00000361021,9606.ENSP00000381185,9606.ENSP00000405330,9606.ENSP00000478887	THBS1,MCL1,PTEN,BCL2,ESR1,MYC

## Sheet: MolFunc
#term ID	term description	observed gene count	background gene count	strength	signal	false discovery rate	matching proteins in your network (IDs)	matching proteins in your network (labels)
GO:0030332	Cyclin binding	3	34	2.06	0.95	0.011	9606.ENSP00000264414,9606.ENSP00000265734,9606.ENSP00000384849	CUL3,CDK6,CDKN1A
GO:0031625	Ubiquitin protein ligase binding	5	299	1.34	0.8	0.011	9606.ENSP00000264414,9606.ENSP00000339001,9606.ENSP00000381185,9606.ENSP00000384849,9606.ENSP00000441543	CUL3,TUBB,BCL2,CDKN1A,UBC
GO:0051434	BH3 domain binding	2	6	2.64	0.87	0.0186	9606.ENSP00000358022,9606.ENSP00000381185	MCL1,BCL2
GO:0019899	Enzyme binding	8	2084	0.7	0.41	0.0362	9606.ENSP00000264414,9606.ENSP00000339001,9606.ENSP00000361021,9606.ENSP00000381185,9606.ENSP00000384849,9606.ENSP00000385269,9606.ENSP00000405330,9606.ENSP00000441543	CUL3,TUBB,PTEN,BCL2,CDKN1A,ELAVL1,ESR1,UBC

## Sheet: CellComp
#term ID	term description	observed gene count	background gene count	strength	signal	false discovery rate	matching proteins in your network (IDs)	matching proteins in your network (labels)
GO:0005634	Nucleus	14	7672	0.38	0.31	0.0106	9606.ENSP00000264414,9606.ENSP00000265734,9606.ENSP00000339001,9606.ENSP00000358022,9606.ENSP00000360034,9606.ENSP00000361021,9606.ENSP00000379144,9606.ENSP00000381185,9606.ENSP00000384849,9606.ENSP00000385269,9606.ENSP00000405330,9606.ENSP00000441543,9606.ENSP00000478887,9606.ENSP00000497588	CUL3,CDK6,TUBB,MCL1,SERBP1,PTEN,TNRC6A,BCL2,CDKN1A,ELAVL1,ESR1,UBC,MYC,PTP4A1
GO:0005654	Nucleoplasm	11	4169	0.54	0.39	0.0106	9606.ENSP00000264414,9606.ENSP00000265734,9606.ENSP00000358022,9606.ENSP00000361021,9606.ENSP00000379144,9606.ENSP00000381185,9606.ENSP00000384849,9606.ENSP00000385269,9606.ENSP00000405330,9606.ENSP00000441543,9606.ENSP00000478887	CUL3,CDK6,MCL1,PTEN,TNRC6A,BCL2,CDKN1A,ELAVL1,ESR1,UBC,MYC
GO:0070013	Intracellular organelle lumen	13	5660	0.48	0.36	0.0106	9606.ENSP00000260356,9606.ENSP00000264414,9606.ENSP00000265734,9606.ENSP00000339001,9606.ENSP00000358022,9606.ENSP00000361021,9606.ENSP00000379144,9606.ENSP00000381185,9606.ENSP00000384849,9606.ENSP00000385269,9606.ENSP00000405330,9606.ENSP00000441543,9606.ENSP00000478887	THBS1,CUL3,CDK6,TUBB,MCL1,PTEN,TNRC6A,BCL2,CDKN1A,ELAVL1,ESR1,UBC,MYC
GO:0005829	Cytosol	12	5438	0.46	0.34	0.0127	9606.ENSP00000264414,9606.ENSP00000265734,9606.ENSP00000339001,9606.ENSP00000358022,9606.ENSP00000360034,9606.ENSP00000361021,9606.ENSP00000379144,9606.ENSP00000381185,9606.ENSP00000384849,9606.ENSP00000385269,9606.ENSP00000405330,9606.ENSP00000441543	CUL3,CDK6,TUBB,MCL1,SERBP1,PTEN,TNRC6A,BCL2,CDKN1A,ELAVL1,ESR1,UBC

## Sheet: KEGGPath
#term ID	term description	observed gene count	background gene count	strength	signal	false discovery rate	matching proteins in your network (IDs)	matching proteins in your network (labels)
hsa05206	MicroRNAs in cancer	7	159	1.76	3	5.4e-09	9606.ENSP00000260356,9606.ENSP00000265734,9606.ENSP00000358022,9606.ENSP00000361021,9606.ENSP00000381185,9606.ENSP00000384849,9606.ENSP00000478887	THBS1,CDK6,MCL1,PTEN,BCL2,CDKN1A,MYC
hsa04115	p53 signaling pathway	5	72	1.96	2.72	3.9e-07	9606.ENSP00000260356,9606.ENSP00000265734,9606.ENSP00000361021,9606.ENSP00000381185,9606.ENSP00000384849	THBS1,CDK6,PTEN,BCL2,CDKN1A
hsa04151	PI3K-Akt signaling pathway	7	349	1.42	1.94	3.9e-07	9606.ENSP00000260356,9606.ENSP00000265734,9606.ENSP00000358022,9606.ENSP00000361021,9606.ENSP00000381185,9606.ENSP00000384849,9606.ENSP00000478887	THBS1,CDK6,MCL1,PTEN,BCL2,CDKN1A,MYC
hsa05222	Small cell lung cancer	5	92	1.85	2.53	6.3e-07	9606.ENSP00000265734,9606.ENSP00000361021,9606.ENSP00000381185,9606.ENSP00000384849,9606.ENSP00000478887	CDK6,PTEN,BCL2,CDKN1A,MYC
hsa05224	Breast cancer	5	146	1.65	2.03	4.68e-06	9606.ENSP00000265734,9606.ENSP00000361021,9606.ENSP00000384849,9606.ENSP00000405330,9606.ENSP00000478887	CDK6,PTEN,CDKN1A,ESR1,MYC
hsa05200	Pathways in cancer	6	515	1.18	1.2	7.57e-05	9606.ENSP00000265734,9606.ENSP00000361021,9606.ENSP00000381185,9606.ENSP00000384849,9606.ENSP00000405330,9606.ENSP00000478887	CDK6,PTEN,BCL2,CDKN1A,ESR1,MYC
hsa04218	Cellular senescence	4	150	1.54	1.44	0.00021	9606.ENSP00000265734,9606.ENSP00000361021,9606.ENSP00000384849,9606.ENSP00000478887	CDK6,PTEN,CDKN1A,MYC
hsa04630	JAK-STAT signaling pathway	4	158	1.52	1.43	0.00021	9606.ENSP00000358022,9606.ENSP00000381185,9606.ENSP00000384849,9606.ENSP00000478887	MCL1,BCL2,CDKN1A,MYC
hsa05219	Bladder cancer	3	40	1.99	1.69	0.00021	9606.ENSP00000260356,9606.ENSP00000384849,9606.ENSP00000478887	THBS1,CDKN1A,MYC
hsa05225	Hepatocellular carcinoma	4	161	1.51	1.42	0.00021	9606.ENSP00000265734,9606.ENSP00000361021,9606.ENSP00000384849,9606.ENSP00000478887	CDK6,PTEN,CDKN1A,MYC
hsa05167	Kaposi sarcoma-associated herpesvirus infection	4	187	1.45	1.31	0.00033	9606.ENSP00000265734,9606.ENSP00000384849,9606.ENSP00000441543,9606.ENSP00000478887	CDK6,CDKN1A,UBC,MYC
hsa05169	Epstein-Barr virus infection	4	192	1.44	1.3	0.00033	9606.ENSP00000265734,9606.ENSP00000381185,9606.ENSP00000384849,9606.ENSP00000478887	CDK6,BCL2,CDKN1A,MYC
hsa05205	Proteoglycans in cancer	4	194	1.43	1.3	0.00033	9606.ENSP00000260356,9606.ENSP00000384849,9606.ENSP00000405330,9606.ENSP00000478887	THBS1,CDKN1A,ESR1,MYC
hsa05213	Endometrial cancer	3	58	1.83	1.54	0.00033	9606.ENSP00000361021,9606.ENSP00000384849,9606.ENSP00000478887	PTEN,CDKN1A,MYC
hsa05214	Glioma	3	71	1.74	1.43	0.0005	9606.ENSP00000265734,9606.ENSP00000361021,9606.ENSP00000384849	CDK6,PTEN,CDKN1A
hsa05218	Melanoma	3	72	1.74	1.43	0.0005	9606.ENSP00000265734,9606.ENSP00000361021,9606.ENSP00000384849	CDK6,PTEN,CDKN1A
hsa05220	Chronic myeloid leukemia	3	75	1.72	1.42	0.00052	9606.ENSP00000265734,9606.ENSP00000384849,9606.ENSP00000478887	CDK6,CDKN1A,MYC
hsa05210	Colorectal cancer	3	82	1.68	1.37	0.00063	9606.ENSP00000381185,9606.ENSP00000384849,9606.ENSP00000478887	BCL2,CDKN1A,MYC
hsa01522	Endocrine resistance	3	94	1.62	1.29	0.00089	9606.ENSP00000381185,9606.ENSP00000384849,9606.ENSP00000405330	BCL2,CDKN1A,ESR1
hsa05215	Prostate cancer	3	97	1.61	1.27	0.00093	9606.ENSP00000361021,9606.ENSP00000381185,9606.ENSP00000384849	PTEN,BCL2,CDKN1A
hsa05165	Human papillomavirus infection	4	324	1.21	0.97	0.0014	9606.ENSP00000260356,9606.ENSP00000265734,9606.ENSP00000361021,9606.ENSP00000384849	THBS1,CDK6,PTEN,CDKN1A
hsa04110	Cell cycle	3	120	1.52	1.15	0.0016	9606.ENSP00000265734,9606.ENSP00000384849,9606.ENSP00000478887	CDK6,CDKN1A,MYC
hsa05226	Gastric cancer	3	146	1.43	1.03	0.0026	9606.ENSP00000381185,9606.ENSP00000384849,9606.ENSP00000478887	BCL2,CDKN1A,MYC
hsa05160	Hepatitis C	3	157	1.4	1	0.0031	9606.ENSP00000265734,9606.ENSP00000384849,9606.ENSP00000478887	CDK6,CDKN1A,MYC
hsa05161	Hepatitis B	3	158	1.4	0.99	0.0031	9606.ENSP00000381185,9606.ENSP00000384849,9606.ENSP00000478887	BCL2,CDKN1A,MYC
hsa05216	Thyroid cancer	2	37	1.85	1.07	0.0051	9606.ENSP00000384849,9606.ENSP00000478887	CDKN1A,MYC
hsa04510	Focal adhesion	3	195	1.31	0.88	0.0052	9606.ENSP00000260356,9606.ENSP00000361021,9606.ENSP00000381185	THBS1,PTEN,BCL2
hsa05166	Human T-cell leukemia virus 1 infection	3	210	1.27	0.84	0.0062	9606.ENSP00000361021,9606.ENSP00000384849,9606.ENSP00000478887	PTEN,CDKN1A,MYC
hsa05163	Human cytomegalovirus infection	3	217	1.26	0.83	0.0065	9606.ENSP00000265734,9606.ENSP00000384849,9606.ENSP00000478887	CDK6,CDKN1A,MYC
hsa04340	Hedgehog signaling pathway	2	46	1.76	1	0.0067	9606.ENSP00000264414,9606.ENSP00000381185	CUL3,BCL2
hsa01524	Platinum drug resistance	2	70	1.57	0.83	0.0137	9606.ENSP00000381185,9606.ENSP00000384849	BCL2,CDKN1A
hsa05212	Pancreatic cancer	2	71	1.57	0.83	0.0137	9606.ENSP00000265734,9606.ENSP00000384849	CDK6,CDKN1A
hsa05223	Non-small cell lung cancer	2	68	1.59	0.83	0.0137	9606.ENSP00000265734,9606.ENSP00000384849	CDK6,CDKN1A
hsa05230	Central carbon metabolism in cancer	2	68	1.59	0.83	0.0137	9606.ENSP00000361021,9606.ENSP00000478887	PTEN,MYC
hsa01521	EGFR tyrosine kinase inhibitor resistance	2	77	1.53	0.8	0.0155	9606.ENSP00000361021,9606.ENSP00000381185	PTEN,BCL2
hsa04012	ErbB signaling pathway	2	81	1.51	0.78	0.0166	9606.ENSP00000384849,9606.ENSP00000478887	CDKN1A,MYC
hsa04350	TGF-beta signaling pathway	2	91	1.46	0.74	0.0202	9606.ENSP00000260356,9606.ENSP00000478887	THBS1,MYC
hsa04066	HIF-1 signaling pathway	2	102	1.41	0.7	0.0245	9606.ENSP00000381185,9606.ENSP00000384849	BCL2,CDKN1A
hsa04928	Parathyroid hormone synthesis, secretion and action	2	104	1.4	0.69	0.0248	9606.ENSP00000381185,9606.ENSP00000384849	BCL2,CDKN1A
hsa04071	Sphingolipid signaling pathway	2	116	1.35	0.65	0.0298	9606.ENSP00000361021,9606.ENSP00000381185	PTEN,BCL2
hsa04919	Thyroid hormone signaling pathway	2	120	1.34	0.64	0.031	9606.ENSP00000405330,9606.ENSP00000478887	ESR1,MYC
hsa04068	FoxO signaling pathway	2	126	1.32	0.63	0.0332	9606.ENSP00000361021,9606.ENSP00000384849	PTEN,CDKN1A
hsa04120	Ubiquitin mediated proteolysis	2	134	1.29	0.61	0.035	9606.ENSP00000264414,9606.ENSP00000441543	CUL3,UBC
hsa04140	Autophagy - animal	2	131	1.3	0.61	0.035	9606.ENSP00000361021,9606.ENSP00000381185	PTEN,BCL2
hsa04210	Apoptosis	2	131	1.3	0.61	0.035	9606.ENSP00000358022,9606.ENSP00000381185	MCL1,BCL2
hsa04915	Estrogen signaling pathway	2	133	1.3	0.61	0.035	9606.ENSP00000381185,9606.ENSP00000405330	BCL2,ESR1
hsa05162	Measles	2	137	1.28	0.61	0.035	9606.ENSP00000265734,9606.ENSP00000381185	CDK6,BCL2
hsa04145	Phagosome	2	141	1.27	0.6	0.0361	9606.ENSP00000260356,9606.ENSP00000339001	THBS1,TUBB
hsa04934	Cushing syndrome	2	153	1.23	0.57	0.0414	9606.ENSP00000265734,9606.ENSP00000384849	CDK6,CDKN1A

## Sheet: RCTMPath
#term ID	term description	observed gene count	background gene count	strength	signal	false discovery rate	matching proteins in your network (IDs)	matching proteins in your network (labels)
HSA-8878171	Transcriptional regulation by RUNX1	5	206	1.5	1.23	0.00084	9606.ENSP00000260356,9606.ENSP00000265734,9606.ENSP00000379144,9606.ENSP00000405330,9606.ENSP00000441543	THBS1,CDK6,TNRC6A,ESR1,UBC
HSA-1257604	PIP3 activates AKT signaling	5	266	1.39	1.14	0.00096	9606.ENSP00000361021,9606.ENSP00000379144,9606.ENSP00000384849,9606.ENSP00000405330,9606.ENSP00000441543	PTEN,TNRC6A,CDKN1A,ESR1,UBC
HSA-1643685	Disease	9	1702	0.84	0.69	0.00096	9606.ENSP00000260356,9606.ENSP00000264414,9606.ENSP00000265734,9606.ENSP00000339001,9606.ENSP00000361021,9606.ENSP00000384849,9606.ENSP00000405330,9606.ENSP00000441543,9606.ENSP00000478887	THBS1,CUL3,CDK6,TUBB,PTEN,CDKN1A,ESR1,UBC,MYC
HSA-212436	Generic Transcription Pathway	8	1215	0.94	0.78	0.00096	9606.ENSP00000260356,9606.ENSP00000265734,9606.ENSP00000361021,9606.ENSP00000379144,9606.ENSP00000384849,9606.ENSP00000405330,9606.ENSP00000441543,9606.ENSP00000478887	THBS1,CDK6,PTEN,TNRC6A,CDKN1A,ESR1,UBC,MYC
HSA-2559583	Cellular Senescence	4	163	1.51	1.21	0.00096	9606.ENSP00000265734,9606.ENSP00000379144,9606.ENSP00000384849,9606.ENSP00000441543	CDK6,TNRC6A,CDKN1A,UBC
HSA-2559585	Oncogene Induced Senescence	3	33	2.08	1.43	0.00096	9606.ENSP00000265734,9606.ENSP00000379144,9606.ENSP00000441543	CDK6,TNRC6A,UBC
HSA-453279	Mitotic G1 phase and G1/S transition	4	148	1.55	1.24	0.00096	9606.ENSP00000265734,9606.ENSP00000384849,9606.ENSP00000441543,9606.ENSP00000478887	CDK6,CDKN1A,UBC,MYC
HSA-5689896	Ovarian tumor domain proteases	3	39	2	1.41	0.00096	9606.ENSP00000361021,9606.ENSP00000405330,9606.ENSP00000441543	PTEN,ESR1,UBC
HSA-6785807	Interleukin-4 and Interleukin-13 signaling	4	107	1.69	1.31	0.00096	9606.ENSP00000358022,9606.ENSP00000381185,9606.ENSP00000384849,9606.ENSP00000478887	MCL1,BCL2,CDKN1A,MYC
HSA-8864260	Transcriptional regulation by the AP-2 (TFAP2) family of transcription factors	3	35	2.05	1.42	0.00096	9606.ENSP00000384849,9606.ENSP00000405330,9606.ENSP00000478887	CDKN1A,ESR1,MYC
HSA-9018519	Estrogen-dependent gene expression	4	119	1.64	1.28	0.00096	9606.ENSP00000379144,9606.ENSP00000381185,9606.ENSP00000405330,9606.ENSP00000478887	TNRC6A,BCL2,ESR1,MYC
HSA-9755511	KEAP1-NFE2L2 pathway	4	105	1.7	1.31	0.00096	9606.ENSP00000264414,9606.ENSP00000384849,9606.ENSP00000441543,9606.ENSP00000478887	CUL3,CDKN1A,UBC,MYC
HSA-69231	Cyclin D associated events in G1	3	47	1.92	1.39	0.00098	9606.ENSP00000265734,9606.ENSP00000384849,9606.ENSP00000441543	CDK6,CDKN1A,UBC
HSA-2262752	Cellular responses to stress	6	747	1.02	0.83	0.0014	9606.ENSP00000264414,9606.ENSP00000265734,9606.ENSP00000379144,9606.ENSP00000384849,9606.ENSP00000441543,9606.ENSP00000478887	CUL3,CDK6,TNRC6A,CDKN1A,UBC,MYC
HSA-5663202	Diseases of signal transduction by growth factor receptors and second messengers	5	430	1.18	0.95	0.0014	9606.ENSP00000361021,9606.ENSP00000384849,9606.ENSP00000405330,9606.ENSP00000441543,9606.ENSP00000478887	PTEN,CDKN1A,ESR1,UBC,MYC
HSA-8866911	TFAP2 (AP-2) family regulates transcription of cell cycle factors	2	5	2.72	1.42	0.0014	9606.ENSP00000384849,9606.ENSP00000478887	CDKN1A,MYC
HSA-449147	Signaling by Interleukins	5	453	1.16	0.92	0.0016	9606.ENSP00000358022,9606.ENSP00000381185,9606.ENSP00000384849,9606.ENSP00000441543,9606.ENSP00000478887	MCL1,BCL2,CDKN1A,UBC,MYC
HSA-162582	Signal Transduction	9	2540	0.67	0.52	0.0022	9606.ENSP00000260356,9606.ENSP00000264414,9606.ENSP00000361021,9606.ENSP00000379144,9606.ENSP00000381185,9606.ENSP00000384849,9606.ENSP00000405330,9606.ENSP00000441543,9606.ENSP00000478887	THBS1,CUL3,PTEN,TNRC6A,BCL2,CDKN1A,ESR1,UBC,MYC
HSA-8943723	Regulation of PTEN mRNA translation	2	9	2.47	1.28	0.0026	9606.ENSP00000361021,9606.ENSP00000379144	PTEN,TNRC6A
HSA-8948747	Regulation of PTEN localization	2	9	2.47	1.28	0.0026	9606.ENSP00000361021,9606.ENSP00000441543	PTEN,UBC
HSA-168256	Immune System	8	1979	0.72	0.56	0.0027	9606.ENSP00000264414,9606.ENSP00000339001,9606.ENSP00000358022,9606.ENSP00000361021,9606.ENSP00000381185,9606.ENSP00000384849,9606.ENSP00000441543,9606.ENSP00000478887	CUL3,TUBB,MCL1,PTEN,BCL2,CDKN1A,UBC,MYC
HSA-2559582	Senescence-Associated Secretory Phenotype (SASP)	3	81	1.69	1.13	0.0027	9606.ENSP00000265734,9606.ENSP00000384849,9606.ENSP00000441543	CDK6,CDKN1A,UBC
HSA-597592	Post-translational protein modification	7	1405	0.82	0.62	0.0027	9606.ENSP00000260356,9606.ENSP00000264414,9606.ENSP00000361021,9606.ENSP00000384849,9606.ENSP00000405330,9606.ENSP00000441543,9606.ENSP00000478887	THBS1,CUL3,PTEN,CDKN1A,ESR1,UBC,MYC
HSA-69202	Cyclin E associated events during G1/S transition	3	82	1.68	1.13	0.0027	9606.ENSP00000384849,9606.ENSP00000441543,9606.ENSP00000478887	CDKN1A,UBC,MYC
HSA-69278	Cell Cycle, Mitotic	5	526	1.1	0.83	0.0027	9606.ENSP00000265734,9606.ENSP00000339001,9606.ENSP00000384849,9606.ENSP00000441543,9606.ENSP00000478887	CDK6,TUBB,CDKN1A,UBC,MYC
HSA-69656	Cyclin A:Cdk2-associated events at S phase entry	3	84	1.67	1.13	0.0027	9606.ENSP00000384849,9606.ENSP00000441543,9606.ENSP00000478887	CDKN1A,UBC,MYC
HSA-5687128	MAPK6/MAPK4 signaling	3	88	1.65	1.12	0.0028	9606.ENSP00000379144,9606.ENSP00000441543,9606.ENSP00000478887	TNRC6A,UBC,MYC
HSA-2559580	Oxidative Stress Induced Senescence	3	92	1.63	1.1	0.003	9606.ENSP00000265734,9606.ENSP00000379144,9606.ENSP00000441543	CDK6,TNRC6A,UBC
HSA-5688426	Deubiquitination	4	280	1.27	0.93	0.0031	9606.ENSP00000361021,9606.ENSP00000405330,9606.ENSP00000441543,9606.ENSP00000478887	PTEN,ESR1,UBC,MYC
HSA-8878159	Transcriptional regulation by RUNX3	3	94	1.62	1.09	0.0031	9606.ENSP00000384849,9606.ENSP00000441543,9606.ENSP00000478887	CDKN1A,UBC,MYC
HSA-195721	Signaling by WNT	4	298	1.25	0.89	0.0038	9606.ENSP00000264414,9606.ENSP00000379144,9606.ENSP00000441543,9606.ENSP00000478887	CUL3,TNRC6A,UBC,MYC
HSA-2219528	PI3K/AKT Signaling in Cancer	3	105	1.57	1.03	0.004	9606.ENSP00000361021,9606.ENSP00000384849,9606.ENSP00000405330	PTEN,CDKN1A,ESR1
HSA-5683057	MAPK family signaling cascades	4	322	1.21	0.84	0.0048	9606.ENSP00000264414,9606.ENSP00000379144,9606.ENSP00000441543,9606.ENSP00000478887	CUL3,TNRC6A,UBC,MYC
HSA-8878166	Transcriptional regulation by RUNX2	3	119	1.52	0.98	0.005	9606.ENSP00000384849,9606.ENSP00000405330,9606.ENSP00000441543	CDKN1A,ESR1,UBC
HSA-8934593	Regulation of RUNX1 Expression and Activity	2	17	2.19	1.12	0.005	9606.ENSP00000265734,9606.ENSP00000379144	CDK6,TNRC6A
HSA-9661069	Defective binding of RB1 mutants to E2F1,(E2F2, E2F3)	2	17	2.19	1.12	0.005	9606.ENSP00000265734,9606.ENSP00000384849	CDK6,CDKN1A
HSA-3700989	Transcriptional Regulation by TP53	4	361	1.16	0.78	0.0064	9606.ENSP00000361021,9606.ENSP00000379144,9606.ENSP00000384849,9606.ENSP00000441543	PTEN,TNRC6A,CDKN1A,UBC
HSA-6807070	PTEN Regulation	3	138	1.46	0.9	0.007	9606.ENSP00000361021,9606.ENSP00000379144,9606.ENSP00000441543	PTEN,TNRC6A,UBC
HSA-9682385	FLT3 signaling in disease	2	28	1.97	0.95	0.0104	9606.ENSP00000384849,9606.ENSP00000441543	CDKN1A,UBC
HSA-2173796	SMAD2/SMAD3:SMAD4 heterotrimer regulates transcription	2	36	1.86	0.85	0.0158	9606.ENSP00000441543,9606.ENSP00000478887	UBC,MYC
HSA-69275	G2/M Transition	3	195	1.31	0.72	0.0169	9606.ENSP00000339001,9606.ENSP00000384849,9606.ENSP00000441543	TUBB,CDKN1A,UBC
HSA-201681	TCF dependent signaling in response to WNT	3	201	1.29	0.71	0.0175	9606.ENSP00000264414,9606.ENSP00000441543,9606.ENSP00000478887	CUL3,UBC,MYC
HSA-157118	Signaling by NOTCH	3	204	1.29	0.71	0.0177	9606.ENSP00000379144,9606.ENSP00000441543,9606.ENSP00000478887	TNRC6A,UBC,MYC
HSA-5689880	Ub-specific processing proteases	3	203	1.29	0.71	0.0177	9606.ENSP00000361021,9606.ENSP00000441543,9606.ENSP00000478887	PTEN,UBC,MYC
HSA-9006934	Signaling by Receptor Tyrosine Kinases	4	521	1	0.59	0.0198	9606.ENSP00000260356,9606.ENSP00000405330,9606.ENSP00000441543,9606.ENSP00000478887	THBS1,ESR1,UBC,MYC
HSA-2122947	NOTCH1 Intracellular Domain Regulates Transcription	2	48	1.74	0.76	0.0235	9606.ENSP00000441543,9606.ENSP00000478887	UBC,MYC
HSA-8951664	Neddylation	3	242	1.21	0.63	0.0271	9606.ENSP00000264414,9606.ENSP00000384849,9606.ENSP00000441543	CUL3,CDKN1A,UBC
HSA-168643	Nucleotide-binding domain, leucine rich repeat containing receptor (NLR) signaling pathways	2	55	1.68	0.71	0.0291	9606.ENSP00000381185,9606.ENSP00000441543	BCL2,UBC
HSA-4641258	Degradation of DVL	2	56	1.67	0.71	0.0297	9606.ENSP00000264414,9606.ENSP00000441543	CUL3,UBC
HSA-1236394	Signaling by ERBB4	2	58	1.66	0.7	0.0313	9606.ENSP00000405330,9606.ENSP00000441543	ESR1,UBC
HSA-187577	SCF(Skp2)-mediated degradation of p27/p21	2	59	1.65	0.7	0.0313	9606.ENSP00000384849,9606.ENSP00000441543	CDKN1A,UBC
HSA-2644606	Constitutive Signaling by NOTCH1 PEST Domain Mutants	2	58	1.66	0.7	0.0313	9606.ENSP00000441543,9606.ENSP00000478887	UBC,MYC
HSA-2894862	Constitutive Signaling by NOTCH1 HD+PEST Domain Mutants	2	58	1.66	0.7	0.0313	9606.ENSP00000441543,9606.ENSP00000478887	UBC,MYC
HSA-8986944	Transcriptional Regulation by MECP2	2	59	1.65	0.7	0.0313	9606.ENSP00000361021,9606.ENSP00000379144	PTEN,TNRC6A
HSA-9616222	Transcriptional regulation of granulopoiesis	2	59	1.65	0.7	0.0313	9606.ENSP00000384849,9606.ENSP00000478887	CDKN1A,MYC
HSA-69563	p53-Dependent G1 DNA Damage Response	2	64	1.61	0.68	0.0334	9606.ENSP00000384849,9606.ENSP00000441543	CDKN1A,UBC
HSA-8936459	RUNX1 regulates genes involved in megakaryocyte differentiation and platelet function	2	66	1.6	0.67	0.0346	9606.ENSP00000260356,9606.ENSP00000379144	THBS1,TNRC6A
HSA-5658442	Regulation of RAS by GAPs	2	67	1.59	0.67	0.0347	9606.ENSP00000264414,9606.ENSP00000441543	CUL3,UBC
HSA-8948751	Regulation of PTEN stability and activity	2	68	1.59	0.67	0.0353	9606.ENSP00000361021,9606.ENSP00000441543	PTEN,UBC
HSA-8939902	Regulation of RUNX2 expression and activity	2	72	1.56	0.64	0.0389	9606.ENSP00000405330,9606.ENSP00000441543	ESR1,UBC
HSA-9009391	Extra-nuclear estrogen signaling	2	75	1.54	0.63	0.0411	9606.ENSP00000381185,9606.ENSP00000405330	BCL2,ESR1
HSA-8852276	The role of GTSE1 in G2/M progression after G2 checkpoint	2	77	1.53	0.62	0.0427	9606.ENSP00000384849,9606.ENSP00000441543	CDKN1A,UBC
HSA-9759194	Nuclear events mediated by NFE2L2	2	77	1.53	0.62	0.0427	9606.ENSP00000441543,9606.ENSP00000478887	UBC,MYC
HSA-5632684	Hedgehog on state	2	84	1.5	0.59	0.0494	9606.ENSP00000264414,9606.ENSP00000441543	CUL3,UBC
