# Supplementary material for: Regulatory RNA Networks in Ovarian Follicular Cysts in Dairy Cows: Implications for Human Polycystic Ovary Syndrome
Source: Genes (Basel). 2025 Jun 30;16(7):791. doi: 10.3390/genes16070791 (PMC12294580; doi:10.3390/genes16070791)
Supplement: Supplementary file 1 [file genes-16-00791-s001.zip › SupplementaryFileS4.xlsx]

## Sheet: UPmirRNAtocircRNA
ID	Accession	Target	TargetID
hsa-miR-101-3p	MIMAT0000099	GNB1	2782
hsa-miR-101-3p	MIMAT0000099	ICMT	23463
hsa-miR-101-3p	MIMAT0000099	TMEM201	199953
hsa-miR-101-3p	MIMAT0000099	CLSTN1	22883
hsa-miR-101-3p	MIMAT0000099	KIAA2013	90231
hsa-miR-101-3p	MIMAT0000099	FHAD1	114827
hsa-miR-101-3p	MIMAT0000099	CROCC	9696
hsa-miR-101-3p	MIMAT0000099	ALDH4A1	8659
hsa-miR-101-3p	MIMAT0000099	ALDH4A1	8659
hsa-miR-101-3p	MIMAT0000099	UBR4	23352
hsa-miR-101-3p	MIMAT0000099	OTUD3	23252
hsa-miR-101-3p	MIMAT0000099	HP1BP3	50809
hsa-miR-101-3p	MIMAT0000099	ZBTB40	9923
hsa-miR-101-3p	MIMAT0000099	PAQR7	164091
hsa-miR-101-3p	MIMAT0000099	SH3BGRL3	83442
hsa-miR-101-3p	MIMAT0000099	GPN2	54707
hsa-miR-101-3p	MIMAT0000099	PUM1	9698
hsa-miR-101-3p	MIMAT0000099	KHDRBS1	10657
hsa-miR-101-3p	MIMAT0000099	KPNA6	23633
hsa-miR-101-3p	MIMAT0000099	TXLNA	200081
hsa-miR-101-3p	MIMAT0000099	ZMYM1	79830
hsa-miR-101-3p	MIMAT0000099	HECTD3	79654
hsa-miR-101-3p	MIMAT0000099	IPP	3652
hsa-miR-101-3p	MIMAT0000099	NSUN4	387338
hsa-miR-101-3p	MIMAT0000099	STIL	6491
hsa-miR-101-3p	MIMAT0000099	FAF1	11124
hsa-miR-101-3p	MIMAT0000099	OMA1	115209
hsa-miR-101-3p	MIMAT0000099	DOCK7	85440
hsa-miR-101-3p	MIMAT0000099	JAK1	3716
hsa-miR-101-3p	MIMAT0000099	AK4	205
hsa-miR-101-3p	MIMAT0000099	AK4	205
hsa-miR-101-3p	MIMAT0000099	SLC35D1	23169
hsa-miR-101-3p	MIMAT0000099	SRSF11	9295
hsa-miR-101-3p	MIMAT0000099	PIGK	10026
hsa-miR-101-3p	MIMAT0000099	SYDE2	84144
hsa-miR-101-3p	MIMAT0000099	DDAH1	23576
hsa-miR-101-3p	MIMAT0000099	DDAH1	23576
hsa-miR-101-3p	MIMAT0000099	SH3GLB1	51100
hsa-miR-101-3p	MIMAT0000099	TGFBR3	7049
hsa-miR-101-3p	MIMAT0000099	EVI5	7813
hsa-miR-101-3p	MIMAT0000099	DR1	1810
hsa-miR-101-3p	MIMAT0000099	AGL	178
hsa-miR-101-3p	MIMAT0000099	SLC30A7	148867
hsa-miR-101-3p	MIMAT0000099	FAM102B	284611
hsa-miR-101-3p	MIMAT0000099	CAPZA1	829
hsa-miR-101-3p	MIMAT0000099	NRAS	4893
hsa-miR-101-3p	MIMAT0000099	CSDE1	7812
hsa-miR-101-3p	MIMAT0000099	WDR3	10885
hsa-miR-101-3p	MIMAT0000099	NOTCH2	4853
hsa-miR-101-3p	MIMAT0000099	NBPF9	400818
hsa-miR-101-3p	MIMAT0000099	NBPF10	100132406
hsa-miR-101-3p	MIMAT0000099	BCL9	607
hsa-miR-101-3p	MIMAT0000099	GPR89B	51463
hsa-miR-101-3p	MIMAT0000099	MCL1	4170
hsa-miR-101-3p	MIMAT0000099	PIP5K1A	8394
hsa-miR-101-3p	MIMAT0000099	PIP5K1A	8394
hsa-miR-101-3p	MIMAT0000099	POGZ	23126
hsa-miR-101-3p	MIMAT0000099	S100A4	6275
hsa-miR-101-3p	MIMAT0000099	NPR1	4881
hsa-miR-101-3p	MIMAT0000099	UBAP2L	9898
hsa-miR-101-3p	MIMAT0000099	ADAR	103
hsa-miR-101-3p	MIMAT0000099	ASH1L	55870
hsa-miR-101-3p	MIMAT0000099	MEF2D	4209
hsa-miR-101-3p	MIMAT0000099	IQGAP3	128239
hsa-miR-101-3p	MIMAT0000099	ARHGEF11	9826
hsa-miR-101-3p	MIMAT0000099	DCAF8	50717
hsa-miR-101-3p	MIMAT0000099	ATF6	22926
hsa-miR-101-3p	MIMAT0000099	TIPRL	261726
hsa-miR-101-3p	MIMAT0000099	SCYL3	57147
hsa-miR-101-3p	MIMAT0000099	PRRC2C	23215
hsa-miR-101-3p	MIMAT0000099	RC3H1	149041
hsa-miR-101-3p	MIMAT0000099	RALGPS2	55103
hsa-miR-101-3p	MIMAT0000099	STX6	10228
hsa-miR-101-3p	MIMAT0000099	DHX9	1660
hsa-miR-101-3p	MIMAT0000099	LAMC1	3915
hsa-miR-101-3p	MIMAT0000099	SMG7	9887
hsa-miR-101-3p	MIMAT0000099	ARPC5	10092
hsa-miR-101-3p	MIMAT0000099	TRMT1L	81627
hsa-miR-101-3p	MIMAT0000099	HMCN1	83872
hsa-miR-101-3p	MIMAT0000099	NEK7	140609
hsa-miR-101-3p	MIMAT0000099	CAMSAP2	23271
hsa-miR-101-3p	MIMAT0000099	PPP1R12B	4660
hsa-miR-101-3p	MIMAT0000099	KDM5B	10765
hsa-miR-101-3p	MIMAT0000099	ZC3H11A	9877
hsa-miR-101-3p	MIMAT0000099	MDM4	4194
hsa-miR-101-3p	MIMAT0000099	DSTYK	25778
hsa-miR-101-3p	MIMAT0000099	SLC41A1	254428
hsa-miR-101-3p	MIMAT0000099	SRGAP2	23380
hsa-miR-101-3p	MIMAT0000099	YOD1	55432
hsa-miR-101-3p	MIMAT0000099	CD55	1604
hsa-miR-101-3p	MIMAT0000099	RPS6KC1	26750
hsa-miR-101-3p	MIMAT0000099	CENPF	1063
hsa-miR-101-3p	MIMAT0000099	LYPLAL1	127018
hsa-miR-101-3p	MIMAT0000099	CAPN2	824
hsa-miR-101-3p	MIMAT0000099	LBR	3930
hsa-miR-101-3p	MIMAT0000099	TRIM11	81559
hsa-miR-101-3p	MIMAT0000099	URB2	9816
hsa-miR-101-3p	MIMAT0000099	EGLN1	54583
hsa-miR-101-3p	MIMAT0000099	ARID4B	51742
hsa-miR-101-3p	MIMAT0000099	FH	2271
hsa-miR-101-3p	MIMAT0000099	EXO1	9156
hsa-miR-101-3p	MIMAT0000099	HPCAL1	3241
hsa-miR-101-3p	MIMAT0000099	APOB	338
hsa-miR-101-3p	MIMAT0000099	EFR3B	22979
hsa-miR-101-3p	MIMAT0000099	AGBL5	60509
hsa-miR-101-3p	MIMAT0000099	AGBL5	60509
hsa-miR-101-3p	MIMAT0000099	PPM1G	5496
hsa-miR-101-3p	MIMAT0000099	CLIP4	79745
hsa-miR-101-3p	MIMAT0000099	LCLAT1	253558
hsa-miR-101-3p	MIMAT0000099	XDH	7498
hsa-miR-101-3p	MIMAT0000099	MEMO1	7795
hsa-miR-101-3p	MIMAT0000099	MEMO1	51072
hsa-miR-101-3p	MIMAT0000099	LTBP1	4052
hsa-miR-101-3p	MIMAT0000099	LTBP1	4052
hsa-miR-101-3p	MIMAT0000099	PRKD3	23683
hsa-miR-101-3p	MIMAT0000099	SLC8A1	6546
hsa-miR-101-3p	MIMAT0000099	MTA3	57504
hsa-miR-101-3p	MIMAT0000099	ZFP36L2	678
hsa-miR-101-3p	MIMAT0000099	PRKCE	5581
hsa-miR-101-3p	MIMAT0000099	EPAS1	2034
hsa-miR-101-3p	MIMAT0000099	CRIPT	9419
hsa-miR-101-3p	MIMAT0000099	MSH2	4436
hsa-miR-101-3p	MIMAT0000099	FOXN2	3344
hsa-miR-101-3p	MIMAT0000099	PSME4	23198
hsa-miR-101-3p	MIMAT0000099	KIAA1841	84542
hsa-miR-101-3p	MIMAT0000099	SERTAD2	9792
hsa-miR-101-3p	MIMAT0000099	ACTR2	10097
hsa-miR-101-3p	MIMAT0000099	ANXA4	307
hsa-miR-101-3p	MIMAT0000099	SNRNP27	11017
hsa-miR-101-3p	MIMAT0000099	MXD1	4084
hsa-miR-101-3p	MIMAT0000099	TIA1	7072
hsa-miR-101-3p	MIMAT0000099	TGFA	7039
hsa-miR-101-3p	MIMAT0000099	STAMBP	10617
hsa-miR-101-3p	MIMAT0000099	MOB1A	55233
hsa-miR-101-3p	MIMAT0000099	TTC31	64427
hsa-miR-101-3p	MIMAT0000099	PTCD3	55037
hsa-miR-101-3p	MIMAT0000099	IMMT	10989
hsa-miR-101-3p	MIMAT0000099	RMND5A	64795
hsa-miR-101-3p	MIMAT0000099	CIAO1	9391
hsa-miR-101-3p	MIMAT0000099	TSGA10	80705
hsa-miR-101-3p	MIMAT0000099	MRPL30	51263
hsa-miR-101-3p	MIMAT0000099	NPAS2	4862
hsa-miR-101-3p	MIMAT0000099	RNF149	284996
hsa-miR-101-3p	MIMAT0000099	MRPS9	64965
hsa-miR-101-3p	MIMAT0000099	RANBP2	5903
hsa-miR-101-3p	MIMAT0000099	RGPD4	285190
hsa-miR-101-3p	MIMAT0000099	LIMS1	3987
hsa-miR-101-3p	MIMAT0000099	LIMS1	3987
hsa-miR-101-3p	MIMAT0000099	LIMS1	3987
hsa-miR-101-3p	MIMAT0000099	SH3RF3	344558
hsa-miR-101-3p	MIMAT0000099	EDAR	10913
hsa-miR-101-3p	MIMAT0000099	RGPD6	729540
hsa-miR-101-3p	MIMAT0000099	RGPD8	727851
hsa-miR-101-3p	MIMAT0000099	ANAPC1	64682
hsa-miR-101-3p	MIMAT0000099	TTL	150465
hsa-miR-101-3p	MIMAT0000099	DDX18	8886
hsa-miR-101-3p	MIMAT0000099	WDR33	55339
hsa-miR-101-3p	MIMAT0000099	UGGT1	56886
hsa-miR-101-3p	MIMAT0000099	MGAT5	4249
hsa-miR-101-3p	MIMAT0000099	UBXN4	23190
hsa-miR-101-3p	MIMAT0000099	ARL5A	26225
hsa-miR-101-3p	MIMAT0000099	FMNL2	114793
hsa-miR-101-3p	MIMAT0000099	PKP4	8502
hsa-miR-101-3p	MIMAT0000099	LY75-CD302	100526664
hsa-miR-101-3p	MIMAT0000099	UBR3	130507
hsa-miR-101-3p	MIMAT0000099	SP3	6670
hsa-miR-101-3p	MIMAT0000099	CIR1	9541
hsa-miR-101-3p	MIMAT0000099	ATF2	1386
hsa-miR-101-3p	MIMAT0000099	AGPS	8540
hsa-miR-101-3p	MIMAT0000099	TTN	7273
hsa-miR-101-3p	MIMAT0000099	SLC39A10	57181
hsa-miR-101-3p	MIMAT0000099	INO80D	54891
hsa-miR-101-3p	MIMAT0000099	INO80D	54891
hsa-miR-101-3p	MIMAT0000099	IGFBP5	3488
hsa-miR-101-3p	MIMAT0000099	CUL3	8452
hsa-miR-101-3p	MIMAT0000099	AGFG1	3267
hsa-miR-101-3p	MIMAT0000099	TRIP12	9320
hsa-miR-101-3p	MIMAT0000099	SP140L	93349
hsa-miR-101-3p	MIMAT0000099	PSMD1	5707
hsa-miR-101-3p	MIMAT0000099	COPS7B	64708
hsa-miR-101-3p	MIMAT0000099	DIS3L2	129563
hsa-miR-101-3p	MIMAT0000099	GIGYF2	26058
hsa-miR-101-3p	MIMAT0000099	ARL4C	10123
hsa-miR-101-3p	MIMAT0000099	SH3BP4	23677
hsa-miR-101-3p	MIMAT0000099	AGAP1	116987
hsa-miR-101-3p	MIMAT0000099	KIF1A	547
hsa-miR-101-3p	MIMAT0000099	STK25	10494
hsa-miR-101-3p	MIMAT0000099	SUMF1	285362
hsa-miR-101-3p	MIMAT0000099	SETD5	55209
hsa-miR-101-3p	MIMAT0000099	ATG7	10533
hsa-miR-101-3p	MIMAT0000099	PPARG	5468
hsa-miR-101-3p	MIMAT0000099	MKRN2	23609
hsa-miR-101-3p	MIMAT0000099	CHCHD4	131474
hsa-miR-101-3p	MIMAT0000099	EAF1	85403
hsa-miR-101-3p	MIMAT0000099	BTD	686
hsa-miR-101-3p	MIMAT0000099	NR1D2	9975
hsa-miR-101-3p	MIMAT0000099	TOP2B	7155
hsa-miR-101-3p	MIMAT0000099	CTDSPL	10217
hsa-miR-101-3p	MIMAT0000099	CTNNB1	1499
hsa-miR-101-3p	MIMAT0000099	CTNNB1	1499
hsa-miR-101-3p	MIMAT0000099	SACM1L	22908
hsa-miR-101-3p	MIMAT0000099	SMARCC1	6599
hsa-miR-101-3p	MIMAT0000099	PLXNB1	5364
hsa-miR-101-3p	MIMAT0000099	ARIH2	10425
hsa-miR-101-3p	MIMAT0000099	LAMB2	3913
hsa-miR-101-3p	MIMAT0000099	TUSC2	11334
hsa-miR-101-3p	MIMAT0000099	PCBP4	57060
hsa-miR-101-3p	MIMAT0000099	PTPRG	5793
hsa-miR-101-3p	MIMAT0000099	PRICKLE2	166336
hsa-miR-101-3p	MIMAT0000099	KBTBD8	84541
hsa-miR-101-3p	MIMAT0000099	C3orf38	285237
hsa-miR-101-3p	MIMAT0000099	CPOX	1371
hsa-miR-101-3p	MIMAT0000099	DCBLD2	131566
hsa-miR-101-3p	MIMAT0000099	TBC1D23	55773
hsa-miR-101-3p	MIMAT0000099	TMEM45A	55076
hsa-miR-101-3p	MIMAT0000099	GOLGB1	2804
hsa-miR-101-3p	MIMAT0000099	PARP9	83666
hsa-miR-101-3p	MIMAT0000099	HEG1	57493
hsa-miR-101-3p	MIMAT0000099	SLC12A8	84561
hsa-miR-101-3p	MIMAT0000099	ZXDC	79364
hsa-miR-101-3p	MIMAT0000099	PLXNA1	5361
hsa-miR-101-3p	MIMAT0000099	IFT122	55764
hsa-miR-101-3p	MIMAT0000099	ATP2C1	27032
hsa-miR-101-3p	MIMAT0000099	ATR	545
hsa-miR-101-3p	MIMAT0000099	MBNL1	4154
hsa-miR-101-3p	MIMAT0000099	DHX36	170506
hsa-miR-101-3p	MIMAT0000099	DHX36	170506
hsa-miR-101-3p	MIMAT0000099	GMPS	8833
hsa-miR-101-3p	MIMAT0000099	PRKCI	5584
hsa-miR-101-3p	MIMAT0000099	PLD1	5337
hsa-miR-101-3p	MIMAT0000099	FNDC3B	64778
hsa-miR-101-3p	MIMAT0000099	NCEH1	57552
hsa-miR-101-3p	MIMAT0000099	TBL1XR1	79718
hsa-miR-101-3p	MIMAT0000099	ZMAT3	64393
hsa-miR-101-3p	MIMAT0000099	ZMAT3	64393
hsa-miR-101-3p	MIMAT0000099	TRA2B	6434
hsa-miR-101-3p	MIMAT0000099	ETV5	2119
hsa-miR-101-3p	MIMAT0000099	LPP	4026
hsa-miR-101-3p	MIMAT0000099	XXYLT1	152002
hsa-miR-101-3p	MIMAT0000099	PPP1R2	5504
hsa-miR-101-3p	MIMAT0000099	SDHAP2	727956
hsa-miR-101-3p	MIMAT0000099	ZNF718	255403
hsa-miR-101-3p	MIMAT0000099	FGFR3	2261
hsa-miR-101-3p	MIMAT0000099	ZCCHC4	29063
hsa-miR-101-3p	MIMAT0000099	PCDH7	5099
hsa-miR-101-3p	MIMAT0000099	PGM2	55276
hsa-miR-101-3p	MIMAT0000099	FAM114A1	92689
hsa-miR-101-3p	MIMAT0000099	N4BP2	55728
hsa-miR-101-3p	MIMAT0000099	GUF1	60558
hsa-miR-101-3p	MIMAT0000099	SRD5A3	79644
hsa-miR-101-3p	MIMAT0000099	GRSF1	2926
hsa-miR-101-3p	MIMAT0000099	ANKRD17	26057
hsa-miR-101-3p	MIMAT0000099	CNOT6L	246175
hsa-miR-101-3p	MIMAT0000099	SEC31A	22872
hsa-miR-101-3p	MIMAT0000099	SEC31A	22872
hsa-miR-101-3p	MIMAT0000099	WDFY3	23001
hsa-miR-101-3p	MIMAT0000099	PKD2	5311
hsa-miR-101-3p	MIMAT0000099	HERC3	8916
hsa-miR-101-3p	MIMAT0000099	HERC3	8916
hsa-miR-101-3p	MIMAT0000099	ADH5	128
hsa-miR-101-3p	MIMAT0000099	UBE2D3	7323
hsa-miR-101-3p	MIMAT0000099	TET2	54790
hsa-miR-101-3p	MIMAT0000099	MAD2L1	4085
hsa-miR-101-3p	MIMAT0000099	ANKRD50	57182
hsa-miR-101-3p	MIMAT0000099	SLC7A11	23657
hsa-miR-101-3p	MIMAT0000099	MAML3	55534
hsa-miR-101-3p	MIMAT0000099	TBC1D9	23158
hsa-miR-101-3p	MIMAT0000099	OTUD4	54726
hsa-miR-101-3p	MIMAT0000099	MAP9	79884
hsa-miR-101-3p	MIMAT0000099	TMEM144	55314
hsa-miR-101-3p	MIMAT0000099	RAPGEF2	9693
hsa-miR-101-3p	MIMAT0000099	CLCN3	1182
hsa-miR-101-3p	MIMAT0000099	VEGFC	7424
hsa-miR-101-3p	MIMAT0000099	CASP3	836
hsa-miR-101-3p	MIMAT0000099	MYO10	4651
hsa-miR-101-3p	MIMAT0000099	ZFR	51663
hsa-miR-101-3p	MIMAT0000099	SUB1	10923
hsa-miR-101-3p	MIMAT0000099	NUP155	9631
hsa-miR-101-3p	MIMAT0000099	RICTOR	253260
hsa-miR-101-3p	MIMAT0000099	PTGER4	5734
hsa-miR-101-3p	MIMAT0000099	DEPDC1B	55789
hsa-miR-101-3p	MIMAT0000099	SREK1IP1	285672
hsa-miR-101-3p	MIMAT0000099	GTF2H2C	728340
hsa-miR-101-3p	MIMAT0000099	GTF2H2C	728340
hsa-miR-101-3p	MIMAT0000099	GTF2H2C	728340
hsa-miR-101-3p	MIMAT0000099	GTF2H2C	728340
hsa-miR-101-3p	MIMAT0000099	SMN2	6607
hsa-miR-101-3p	MIMAT0000099	SMN2	6607
hsa-miR-101-3p	MIMAT0000099	SMN2	6607
hsa-miR-101-3p	MIMAT0000099	GTF2H2B	653238
hsa-miR-101-3p	MIMAT0000099	GTF2H2	2966
hsa-miR-101-3p	MIMAT0000099	GTF2H2	2966
hsa-miR-101-3p	MIMAT0000099	GTF2H2	2966
hsa-miR-101-3p	MIMAT0000099	MAP1B	4131
hsa-miR-101-3p	MIMAT0000099	TNPO1	3842
hsa-miR-101-3p	MIMAT0000099	NSA2	10412
hsa-miR-101-3p	MIMAT0000099	IQGAP2	10788
hsa-miR-101-3p	MIMAT0000099	F2RL1	2150
hsa-miR-101-3p	MIMAT0000099	TMEM167A	153339
hsa-miR-101-3p	MIMAT0000099	LYSMD3	116068
hsa-miR-101-3p	MIMAT0000099	PJA2	9867
hsa-miR-101-3p	MIMAT0000099	APC	324
hsa-miR-101-3p	MIMAT0000099	DCP2	167227
hsa-miR-101-3p	MIMAT0000099	TRIM36	55521
hsa-miR-101-3p	MIMAT0000099	AP3S1	1176
hsa-miR-101-3p	MIMAT0000099	DMXL1	1657
hsa-miR-101-3p	MIMAT0000099	TNFAIP8	25816
hsa-miR-101-3p	MIMAT0000099	CSNK1G3	1456
hsa-miR-101-3p	MIMAT0000099	FBN2	2201
hsa-miR-101-3p	MIMAT0000099	AFF4	27125
hsa-miR-101-3p	MIMAT0000099	HSPA4	3308
hsa-miR-101-3p	MIMAT0000099	ETF1	2107
hsa-miR-101-3p	MIMAT0000099	UBE2D2	7322
hsa-miR-101-3p	MIMAT0000099	DIAPH1	1729
hsa-miR-101-3p	MIMAT0000099	YIPF5	81555
hsa-miR-101-3p	MIMAT0000099	SLC26A2	1836
hsa-miR-101-3p	MIMAT0000099	NDST1	3340
hsa-miR-101-3p	MIMAT0000099	DCTN4	51164
hsa-miR-101-3p	MIMAT0000099	DCTN4	51164
hsa-miR-101-3p	MIMAT0000099	SLC36A1	206358
hsa-miR-101-3p	MIMAT0000099	LARP1	23367
hsa-miR-101-3p	MIMAT0000099	ADAM19	8728
hsa-miR-101-3p	MIMAT0000099	NUDCD2	134492
hsa-miR-101-3p	MIMAT0000099	RANBP17	64901
hsa-miR-101-3p	MIMAT0000099	FBXW11	23291
hsa-miR-101-3p	MIMAT0000099	SH3PXD2B	285590
hsa-miR-101-3p	MIMAT0000099	DUSP1	1843
hsa-miR-101-3p	MIMAT0000099	STC2	8614
hsa-miR-101-3p	MIMAT0000099	KIAA1191	57179
hsa-miR-101-3p	MIMAT0000099	RIPK1	8737
hsa-miR-101-3p	MIMAT0000099	PRPF4B	8899
hsa-miR-101-3p	MIMAT0000099	CDYL	9425
hsa-miR-101-3p	MIMAT0000099	RANBP9	10048
hsa-miR-101-3p	MIMAT0000099	ATXN1	6310
hsa-miR-101-3p	MIMAT0000099	ALDH5A1	7915
hsa-miR-101-3p	MIMAT0000099	ANKS1A	23294
hsa-miR-101-3p	MIMAT0000099	CDKN1A	1026
hsa-miR-101-3p	MIMAT0000099	ZFAND3	60685
hsa-miR-101-3p	MIMAT0000099	MED20	9477
hsa-miR-101-3p	MIMAT0000099	TAF8	129685
hsa-miR-101-3p	MIMAT0000099	XPO5	57510
hsa-miR-101-3p	MIMAT0000099	HSP90AB1	3326
hsa-miR-101-3p	MIMAT0000099	ICK	22858
hsa-miR-101-3p	MIMAT0000099	GCLC	2729
hsa-miR-101-3p	MIMAT0000099	DST	667
hsa-miR-101-3p	MIMAT0000099	EEF1A1	1915
hsa-miR-101-3p	MIMAT0000099	PHIP	55023
hsa-miR-101-3p	MIMAT0000099	ZNF292	23036
hsa-miR-101-3p	MIMAT0000099	RARS2	57038
hsa-miR-101-3p	MIMAT0000099	MDN1	23195
hsa-miR-101-3p	MIMAT0000099	MDN1	23195
hsa-miR-101-3p	MIMAT0000099	CASP8AP2	9994
hsa-miR-101-3p	MIMAT0000099	CASP8AP2	9994
hsa-miR-101-3p	MIMAT0000099	CCNC	892
hsa-miR-101-3p	MIMAT0000099	ASCC3	10973
hsa-miR-101-3p	MIMAT0000099	LIN28B	389421
hsa-miR-101-3p	MIMAT0000099	PREP	5550
hsa-miR-101-3p	MIMAT0000099	CDK19	23097
hsa-miR-101-3p	MIMAT0000099	REV3L	5980
hsa-miR-101-3p	MIMAT0000099	HS3ST5	222537
hsa-miR-101-3p	MIMAT0000099	GJA1	2697
hsa-miR-101-3p	MIMAT0000099	LAMA2	3908
hsa-miR-101-3p	MIMAT0000099	ARHGAP18	93663
hsa-miR-101-3p	MIMAT0000099	SGK1	6446
hsa-miR-101-3p	MIMAT0000099	HBS1L	10767
hsa-miR-101-3p	MIMAT0000099	MAP3K5	4217
hsa-miR-101-3p	MIMAT0000099	NHSL1	57224
hsa-miR-101-3p	MIMAT0000099	HIVEP2	3097
hsa-miR-101-3p	MIMAT0000099	PEX3	8504
hsa-miR-101-3p	MIMAT0000099	UST	10090
hsa-miR-101-3p	MIMAT0000099	PPIL4	85313
hsa-miR-101-3p	MIMAT0000099	NUP43	348995
hsa-miR-101-3p	MIMAT0000099	TIAM2	26230
hsa-miR-101-3p	MIMAT0000099	ARID1B	57492
hsa-miR-101-3p	MIMAT0000099	TULP4	56995
hsa-miR-101-3p	MIMAT0000099	TMEM181	57583
hsa-miR-101-3p	MIMAT0000099	PHF10	55274
hsa-miR-101-3p	MIMAT0000099	PSMB1	5689
hsa-miR-101-3p	MIMAT0000099	PSMB1	5689
hsa-miR-101-3p	MIMAT0000099	PSMG3	84262
hsa-miR-101-3p	MIMAT0000099	TNRC18	84629
hsa-miR-101-3p	MIMAT0000099	USP42	84132
hsa-miR-101-3p	MIMAT0000099	RAC1	5879
hsa-miR-101-3p	MIMAT0000099	DAGLB	221955
hsa-miR-101-3p	MIMAT0000099	BZW2	28969
hsa-miR-101-3p	MIMAT0000099	RAPGEF5	9771
hsa-miR-101-3p	MIMAT0000099	AVL9	23080
hsa-miR-101-3p	MIMAT0000099	LINC00265	349114
hsa-miR-101-3p	MIMAT0000099	STK17A	9263
hsa-miR-101-3p	MIMAT0000099	NUDCD3	23386
hsa-miR-101-3p	MIMAT0000099	OGDH	4967
hsa-miR-101-3p	MIMAT0000099	OGDH	4967
hsa-miR-101-3p	MIMAT0000099	BAZ1B	9031
hsa-miR-101-3p	MIMAT0000099	GTF2IRD2P1	401375
hsa-miR-101-3p	MIMAT0000099	STAG3L3	442578
hsa-miR-101-3p	MIMAT0000099	CLIP2	7461
hsa-miR-101-3p	MIMAT0000099	GTF2I	2969
hsa-miR-101-3p	MIMAT0000099	POM121C	100101267
hsa-miR-101-3p	MIMAT0000099	HIP1	3092
hsa-miR-101-3p	MIMAT0000099	SEMA3C	10512
hsa-miR-101-3p	MIMAT0000099	HGF	3082
hsa-miR-101-3p	MIMAT0000099	CLDN12	9069
hsa-miR-101-3p	MIMAT0000099	CDK6	1021
hsa-miR-101-3p	MIMAT0000099	CDK6	1021
hsa-miR-101-3p	MIMAT0000099	ZNF655	79027
hsa-miR-101-3p	MIMAT0000099	FIS1	51024
hsa-miR-101-3p	MIMAT0000099	SRPK2	6733
hsa-miR-101-3p	MIMAT0000099	SRPK2	6733
hsa-miR-101-3p	MIMAT0000099	SYPL1	6856
hsa-miR-101-3p	MIMAT0000099	ST7	7982
hsa-miR-101-3p	MIMAT0000099	CADPS2	93664
hsa-miR-101-3p	MIMAT0000099	CHCHD3	54927
hsa-miR-101-3p	MIMAT0000099	TRIM24	8805
hsa-miR-101-3p	MIMAT0000099	TRIM24	8805
hsa-miR-101-3p	MIMAT0000099	ZC3HAV1	56829
hsa-miR-101-3p	MIMAT0000099	UBN2	254048
hsa-miR-101-3p	MIMAT0000099	CUL1	8454
hsa-miR-101-3p	MIMAT0000099	EZH2	2146
hsa-miR-101-3p	MIMAT0000099	ZNF746	155061
hsa-miR-101-3p	MIMAT0000099	GIMAP1-GIMAP5	100527949
hsa-miR-101-3p	MIMAT0000099	RBM33	155435
hsa-miR-101-3p	MIMAT0000099	ARHGEF10	9639
hsa-miR-101-3p	MIMAT0000099	ARHGEF10	9639
hsa-miR-101-3p	MIMAT0000099	TNKS	8658
hsa-miR-101-3p	MIMAT0000099	TNKS	8658
hsa-miR-101-3p	MIMAT0000099	MTMR9	66036
hsa-miR-101-3p	MIMAT0000099	MTMR9	66036
hsa-miR-101-3p	MIMAT0000099	LONRF1	91694
hsa-miR-101-3p	MIMAT0000099	LONRF1	91694
hsa-miR-101-3p	MIMAT0000099	PSD3	23362
hsa-miR-101-3p	MIMAT0000099	PSD3	23362
hsa-miR-101-3p	MIMAT0000099	PDLIM2	64236
hsa-miR-101-3p	MIMAT0000099	EXTL3	2137
hsa-miR-101-3p	MIMAT0000099	GSR	2936
hsa-miR-101-3p	MIMAT0000099	GINS4	84296
hsa-miR-101-3p	MIMAT0000099	AP3M2	10947
hsa-miR-101-3p	MIMAT0000099	VDAC3	7419
hsa-miR-101-3p	MIMAT0000099	SLC20A2	6575
hsa-miR-101-3p	MIMAT0000099	RNF170	81790
hsa-miR-101-3p	MIMAT0000099	PRKDC	5591
hsa-miR-101-3p	MIMAT0000099	RB1CC1	9821
hsa-miR-101-3p	MIMAT0000099	MTFR1	9650
hsa-miR-101-3p	MIMAT0000099	ZFHX4	79776
hsa-miR-101-3p	MIMAT0000099	IMPA1	3612
hsa-miR-101-3p	MIMAT0000099	INTS8	55656
hsa-miR-101-3p	MIMAT0000099	LAPTM4B	55353
hsa-miR-101-3p	MIMAT0000099	STK3	6788
hsa-miR-101-3p	MIMAT0000099	DCAF13	25879
hsa-miR-101-3p	MIMAT0000099	EBAG9	9166
hsa-miR-101-3p	MIMAT0000099	EXT1	2131
hsa-miR-101-3p	MIMAT0000099	HAS2	3037
hsa-miR-101-3p	MIMAT0000099	ASAP1	50807
hsa-miR-101-3p	MIMAT0000099	PHF20L1	51105
hsa-miR-101-3p	MIMAT0000099	KHDRBS3	10656
hsa-miR-101-3p	MIMAT0000099	DENND3	22898
hsa-miR-101-3p	MIMAT0000099	ZNF707	286075
hsa-miR-101-3p	MIMAT0000099	ZNF707	286075
hsa-miR-101-3p	MIMAT0000099	LRRC14	9684
hsa-miR-101-3p	MIMAT0000099	KANK1	23189
hsa-miR-101-3p	MIMAT0000099	RFX3	5991
hsa-miR-101-3p	MIMAT0000099	GLIS3	169792
hsa-miR-101-3p	MIMAT0000099	SLC1A1	6505
hsa-miR-101-3p	MIMAT0000099	AK3	50808
hsa-miR-101-3p	MIMAT0000099	JAK2	3717
hsa-miR-101-3p	MIMAT0000099	NFIB	4781
hsa-miR-101-3p	MIMAT0000099	C9orf72	203228
hsa-miR-101-3p	MIMAT0000099	STOML2	30968
hsa-miR-101-3p	MIMAT0000099	TLN1	7094
hsa-miR-101-3p	MIMAT0000099	RNF38	152006
hsa-miR-101-3p	MIMAT0000099	ZCCHC7	84186
hsa-miR-101-3p	MIMAT0000099	GCNT1	2650
hsa-miR-101-3p	MIMAT0000099	PRUNE2	158471
hsa-miR-101-3p	MIMAT0000099	TSTD2	158427
hsa-miR-101-3p	MIMAT0000099	ERP44	23071
hsa-miR-101-3p	MIMAT0000099	ZNF189	7743
hsa-miR-101-3p	MIMAT0000099	FKTN	2218
hsa-miR-101-3p	MIMAT0000099	SLC31A2	1318
hsa-miR-101-3p	MIMAT0000099	PAPPA	5069
hsa-miR-101-3p	MIMAT0000099	DENND1A	57706
hsa-miR-101-3p	MIMAT0000099	ZBTB34	403341
hsa-miR-101-3p	MIMAT0000099	FAM78A	286336
hsa-miR-101-3p	MIMAT0000099	RAPGEF1	2889
hsa-miR-101-3p	MIMAT0000099	SURF4	6836
hsa-miR-101-3p	MIMAT0000099	SURF4	6836
hsa-miR-101-3p	MIMAT0000099	NACC2	138151
hsa-miR-101-3p	MIMAT0000099	NOTCH1	4851
hsa-miR-101-3p	MIMAT0000099	DIP2C	22982
hsa-miR-101-3p	MIMAT0000099	KLF6	1316
hsa-miR-101-3p	MIMAT0000099	USP6NL	9712
hsa-miR-101-3p	MIMAT0000099	DHTKD1	55526
hsa-miR-101-3p	MIMAT0000099	MCM10	55388
hsa-miR-101-3p	MIMAT0000099	STAM	8027
hsa-miR-101-3p	MIMAT0000099	YME1L1	10730
hsa-miR-101-3p	MIMAT0000099	KIF5B	3799
hsa-miR-101-3p	MIMAT0000099	HNRNPF	3185
hsa-miR-101-3p	MIMAT0000099	SYT15	83849
hsa-miR-101-3p	MIMAT0000099	MAPK8	5599
hsa-miR-101-3p	MIMAT0000099	NCOA4	8031
hsa-miR-101-3p	MIMAT0000099	TIMM23	100287932
hsa-miR-101-3p	MIMAT0000099	ARID5B	84159
hsa-miR-101-3p	MIMAT0000099	DDIT4	54541
hsa-miR-101-3p	MIMAT0000099	MCU	90550
hsa-miR-101-3p	MIMAT0000099	DLG5	9231
hsa-miR-101-3p	MIMAT0000099	DLG5	9231
hsa-miR-101-3p	MIMAT0000099	PCGF5	84333
hsa-miR-101-3p	MIMAT0000099	TNKS2	80351
hsa-miR-101-3p	MIMAT0000099	CPEB3	22849
hsa-miR-101-3p	MIMAT0000099	KIF11	3832
hsa-miR-101-3p	MIMAT0000099	MYOF	26509
hsa-miR-101-3p	MIMAT0000099	TBC1D12	23232
hsa-miR-101-3p	MIMAT0000099	ZNF518A	9849
hsa-miR-101-3p	MIMAT0000099	TM9SF3	56889
hsa-miR-101-3p	MIMAT0000099	LCOR	84458
hsa-miR-101-3p	MIMAT0000099	BTRC	8945
hsa-miR-101-3p	MIMAT0000099	NOLC1	9221
hsa-miR-101-3p	MIMAT0000099	SMC3	9126
hsa-miR-101-3p	MIMAT0000099	GPAM	57678
hsa-miR-101-3p	MIMAT0000099	SFXN4	119559
hsa-miR-101-3p	MIMAT0000099	TIAL1	7073
hsa-miR-101-3p	MIMAT0000099	INPP5F	22876
hsa-miR-101-3p	MIMAT0000099	LOC399815	399815
hsa-miR-101-3p	MIMAT0000099	FAM53B	9679
hsa-miR-101-3p	MIMAT0000099	CTBP2	1488
hsa-miR-101-3p	MIMAT0000099	IGF2	3481
hsa-miR-101-3p	MIMAT0000099	INS-IGF2	723961
hsa-miR-101-3p	MIMAT0000099	INS-IGF2	723961
hsa-miR-101-3p	MIMAT0000099	RRM1	6240
hsa-miR-101-3p	MIMAT0000099	TMEM9B	56674
hsa-miR-101-3p	MIMAT0000099	IPO7	10527
hsa-miR-101-3p	MIMAT0000099	PARVA	55742
hsa-miR-101-3p	MIMAT0000099	TEAD1	7003
hsa-miR-101-3p	MIMAT0000099	NAV2	89797
hsa-miR-101-3p	MIMAT0000099	PRRG4	79056
hsa-miR-101-3p	MIMAT0000099	NAT10	55226
hsa-miR-101-3p	MIMAT0000099	PDHX	8050
hsa-miR-101-3p	MIMAT0000099	TTC17	55761
hsa-miR-101-3p	MIMAT0000099	DGKZ	8525
hsa-miR-101-3p	MIMAT0000099	AMBRA1	55626
hsa-miR-101-3p	MIMAT0000099	ARHGAP1	392
hsa-miR-101-3p	MIMAT0000099	FADS3	3995
hsa-miR-101-3p	MIMAT0000099	NXF1	10482
hsa-miR-101-3p	MIMAT0000099	DPF2	5977
hsa-miR-101-3p	MIMAT0000099	MALAT1	378938
hsa-miR-101-3p	MIMAT0000099	SPTBN2	6712
hsa-miR-101-3p	MIMAT0000099	PC	5091
hsa-miR-101-3p	MIMAT0000099	KDM2A	22992
hsa-miR-101-3p	MIMAT0000099	IGHMBP2	3508
hsa-miR-101-3p	MIMAT0000099	ARRB1	408
hsa-miR-101-3p	MIMAT0000099	ACER3	55331
hsa-miR-101-3p	MIMAT0000099	RSF1	51773
hsa-miR-101-3p	MIMAT0000099	PRSS23	11098
hsa-miR-101-3p	MIMAT0000099	EED	8726
hsa-miR-101-3p	MIMAT0000099	FAM76B	143684
hsa-miR-101-3p	MIMAT0000099	MTMR2	8898
hsa-miR-101-3p	MIMAT0000099	YAP1	10413
hsa-miR-101-3p	MIMAT0000099	CADM1	23705
hsa-miR-101-3p	MIMAT0000099	PAFAH1B2	5049
hsa-miR-101-3p	MIMAT0000099	PAFAH1B2	5049
hsa-miR-101-3p	MIMAT0000099	ARCN1	372
hsa-miR-101-3p	MIMAT0000099	SORL1	6653
hsa-miR-101-3p	MIMAT0000099	EI24	9538
hsa-miR-101-3p	MIMAT0000099	STT3A	3703
hsa-miR-101-3p	MIMAT0000099	APLP2	334
hsa-miR-101-3p	MIMAT0000099	WNK1	65125
hsa-miR-101-3p	MIMAT0000099	WNK1	65125
hsa-miR-101-3p	MIMAT0000099	NCAPD2	9918
hsa-miR-101-3p	MIMAT0000099	TAS2R43	259289
hsa-miR-101-3p	MIMAT0000099	TAS2R43	259289
hsa-miR-101-3p	MIMAT0000099	TAS2R43	259289
hsa-miR-101-3p	MIMAT0000099	PRH1-PRR4	100533464
hsa-miR-101-3p	MIMAT0000099	PPFIBP1	8496
hsa-miR-101-3p	MIMAT0000099	TMTC1	83857
hsa-miR-101-3p	MIMAT0000099	DENND5B	160518
hsa-miR-101-3p	MIMAT0000099	KIF21A	55605
hsa-miR-101-3p	MIMAT0000099	SCAF11	9169
hsa-miR-101-3p	MIMAT0000099	SLC38A2	54407
hsa-miR-101-3p	MIMAT0000099	KANSL2	54934
hsa-miR-101-3p	MIMAT0000099	CCNT1	904
hsa-miR-101-3p	MIMAT0000099	SMARCD1	6602
hsa-miR-101-3p	MIMAT0000099	LETMD1	25875
hsa-miR-101-3p	MIMAT0000099	CBX5	23468
hsa-miR-101-3p	MIMAT0000099	HNRNPA1	3178
hsa-miR-101-3p	MIMAT0000099	ANKRD52	283373
hsa-miR-101-3p	MIMAT0000099	TIMELESS	8914
hsa-miR-101-3p	MIMAT0000099	BAZ2A	11176
hsa-miR-101-3p	MIMAT0000099	NACA	4666
hsa-miR-101-3p	MIMAT0000099	PRIM1	5557
hsa-miR-101-3p	MIMAT0000099	ARHGEF25	115557
hsa-miR-101-3p	MIMAT0000099	SRGAP1	57522
hsa-miR-101-3p	MIMAT0000099	CAND1	55832
hsa-miR-101-3p	MIMAT0000099	CNOT2	4848
hsa-miR-101-3p	MIMAT0000099	CNOT2	4848
hsa-miR-101-3p	MIMAT0000099	PHLDA1	22822
hsa-miR-101-3p	MIMAT0000099	NAP1L1	4673
hsa-miR-101-3p	MIMAT0000099	NAP1L1	4673
hsa-miR-101-3p	MIMAT0000099	TMTC3	160418
hsa-miR-101-3p	MIMAT0000099	ATP2B1	490
hsa-miR-101-3p	MIMAT0000099	SLC25A3	5250
hsa-miR-101-3p	MIMAT0000099	APAF1	317
hsa-miR-101-3p	MIMAT0000099	SCYL2	55681
hsa-miR-101-3p	MIMAT0000099	DRAM1	55332
hsa-miR-101-3p	MIMAT0000099	PAH	5053
hsa-miR-101-3p	MIMAT0000099	APPL2	55198
hsa-miR-101-3p	MIMAT0000099	SH2B3	10019
hsa-miR-101-3p	MIMAT0000099	ACAD10	80724
hsa-miR-101-3p	MIMAT0000099	MED13L	23389
hsa-miR-101-3p	MIMAT0000099	PEBP1	5037
hsa-miR-101-3p	MIMAT0000099	MLEC	9761
hsa-miR-101-3p	MIMAT0000099	RNF34	80196
hsa-miR-101-3p	MIMAT0000099	KDM2B	84678
hsa-miR-101-3p	MIMAT0000099	MPHOSPH9	10198
hsa-miR-101-3p	MIMAT0000099	SBNO1	55206
hsa-miR-101-3p	MIMAT0000099	ATP6V0A2	23545
hsa-miR-101-3p	MIMAT0000099	DHX37	57647
hsa-miR-101-3p	MIMAT0000099	MPHOSPH8	54737
hsa-miR-101-3p	MIMAT0000099	PSPC1	55269
hsa-miR-101-3p	MIMAT0000099	ZMYM2	7750
hsa-miR-101-3p	MIMAT0000099	XPO4	64328
hsa-miR-101-3p	MIMAT0000099	ZDHHC20	253832
hsa-miR-101-3p	MIMAT0000099	N4BP2L2	10443
hsa-miR-101-3p	MIMAT0000099	PDS5B	23047
hsa-miR-101-3p	MIMAT0000099	COG6	57511
hsa-miR-101-3p	MIMAT0000099	COG6	57511
hsa-miR-101-3p	MIMAT0000099	DGKH	160851
hsa-miR-101-3p	MIMAT0000099	AKAP11	11215
hsa-miR-101-3p	MIMAT0000099	DNAJC15	29103
hsa-miR-101-3p	MIMAT0000099	LRCH1	23143
hsa-miR-101-3p	MIMAT0000099	KLF5	688
hsa-miR-101-3p	MIMAT0000099	TBC1D4	9882
hsa-miR-101-3p	MIMAT0000099	MYCBP2	23077
hsa-miR-101-3p	MIMAT0000099	TMTC4	84899
hsa-miR-101-3p	MIMAT0000099	ARHGEF7	8874
hsa-miR-101-3p	MIMAT0000099	ARHGEF7	8874
hsa-miR-101-3p	MIMAT0000099	CHD8	57680
hsa-miR-101-3p	MIMAT0000099	CHD8	57680
hsa-miR-101-3p	MIMAT0000099	RNF31	55072
hsa-miR-101-3p	MIMAT0000099	RNF31	55072
hsa-miR-101-3p	MIMAT0000099	HECTD1	25831
hsa-miR-101-3p	MIMAT0000099	BAZ1A	11177
hsa-miR-101-3p	MIMAT0000099	NEMF	9147
hsa-miR-101-3p	MIMAT0000099	POLE2	5427
hsa-miR-101-3p	MIMAT0000099	MGAT2	4247
hsa-miR-101-3p	MIMAT0000099	L2HGDH	79944
hsa-miR-101-3p	MIMAT0000099	STYX	6815
hsa-miR-101-3p	MIMAT0000099	STYX	6815
hsa-miR-101-3p	MIMAT0000099	SAMD4A	23034
hsa-miR-101-3p	MIMAT0000099	ACTR10	55860
hsa-miR-101-3p	MIMAT0000099	PPM1A	5494
hsa-miR-101-3p	MIMAT0000099	SIX4	51804
hsa-miR-101-3p	MIMAT0000099	KCNH5	27133
hsa-miR-101-3p	MIMAT0000099	KCNH5	27133
hsa-miR-101-3p	MIMAT0000099	ZBTB25	7597
hsa-miR-101-3p	MIMAT0000099	RAB15	376267
hsa-miR-101-3p	MIMAT0000099	MPP5	64398
hsa-miR-101-3p	MIMAT0000099	DCAF5	8816
hsa-miR-101-3p	MIMAT0000099	MED6	10001
hsa-miR-101-3p	MIMAT0000099	PSEN1	5663
hsa-miR-101-3p	MIMAT0000099	JDP2	122953
hsa-miR-101-3p	MIMAT0000099	TTLL5	23093
hsa-miR-101-3p	MIMAT0000099	ADCK1	57143
hsa-miR-101-3p	MIMAT0000099	FOXN3	1112
hsa-miR-101-3p	MIMAT0000099	PAPOLA	10914
hsa-miR-101-3p	MIMAT0000099	DYNC1H1	1778
hsa-miR-101-3p	MIMAT0000099	HSP90AA1	3320
hsa-miR-101-3p	MIMAT0000099	HSP90AA1	3320
hsa-miR-101-3p	MIMAT0000099	TJP1	7082
hsa-miR-101-3p	MIMAT0000099	TJP1	7082
hsa-miR-101-3p	MIMAT0000099	GOLGA8A	23015
hsa-miR-101-3p	MIMAT0000099	ZNF770	54989
hsa-miR-101-3p	MIMAT0000099	SRP14	6727
hsa-miR-101-3p	MIMAT0000099	IVD	3712
hsa-miR-101-3p	MIMAT0000099	BAHD1	22893
hsa-miR-101-3p	MIMAT0000099	NDUFAF1	51103
hsa-miR-101-3p	MIMAT0000099	MGA	23269
hsa-miR-101-3p	MIMAT0000099	ADAL	161823
hsa-miR-101-3p	MIMAT0000099	CTDSPL2	51496
hsa-miR-101-3p	MIMAT0000099	DUT	1854
hsa-miR-101-3p	MIMAT0000099	TMOD3	29766
hsa-miR-101-3p	MIMAT0000099	ZNF280D	54816
hsa-miR-101-3p	MIMAT0000099	ZNF280D	54816
hsa-miR-101-3p	MIMAT0000099	CA12	771
hsa-miR-101-3p	MIMAT0000099	USP3	9960
hsa-miR-101-3p	MIMAT0000099	PLEKHO2	80301
hsa-miR-101-3p	MIMAT0000099	IGDCC3	9543
hsa-miR-101-3p	MIMAT0000099	MAP2K1	5604
hsa-miR-101-3p	MIMAT0000099	RPL4	6124
hsa-miR-101-3p	MIMAT0000099	SMAD3	4088
hsa-miR-101-3p	MIMAT0000099	PIAS1	8554
hsa-miR-101-3p	MIMAT0000099	UACA	55075
hsa-miR-101-3p	MIMAT0000099	MYO9A	4649
hsa-miR-101-3p	MIMAT0000099	PARP6	56965
hsa-miR-101-3p	MIMAT0000099	ARIH1	25820
hsa-miR-101-3p	MIMAT0000099	PEAK1	79834
hsa-miR-101-3p	MIMAT0000099	ZNF592	9640
hsa-miR-101-3p	MIMAT0000099	PCSK6	5046
hsa-miR-101-3p	MIMAT0000099	RHBDF1	64285
hsa-miR-101-3p	MIMAT0000099	PDPK1	5170
hsa-miR-101-3p	MIMAT0000099	SMG1	23049
hsa-miR-101-3p	MIMAT0000099	ITPRIPL2	162073
hsa-miR-101-3p	MIMAT0000099	ITPRIPL2	162073
hsa-miR-101-3p	MIMAT0000099	SLC7A5P2	387254
hsa-miR-101-3p	MIMAT0000099	XPO6	23214
hsa-miR-101-3p	MIMAT0000099	BOLA2	552900
hsa-miR-101-3p	MIMAT0000099	MVP	9961
hsa-miR-101-3p	MIMAT0000099	SRCAP	10847
hsa-miR-101-3p	MIMAT0000099	N4BP1	9683
hsa-miR-101-3p	MIMAT0000099	FTO	79068
hsa-miR-101-3p	MIMAT0000099	NUDT21	11051
hsa-miR-101-3p	MIMAT0000099	OGFOD1	55239
hsa-miR-101-3p	MIMAT0000099	NUP93	9688
hsa-miR-101-3p	MIMAT0000099	NUP93	9688
hsa-miR-101-3p	MIMAT0000099	ARL2BP	23568
hsa-miR-101-3p	MIMAT0000099	MMP15	4324
hsa-miR-101-3p	MIMAT0000099	CDH5	1003
hsa-miR-101-3p	MIMAT0000099	DYNC1LI2	1783
hsa-miR-101-3p	MIMAT0000099	PDP2	57546
hsa-miR-101-3p	MIMAT0000099	NFATC3	4775
hsa-miR-101-3p	MIMAT0000099	PLA2G15	23659
hsa-miR-101-3p	MIMAT0000099	CYB5B	80777
hsa-miR-101-3p	MIMAT0000099	SF3B3	23450
hsa-miR-101-3p	MIMAT0000099	AP1G1	164
hsa-miR-101-3p	MIMAT0000099	IST1	9798
hsa-miR-101-3p	MIMAT0000099	MLKL	197259
hsa-miR-101-3p	MIMAT0000099	CMIP	80790
hsa-miR-101-3p	MIMAT0000099	MBTPS1	8720
hsa-miR-101-3p	MIMAT0000099	COTL1	23406
hsa-miR-101-3p	MIMAT0000099	PIEZO1	9780
hsa-miR-101-3p	MIMAT0000099	ANKRD11	29123
hsa-miR-101-3p	MIMAT0000099	DEF8	54849
hsa-miR-101-3p	MIMAT0000099	DEF8	54849
hsa-miR-101-3p	MIMAT0000099	VPS53	55275
hsa-miR-101-3p	MIMAT0000099	VPS53	55275
hsa-miR-101-3p	MIMAT0000099	PAFAH1B1	5048
hsa-miR-101-3p	MIMAT0000099	UBE2G1	7326
hsa-miR-101-3p	MIMAT0000099	TM4SF5	9032
hsa-miR-101-3p	MIMAT0000099	SCIMP	388325
hsa-miR-101-3p	MIMAT0000099	RABEP1	9135
hsa-miR-101-3p	MIMAT0000099	DHX33	56919
hsa-miR-101-3p	MIMAT0000099	POLR2A	5430
hsa-miR-101-3p	MIMAT0000099	POLR2A	5430
hsa-miR-101-3p	MIMAT0000099	KDM6B	23135
hsa-miR-101-3p	MIMAT0000099	ZNF624	57547
hsa-miR-101-3p	MIMAT0000099	TMEM11	8834
hsa-miR-101-3p	MIMAT0000099	NLK	51701
hsa-miR-101-3p	MIMAT0000099	SUPT6H	6830
hsa-miR-101-3p	MIMAT0000099	DHRS13	147015
hsa-miR-101-3p	MIMAT0000099	ATAD5	79915
hsa-miR-101-3p	MIMAT0000099	LRRC37BP1	147172
hsa-miR-101-3p	MIMAT0000099	SUZ12	23512
hsa-miR-101-3p	MIMAT0000099	RHOT1	55288
hsa-miR-101-3p	MIMAT0000099	C17orf75	64149
hsa-miR-101-3p	MIMAT0000099	ZNF207	7756
hsa-miR-101-3p	MIMAT0000099	CDK5R1	8851
hsa-miR-101-3p	MIMAT0000099	ACACA	31
hsa-miR-101-3p	MIMAT0000099	ACACA	31
hsa-miR-101-3p	MIMAT0000099	ACACA	31
hsa-miR-101-3p	MIMAT0000099	ACACA	31
hsa-miR-101-3p	MIMAT0000099	EIF1	10209
hsa-miR-101-3p	MIMAT0000099	ACLY	47
hsa-miR-101-3p	MIMAT0000099	CNTNAP1	8506
hsa-miR-101-3p	MIMAT0000099	RUNDC1	146923
hsa-miR-101-3p	MIMAT0000099	WNT3	7473
hsa-miR-101-3p	MIMAT0000099	WNT3	7473
hsa-miR-101-3p	MIMAT0000099	WNT3	7473
hsa-miR-101-3p	MIMAT0000099	CDC27	996
hsa-miR-101-3p	MIMAT0000099	KPNB1	3837
hsa-miR-101-3p	MIMAT0000099	SP2	6668
hsa-miR-101-3p	MIMAT0000099	ZNF652	22834
hsa-miR-101-3p	MIMAT0000099	ITGA3	3675
hsa-miR-101-3p	MIMAT0000099	LUC7L3	51747
hsa-miR-101-3p	MIMAT0000099	SPAG9	9043
hsa-miR-101-3p	MIMAT0000099	TRIM25	7706
hsa-miR-101-3p	MIMAT0000099	MSI2	124540
hsa-miR-101-3p	MIMAT0000099	MTMR4	9110
hsa-miR-101-3p	MIMAT0000099	RAD51C	5889
hsa-miR-101-3p	MIMAT0000099	USP32	84669
hsa-miR-101-3p	MIMAT0000099	INTS2	57508
hsa-miR-101-3p	MIMAT0000099	MED13	9969
hsa-miR-101-3p	MIMAT0000099	TLK2	11011
hsa-miR-101-3p	MIMAT0000099	TANC2	26115
hsa-miR-101-3p	MIMAT0000099	DCAF7	10238
hsa-miR-101-3p	MIMAT0000099	DDX5	1655
hsa-miR-101-3p	MIMAT0000099	PRKCA	5578
hsa-miR-101-3p	MIMAT0000099	HELZ	9931
hsa-miR-101-3p	MIMAT0000099	BPTF	2186
hsa-miR-101-3p	MIMAT0000099	BPTF	2186
hsa-miR-101-3p	MIMAT0000099	SOX9	6662
hsa-miR-101-3p	MIMAT0000099	KCTD2	23510
hsa-miR-101-3p	MIMAT0000099	ITGB4	3691
hsa-miR-101-3p	MIMAT0000099	MRPL38	64978
hsa-miR-101-3p	MIMAT0000099	RNF213	57674
hsa-miR-101-3p	MIMAT0000099	USP14	9097
hsa-miR-101-3p	MIMAT0000099	YES1	7525
hsa-miR-101-3p	MIMAT0000099	NDC80	10403
hsa-miR-101-3p	MIMAT0000099	LPIN2	9663
hsa-miR-101-3p	MIMAT0000099	ANKRD12	23253
hsa-miR-101-3p	MIMAT0000099	ANKRD12	23253
hsa-miR-101-3p	MIMAT0000099	RAB31	11031
hsa-miR-101-3p	MIMAT0000099	VAPA	9218
hsa-miR-101-3p	MIMAT0000099	ZNF519	162655
hsa-miR-101-3p	MIMAT0000099	GREB1L	80000
hsa-miR-101-3p	MIMAT0000099	ESCO1	114799
hsa-miR-101-3p	MIMAT0000099	SLC39A6	25800
hsa-miR-101-3p	MIMAT0000099	KC6	641516
hsa-miR-101-3p	MIMAT0000099	SYT4	6860
hsa-miR-101-3p	MIMAT0000099	MBD2	8932
hsa-miR-101-3p	MIMAT0000099	ZNF532	55205
hsa-miR-101-3p	MIMAT0000099	LMAN1	3998
hsa-miR-101-3p	MIMAT0000099	ZCCHC2	54877
hsa-miR-101-3p	MIMAT0000099	TMX3	54495
hsa-miR-101-3p	MIMAT0000099	TSHZ1	10194
hsa-miR-101-3p	MIMAT0000099	TXNL4A	10907
hsa-miR-101-3p	MIMAT0000099	C19orf25	148223
hsa-miR-101-3p	MIMAT0000099	DOT1L	84444
hsa-miR-101-3p	MIMAT0000099	ZNF557	79230
hsa-miR-101-3p	MIMAT0000099	ZNF561	93134
hsa-miR-101-3p	MIMAT0000099	DNMT1	1786
hsa-miR-101-3p	MIMAT0000099	QTRT1	81890
hsa-miR-101-3p	MIMAT0000099	SMARCA4	6597
hsa-miR-101-3p	MIMAT0000099	RAB3D	9545
hsa-miR-101-3p	MIMAT0000099	ELOF1	84337
hsa-miR-101-3p	MIMAT0000099	ZNF700	90592
hsa-miR-101-3p	MIMAT0000099	NACC1	112939
hsa-miR-101-3p	MIMAT0000099	ARRDC2	27106
hsa-miR-101-3p	MIMAT0000099	ELL	8178
hsa-miR-101-3p	MIMAT0000099	GATAD2A	54815
hsa-miR-101-3p	MIMAT0000099	TSHZ3	57616
hsa-miR-101-3p	MIMAT0000099	ANKRD27	84079
hsa-miR-101-3p	MIMAT0000099	KIAA0355	9710
hsa-miR-101-3p	MIMAT0000099	KIAA0355	9710
hsa-miR-101-3p	MIMAT0000099	KIAA0355	9710
hsa-miR-101-3p	MIMAT0000099	GPI	2821
hsa-miR-101-3p	MIMAT0000099	GPI	2821
hsa-miR-101-3p	MIMAT0000099	GPI	2821
hsa-miR-101-3p	MIMAT0000099	GPI	2821
hsa-miR-101-3p	MIMAT0000099	ZNF260	339324
hsa-miR-101-3p	MIMAT0000099	ECH1	1891
hsa-miR-101-3p	MIMAT0000099	ECH1	1891
hsa-miR-101-3p	MIMAT0000099	ZNF780B	163131
hsa-miR-101-3p	MIMAT0000099	ZNF780B	163131
hsa-miR-101-3p	MIMAT0000099	LTBP4	8425
hsa-miR-101-3p	MIMAT0000099	RABAC1	10567
hsa-miR-101-3p	MIMAT0000099	PAFAH1B3	5050
hsa-miR-101-3p	MIMAT0000099	ZNF45	7596
hsa-miR-101-3p	MIMAT0000099	MEIS3	56917
hsa-miR-101-3p	MIMAT0000099	FUT1	2523
hsa-miR-101-3p	MIMAT0000099	ZNF548	147694
hsa-miR-101-3p	MIMAT0000099	ZNF551	90233
hsa-miR-101-3p	MIMAT0000099	ZNF586	54807
hsa-miR-101-3p	MIMAT0000099	ZNF587	84914
hsa-miR-101-3p	MIMAT0000099	ZNF8	7554
hsa-miR-101-3p	MIMAT0000099	TRIM28	10155
hsa-miR-101-3p	MIMAT0000099	PSMF1	9491
hsa-miR-101-3p	MIMAT0000099	SNRPB	6628
hsa-miR-101-3p	MIMAT0000099	CDS2	8760
hsa-miR-101-3p	MIMAT0000099	JAG1	182
hsa-miR-101-3p	MIMAT0000099	BTBD3	22903
hsa-miR-101-3p	MIMAT0000099	SNX5	27131
hsa-miR-101-3p	MIMAT0000099	PET117	100303755
hsa-miR-101-3p	MIMAT0000099	RIN2	54453
hsa-miR-101-3p	MIMAT0000099	KIF3B	9371
hsa-miR-101-3p	MIMAT0000099	ASXL1	171023
hsa-miR-101-3p	MIMAT0000099	NCOA6	23054
hsa-miR-101-3p	MIMAT0000099	ACSS2	55902
hsa-miR-101-3p	MIMAT0000099	TRPC4AP	26133
hsa-miR-101-3p	MIMAT0000099	EPB41L1	2036
hsa-miR-101-3p	MIMAT0000099	RBL1	5933
hsa-miR-101-3p	MIMAT0000099	PLCG1	5335
hsa-miR-101-3p	MIMAT0000099	CHD6	84181
hsa-miR-101-3p	MIMAT0000099	SRSF6	6431
hsa-miR-101-3p	MIMAT0000099	STK4	6789
hsa-miR-101-3p	MIMAT0000099	ACOT8	10005
hsa-miR-101-3p	MIMAT0000099	ZMYND8	23613
hsa-miR-101-3p	MIMAT0000099	ATP9A	10079
hsa-miR-101-3p	MIMAT0000099	SALL4	57167
hsa-miR-101-3p	MIMAT0000099	ZNF217	7764
hsa-miR-101-3p	MIMAT0000099	RAB22A	57403
hsa-miR-101-3p	MIMAT0000099	VAPB	9217
hsa-miR-101-3p	MIMAT0000099	LAMA5	3911
hsa-miR-101-3p	MIMAT0000099	BAGE2	85319
hsa-miR-101-3p	MIMAT0000099	TPTE	7179
hsa-miR-101-3p	MIMAT0000099	HSPA13	6782
hsa-miR-101-3p	MIMAT0000099	NRIP1	8204
hsa-miR-101-3p	MIMAT0000099	NCAM2	4685
hsa-miR-101-3p	MIMAT0000099	MRPL39	54148
hsa-miR-101-3p	MIMAT0000099	APP	351
hsa-miR-101-3p	MIMAT0000099	ADAMTS1	9510
hsa-miR-101-3p	MIMAT0000099	BACH1	571
hsa-miR-101-3p	MIMAT0000099	IFNGR2	3460
hsa-miR-101-3p	MIMAT0000099	IFNGR2	3460
hsa-miR-101-3p	MIMAT0000099	TMEM50B	757
hsa-miR-101-3p	MIMAT0000099	TMEM50B	757
hsa-miR-101-3p	MIMAT0000099	DONSON	29980
hsa-miR-101-3p	MIMAT0000099	TTC3	7267
hsa-miR-101-3p	MIMAT0000099	BRWD1	54014
hsa-miR-101-3p	MIMAT0000099	BRWD1	54014
hsa-miR-101-3p	MIMAT0000099	ADARB1	104
hsa-miR-101-3p	MIMAT0000099	ADARB1	104
hsa-miR-101-3p	MIMAT0000099	ADARB1	104
hsa-miR-101-3p	MIMAT0000099	DIP2A	23181
hsa-miR-101-3p	MIMAT0000099	MICAL3	57553
hsa-miR-101-3p	MIMAT0000099	C22orf39	128977
hsa-miR-101-3p	MIMAT0000099	HIRA	7290
hsa-miR-101-3p	MIMAT0000099	YPEL1	29799
hsa-miR-101-3p	MIMAT0000099	KIAA1671	85379
hsa-miR-101-3p	MIMAT0000099	TFIP11	24144
hsa-miR-101-3p	MIMAT0000099	PITPNB	23760
hsa-miR-101-3p	MIMAT0000099	HMGXB4	10042
hsa-miR-101-3p	MIMAT0000099	MICALL1	85377
hsa-miR-101-3p	MIMAT0000099	SYNGR1	9145
hsa-miR-101-3p	MIMAT0000099	TNRC6B	23112
hsa-miR-101-3p	MIMAT0000099	ADSL	158
hsa-miR-101-3p	MIMAT0000099	XPNPEP3	63929
hsa-miR-101-3p	MIMAT0000099	RBX1	9978
hsa-miR-101-3p	MIMAT0000099	EP300	2033
hsa-miR-101-3p	MIMAT0000099	PLXNB2	23654
hsa-miR-101-3p	MIMAT0000099	MID1	4281
hsa-miR-101-3p	MIMAT0000099	ZFX	7543
hsa-miR-101-3p	MIMAT0000099	PDK3	5165
hsa-miR-101-3p	MIMAT0000099	DDX3X	1654
hsa-miR-101-3p	MIMAT0000099	SLC9A7	84679
hsa-miR-101-3p	MIMAT0000099	PRAF2	11230
hsa-miR-101-3p	MIMAT0000099	NUDT11	55190
hsa-miR-101-3p	MIMAT0000099	KDM5C	8242
hsa-miR-101-3p	MIMAT0000099	ARHGEF9	23229
hsa-miR-101-3p	MIMAT0000099	NONO	4841
hsa-miR-101-3p	MIMAT0000099	TAF1	6872
hsa-miR-101-3p	MIMAT0000099	OGT	8473
hsa-miR-101-3p	MIMAT0000099	FAM199X	139231
hsa-miR-101-3p	MIMAT0000099	MID2	11043
hsa-miR-101-3p	MIMAT0000099	ACSL4	2182
hsa-miR-101-3p	MIMAT0000099	UBE2A	7319
hsa-miR-101-3p	MIMAT0000099	ZBTB33	10009
hsa-miR-101-3p	MIMAT0000099	ZBTB33	10009
hsa-miR-101-3p	MIMAT0000099	RAP2C	57826
hsa-miR-101-3p	MIMAT0000099	MMGT1	93380
hsa-miR-101-3p	MIMAT0000099	BGN	633
hsa-miR-101-3p	MIMAT0000099	FLNA	2316
hsa-miR-101-3p	MIMAT0000099	ZFY	7544
hsa-miR-101-3p	MIMAT0000099	DDX3Y	8653
hsa-miR-103a-3p	MIMAT0000101	AGRN	375790
hsa-miR-103a-3p	MIMAT0000101	ACAP3	116983
hsa-miR-103a-3p	MIMAT0000101	DVL1	1855
hsa-miR-103a-3p	MIMAT0000101	SSU72	29101
hsa-miR-103a-3p	MIMAT0000101	SKI	6497
hsa-miR-103a-3p	MIMAT0000101	TPRG1L	127262
hsa-miR-103a-3p	MIMAT0000101	LRRC47	57470
hsa-miR-103a-3p	MIMAT0000101	GPR153	387509
hsa-miR-103a-3p	MIMAT0000101	CAMTA1	23261
hsa-miR-103a-3p	MIMAT0000101	CAMTA1	23261
hsa-miR-103a-3p	MIMAT0000101	RERE	473
hsa-miR-103a-3p	MIMAT0000101	RERE	473
hsa-miR-103a-3p	MIMAT0000101	ENO1	2023
hsa-miR-103a-3p	MIMAT0000101	CLSTN1	22883
hsa-miR-103a-3p	MIMAT0000101	CTNNBIP1	56998
hsa-miR-103a-3p	MIMAT0000101	NMNAT1	64802
hsa-miR-103a-3p	MIMAT0000101	KIF1B	23095
hsa-miR-103a-3p	MIMAT0000101	PGD	5226
hsa-miR-103a-3p	MIMAT0000101	SRM	6723
hsa-miR-103a-3p	MIMAT0000101	MTOR	2475
hsa-miR-103a-3p	MIMAT0000101	MFN2	9927
hsa-miR-103a-3p	MIMAT0000101	VPS13D	55187
hsa-miR-103a-3p	MIMAT0000101	PRDM2	7799
hsa-miR-103a-3p	MIMAT0000101	PLEKHM2	23207
hsa-miR-103a-3p	MIMAT0000101	SPEN	23013
hsa-miR-103a-3p	MIMAT0000101	EPHA2	1969
hsa-miR-103a-3p	MIMAT0000101	FBXO42	54455
hsa-miR-103a-3p	MIMAT0000101	ATP13A2	23400
hsa-miR-103a-3p	MIMAT0000101	ALDH4A1	8659
hsa-miR-103a-3p	MIMAT0000101	UBR4	23352
hsa-miR-103a-3p	MIMAT0000101	MUL1	79594
hsa-miR-103a-3p	MIMAT0000101	USP48	84196
hsa-miR-103a-3p	MIMAT0000101	HSPG2	3339
hsa-miR-103a-3p	MIMAT0000101	LUZP1	7798
hsa-miR-103a-3p	MIMAT0000101	SYF2	25949
hsa-miR-103a-3p	MIMAT0000101	ARID1A	8289
hsa-miR-103a-3p	MIMAT0000101	GPN2	54707
hsa-miR-103a-3p	MIMAT0000101	WDTC1	23038
hsa-miR-103a-3p	MIMAT0000101	WASF2	10163
hsa-miR-103a-3p	MIMAT0000101	PPP1R8	5511
hsa-miR-103a-3p	MIMAT0000101	YTHDF2	51441
hsa-miR-103a-3p	MIMAT0000101	SNRNP40	9410
hsa-miR-103a-3p	MIMAT0000101	HDAC1	3065
hsa-miR-103a-3p	MIMAT0000101	RNF19B	127544
hsa-miR-103a-3p	MIMAT0000101	ZMYM1	79830
hsa-miR-103a-3p	MIMAT0000101	SFPQ	6421
hsa-miR-103a-3p	MIMAT0000101	NCDN	23154
hsa-miR-103a-3p	MIMAT0000101	STK40	83931
hsa-miR-103a-3p	MIMAT0000101	SF3A3	10946
hsa-miR-103a-3p	MIMAT0000101	MACF1	23499
hsa-miR-103a-3p	MIMAT0000101	PABPC4	8761
hsa-miR-103a-3p	MIMAT0000101	RIMS3	9783
hsa-miR-103a-3p	MIMAT0000101	HIVEP3	59269
hsa-miR-103a-3p	MIMAT0000101	ST3GAL3	6487
hsa-miR-103a-3p	MIMAT0000101	IPO13	9670
hsa-miR-103a-3p	MIMAT0000101	UROD	7389
hsa-miR-103a-3p	MIMAT0000101	NASP	4678
hsa-miR-103a-3p	MIMAT0000101	POMGNT1	55624
hsa-miR-103a-3p	MIMAT0000101	LRRC41	10489
hsa-miR-103a-3p	MIMAT0000101	NSUN4	387338
hsa-miR-103a-3p	MIMAT0000101	EPS15	2060
hsa-miR-103a-3p	MIMAT0000101	ZYG11A	440590
hsa-miR-103a-3p	MIMAT0000101	YIPF1	54432
hsa-miR-103a-3p	MIMAT0000101	USP24	23358
hsa-miR-103a-3p	MIMAT0000101	NFIA	4774
hsa-miR-103a-3p	MIMAT0000101	JAK1	3716
hsa-miR-103a-3p	MIMAT0000101	SLC35D1	23169
hsa-miR-103a-3p	MIMAT0000101	GNG12	55970
hsa-miR-103a-3p	MIMAT0000101	WLS	79971
hsa-miR-103a-3p	MIMAT0000101	USP33	23032
hsa-miR-103a-3p	MIMAT0000101	FUBP1	8880
hsa-miR-103a-3p	MIMAT0000101	DNAJB4	11080
hsa-miR-103a-3p	MIMAT0000101	SH3GLB1	51100
hsa-miR-103a-3p	MIMAT0000101	PKN2	5586
hsa-miR-103a-3p	MIMAT0000101	LRRC8B	23507
hsa-miR-103a-3p	MIMAT0000101	LRRC8B	23507
hsa-miR-103a-3p	MIMAT0000101	TGFBR3	7049
hsa-miR-103a-3p	MIMAT0000101	RPL5	6125
hsa-miR-103a-3p	MIMAT0000101	FNBP1L	54874
hsa-miR-103a-3p	MIMAT0000101	FNBP1L	54874
hsa-miR-103a-3p	MIMAT0000101	ARHGAP29	9411
hsa-miR-103a-3p	MIMAT0000101	PTBP2	58155
hsa-miR-103a-3p	MIMAT0000101	SLC30A7	148867
hsa-miR-103a-3p	MIMAT0000101	VAV3	10451
hsa-miR-103a-3p	MIMAT0000101	HENMT1	113802
hsa-miR-103a-3p	MIMAT0000101	CLCC1	23155
hsa-miR-103a-3p	MIMAT0000101	TMEM167B	56900
hsa-miR-103a-3p	MIMAT0000101	CELSR2	1952
hsa-miR-103a-3p	MIMAT0000101	LRIF1	55791
hsa-miR-103a-3p	MIMAT0000101	DENND2D	79961
hsa-miR-103a-3p	MIMAT0000101	RSBN1	54665
hsa-miR-103a-3p	MIMAT0000101	HIPK1	204851
hsa-miR-103a-3p	MIMAT0000101	OLFML3	56944
hsa-miR-103a-3p	MIMAT0000101	TRIM33	51592
hsa-miR-103a-3p	MIMAT0000101	DENND2C	163259
hsa-miR-103a-3p	MIMAT0000101	PTGFRN	5738
hsa-miR-103a-3p	MIMAT0000101	GDAP2	54834
hsa-miR-103a-3p	MIMAT0000101	PHGDH	26227
hsa-miR-103a-3p	MIMAT0000101	NOTCH2	4853
hsa-miR-103a-3p	MIMAT0000101	NOTCH2	4853
hsa-miR-103a-3p	MIMAT0000101	NBPF9	400818
hsa-miR-103a-3p	MIMAT0000101	NBPF10	100132406
hsa-miR-103a-3p	MIMAT0000101	PDE4DIP	9659
hsa-miR-103a-3p	MIMAT0000101	PDE4DIP	9659
hsa-miR-103a-3p	MIMAT0000101	LOC653513	653513
hsa-miR-103a-3p	MIMAT0000101	PIAS3	10401
hsa-miR-103a-3p	MIMAT0000101	RNF115	27246
hsa-miR-103a-3p	MIMAT0000101	PRKAB2	5565
hsa-miR-103a-3p	MIMAT0000101	BCL9	607
hsa-miR-103a-3p	MIMAT0000101	OTUD7B	56957
hsa-miR-103a-3p	MIMAT0000101	VPS45	11311
hsa-miR-103a-3p	MIMAT0000101	PI4KB	5298
hsa-miR-103a-3p	MIMAT0000101	SELENBP1	8991
hsa-miR-103a-3p	MIMAT0000101	POGZ	23126
hsa-miR-103a-3p	MIMAT0000101	GATAD2B	57459
hsa-miR-103a-3p	MIMAT0000101	GATAD2B	57459
hsa-miR-103a-3p	MIMAT0000101	DENND4B	9909
hsa-miR-103a-3p	MIMAT0000101	ADAR	103
hsa-miR-103a-3p	MIMAT0000101	GBA	2629
hsa-miR-103a-3p	MIMAT0000101	GBA	2629
hsa-miR-103a-3p	MIMAT0000101	SCAMP3	10067
hsa-miR-103a-3p	MIMAT0000101	SCAMP3	10067
hsa-miR-103a-3p	MIMAT0000101	RUSC1	23623
hsa-miR-103a-3p	MIMAT0000101	ASH1L	55870
hsa-miR-103a-3p	MIMAT0000101	LMNA	4000
hsa-miR-103a-3p	MIMAT0000101	CCT3	7203
hsa-miR-103a-3p	MIMAT0000101	CCT3	7203
hsa-miR-103a-3p	MIMAT0000101	MEF2D	4209
hsa-miR-103a-3p	MIMAT0000101	ARHGEF11	9826
hsa-miR-103a-3p	MIMAT0000101	TAGLN2	8407
hsa-miR-103a-3p	MIMAT0000101	SLAMF1	6504
hsa-miR-103a-3p	MIMAT0000101	CD48	962
hsa-miR-103a-3p	MIMAT0000101	NDUFS2	4720
hsa-miR-103a-3p	MIMAT0000101	NDUFS2	4720
hsa-miR-103a-3p	MIMAT0000101	ATF6	22926
hsa-miR-103a-3p	MIMAT0000101	PBX1	5087
hsa-miR-103a-3p	MIMAT0000101	ATP1B1	481
hsa-miR-103a-3p	MIMAT0000101	SLC19A2	10560
hsa-miR-103a-3p	MIMAT0000101	RASAL2	9462
hsa-miR-103a-3p	MIMAT0000101	RALGPS2	55103
hsa-miR-103a-3p	MIMAT0000101	DHX9	1660
hsa-miR-103a-3p	MIMAT0000101	LAMC1	3915
hsa-miR-103a-3p	MIMAT0000101	RGL1	23179
hsa-miR-103a-3p	MIMAT0000101	TSEN15	116461
hsa-miR-103a-3p	MIMAT0000101	HMCN1	83872
hsa-miR-103a-3p	MIMAT0000101	TPR	7175
hsa-miR-103a-3p	MIMAT0000101	ASPM	259266
hsa-miR-103a-3p	MIMAT0000101	DENND1B	163486
hsa-miR-103a-3p	MIMAT0000101	NEK7	140609
hsa-miR-103a-3p	MIMAT0000101	NR5A2	2494
hsa-miR-103a-3p	MIMAT0000101	KIF14	9928
hsa-miR-103a-3p	MIMAT0000101	CAMSAP2	23271
hsa-miR-103a-3p	MIMAT0000101	CSRP1	1465
hsa-miR-103a-3p	MIMAT0000101	IPO9	55705
hsa-miR-103a-3p	MIMAT0000101	RNPEP	6051
hsa-miR-103a-3p	MIMAT0000101	PPP1R12B	4660
hsa-miR-103a-3p	MIMAT0000101	KDM5B	10765
hsa-miR-103a-3p	MIMAT0000101	ADIPOR1	51094
hsa-miR-103a-3p	MIMAT0000101	BTG2	7832
hsa-miR-103a-3p	MIMAT0000101	ZC3H11A	9877
hsa-miR-103a-3p	MIMAT0000101	MDM4	4194
hsa-miR-103a-3p	MIMAT0000101	DSTYK	25778
hsa-miR-103a-3p	MIMAT0000101	ELK4	2005
hsa-miR-103a-3p	MIMAT0000101	SRGAP2	23380
hsa-miR-103a-3p	MIMAT0000101	EIF2D	1939
hsa-miR-103a-3p	MIMAT0000101	LAMB3	3914
hsa-miR-103a-3p	MIMAT0000101	LAMB3	3914
hsa-miR-103a-3p	MIMAT0000101	SYT14	255928
hsa-miR-103a-3p	MIMAT0000101	ANGEL2	90806
hsa-miR-103a-3p	MIMAT0000101	RPS6KC1	26750
hsa-miR-103a-3p	MIMAT0000101	PTPN14	5784
hsa-miR-103a-3p	MIMAT0000101	IARS2	55699
hsa-miR-103a-3p	MIMAT0000101	RAB3GAP2	25782
hsa-miR-103a-3p	MIMAT0000101	MARK1	4139
hsa-miR-103a-3p	MIMAT0000101	MIA3	375056
hsa-miR-103a-3p	MIMAT0000101	DISP1	84976
hsa-miR-103a-3p	MIMAT0000101	CAPN2	824
hsa-miR-103a-3p	MIMAT0000101	TP53BP2	7159
hsa-miR-103a-3p	MIMAT0000101	CNIH3	149111
hsa-miR-103a-3p	MIMAT0000101	EPHX1	2052
hsa-miR-103a-3p	MIMAT0000101	TMEM63A	9725
hsa-miR-103a-3p	MIMAT0000101	PYCR2	29920
hsa-miR-103a-3p	MIMAT0000101	PSEN2	5664
hsa-miR-103a-3p	MIMAT0000101	CDC42BPA	8476
hsa-miR-103a-3p	MIMAT0000101	SNAP47	116841
hsa-miR-103a-3p	MIMAT0000101	ARF1	375
hsa-miR-103a-3p	MIMAT0000101	NUP133	55746
hsa-miR-103a-3p	MIMAT0000101	URB2	9816
hsa-miR-103a-3p	MIMAT0000101	GALNT2	2590
hsa-miR-103a-3p	MIMAT0000101	HEATR1	55127
hsa-miR-103a-3p	MIMAT0000101	FMN2	56776
hsa-miR-103a-3p	MIMAT0000101	ZNF124	7678
hsa-miR-103a-3p	MIMAT0000101	SH3YL1	26751
hsa-miR-103a-3p	MIMAT0000101	RNF144A	9781
hsa-miR-103a-3p	MIMAT0000101	ASAP2	8853
hsa-miR-103a-3p	MIMAT0000101	ITGB1BP1	9270
hsa-miR-103a-3p	MIMAT0000101	ODC1	4953
hsa-miR-103a-3p	MIMAT0000101	PDIA6	10130
hsa-miR-103a-3p	MIMAT0000101	NBAS	51594
hsa-miR-103a-3p	MIMAT0000101	LAPTM4A	9741
hsa-miR-103a-3p	MIMAT0000101	ITSN2	50618
hsa-miR-103a-3p	MIMAT0000101	NCOA1	8648
hsa-miR-103a-3p	MIMAT0000101	ADCY3	109
hsa-miR-103a-3p	MIMAT0000101	RAB10	10890
hsa-miR-103a-3p	MIMAT0000101	CAD	790
hsa-miR-103a-3p	MIMAT0000101	SLC30A3	7781
hsa-miR-103a-3p	MIMAT0000101	FNDC4	64838
hsa-miR-103a-3p	MIMAT0000101	GCKR	2646
hsa-miR-103a-3p	MIMAT0000101	PPP1CB	5500
hsa-miR-103a-3p	MIMAT0000101	CLIP4	79745
hsa-miR-103a-3p	MIMAT0000101	LCLAT1	253558
hsa-miR-103a-3p	MIMAT0000101	BIRC6	57448
hsa-miR-103a-3p	MIMAT0000101	LTBP1	4052
hsa-miR-103a-3p	MIMAT0000101	LTBP1	4052
hsa-miR-103a-3p	MIMAT0000101	PRKD3	23683
hsa-miR-103a-3p	MIMAT0000101	MTA3	57504
hsa-miR-103a-3p	MIMAT0000101	ZFP36L2	678
hsa-miR-103a-3p	MIMAT0000101	LRPPRC	10128
hsa-miR-103a-3p	MIMAT0000101	PRKCE	5581
hsa-miR-103a-3p	MIMAT0000101	MCFD2	90411
hsa-miR-103a-3p	MIMAT0000101	FOXN2	3344
hsa-miR-103a-3p	MIMAT0000101	PPP1R21	129285
hsa-miR-103a-3p	MIMAT0000101	MTIF2	4528
hsa-miR-103a-3p	MIMAT0000101	CCDC88A	55704
hsa-miR-103a-3p	MIMAT0000101	PNPT1	87178
hsa-miR-103a-3p	MIMAT0000101	VRK2	7444
hsa-miR-103a-3p	MIMAT0000101	USP34	9736
hsa-miR-103a-3p	MIMAT0000101	VPS54	51542
hsa-miR-103a-3p	MIMAT0000101	SERTAD2	9792
hsa-miR-103a-3p	MIMAT0000101	SLC1A4	6509
hsa-miR-103a-3p	MIMAT0000101	SLC1A4	6509
hsa-miR-103a-3p	MIMAT0000101	ACTR2	10097
hsa-miR-103a-3p	MIMAT0000101	PCBP1-AS1	400960
hsa-miR-103a-3p	MIMAT0000101	C2orf42	54980
hsa-miR-103a-3p	MIMAT0000101	PCYOX1	51449
hsa-miR-103a-3p	MIMAT0000101	FAM136A	84908
hsa-miR-103a-3p	MIMAT0000101	DYSF	8291
hsa-miR-103a-3p	MIMAT0000101	ALMS1	7840
hsa-miR-103a-3p	MIMAT0000101	MRPL19	9801
hsa-miR-103a-3p	MIMAT0000101	SUCLG1	8802
hsa-miR-103a-3p	MIMAT0000101	MAT2A	4144
hsa-miR-103a-3p	MIMAT0000101	VAMP8	8673
hsa-miR-103a-3p	MIMAT0000101	IMMT	10989
hsa-miR-103a-3p	MIMAT0000101	IMMT	10989
hsa-miR-103a-3p	MIMAT0000101	IMMT	10989
hsa-miR-103a-3p	MIMAT0000101	KDM3A	55818
hsa-miR-103a-3p	MIMAT0000101	RMND5A	64795
hsa-miR-103a-3p	MIMAT0000101	GPAT2	150763
hsa-miR-103a-3p	MIMAT0000101	STARD7	56910
hsa-miR-103a-3p	MIMAT0000101	SNRNP200	23020
hsa-miR-103a-3p	MIMAT0000101	ARID5A	10865
hsa-miR-103a-3p	MIMAT0000101	SEMA4C	54910
hsa-miR-103a-3p	MIMAT0000101	INPP4A	3631
hsa-miR-103a-3p	MIMAT0000101	INPP4A	3631
hsa-miR-103a-3p	MIMAT0000101	C2orf15	150590
hsa-miR-103a-3p	MIMAT0000101	MRPL30	51263
hsa-miR-103a-3p	MIMAT0000101	REV1	51455
hsa-miR-103a-3p	MIMAT0000101	TGFBRAP1	9392
hsa-miR-103a-3p	MIMAT0000101	RANBP2	5903
hsa-miR-103a-3p	MIMAT0000101	RGPD4	285190
hsa-miR-103a-3p	MIMAT0000101	GCC2	9648
hsa-miR-103a-3p	MIMAT0000101	SH3RF3	344558
hsa-miR-103a-3p	MIMAT0000101	LIMS1	3987
hsa-miR-103a-3p	MIMAT0000101	EDAR	10913
hsa-miR-103a-3p	MIMAT0000101	RGPD6	729540
hsa-miR-103a-3p	MIMAT0000101	RGPD8	727851
hsa-miR-103a-3p	MIMAT0000101	ANAPC1	64682
hsa-miR-103a-3p	MIMAT0000101	TMEM87B	84910
hsa-miR-103a-3p	MIMAT0000101	ZC3H6	376940
hsa-miR-103a-3p	MIMAT0000101	TTL	150465
hsa-miR-103a-3p	MIMAT0000101	PSD4	23550
hsa-miR-103a-3p	MIMAT0000101	SLC35F5	80255
hsa-miR-103a-3p	MIMAT0000101	DDX18	8886
hsa-miR-103a-3p	MIMAT0000101	STEAP3	55240
hsa-miR-103a-3p	MIMAT0000101	PTPN4	5775
hsa-miR-103a-3p	MIMAT0000101	EPB41L5	57669
hsa-miR-103a-3p	MIMAT0000101	GLI2	2736
hsa-miR-103a-3p	MIMAT0000101	GYPC	2995
hsa-miR-103a-3p	MIMAT0000101	SAP130	79595
hsa-miR-103a-3p	MIMAT0000101	UGGT1	56886
hsa-miR-103a-3p	MIMAT0000101	PLEKHB2	55041
hsa-miR-103a-3p	MIMAT0000101	LOC150776	150776
hsa-miR-103a-3p	MIMAT0000101	MGAT5	4249
hsa-miR-103a-3p	MIMAT0000101	R3HDM1	23518
hsa-miR-103a-3p	MIMAT0000101	KIF5C	3800
hsa-miR-103a-3p	MIMAT0000101	KIF5C	3800
hsa-miR-103a-3p	MIMAT0000101	NEB	4703
hsa-miR-103a-3p	MIMAT0000101	FMNL2	114793
hsa-miR-103a-3p	MIMAT0000101	PKP4	8502
hsa-miR-103a-3p	MIMAT0000101	COBLL1	22837
hsa-miR-103a-3p	MIMAT0000101	UBR3	130507
hsa-miR-103a-3p	MIMAT0000101	TLK1	9874
hsa-miR-103a-3p	MIMAT0000101	PRKRA	8575
hsa-miR-103a-3p	MIMAT0000101	TTN	7273
hsa-miR-103a-3p	MIMAT0000101	TTN	7273
hsa-miR-103a-3p	MIMAT0000101	NUP35	129401
hsa-miR-103a-3p	MIMAT0000101	ANKAR	150709
hsa-miR-103a-3p	MIMAT0000101	NAB1	4664
hsa-miR-103a-3p	MIMAT0000101	GLS	2744
hsa-miR-103a-3p	MIMAT0000101	MYO1B	4430
hsa-miR-103a-3p	MIMAT0000101	SLC39A10	57181
hsa-miR-103a-3p	MIMAT0000101	STK17B	9262
hsa-miR-103a-3p	MIMAT0000101	GTF3C3	9330
hsa-miR-103a-3p	MIMAT0000101	ANKRD44	91526
hsa-miR-103a-3p	MIMAT0000101	HSPD1	3329
hsa-miR-103a-3p	MIMAT0000101	HSPD1	3329
hsa-miR-103a-3p	MIMAT0000101	HSPE1	3336
hsa-miR-103a-3p	MIMAT0000101	C2orf69	205327
hsa-miR-103a-3p	MIMAT0000101	ORC2	4999
hsa-miR-103a-3p	MIMAT0000101	ORC2	4999
hsa-miR-103a-3p	MIMAT0000101	FAM126B	285172
hsa-miR-103a-3p	MIMAT0000101	CFLAR	8837
hsa-miR-103a-3p	MIMAT0000101	TRAK2	66008
hsa-miR-103a-3p	MIMAT0000101	BMPR2	659
hsa-miR-103a-3p	MIMAT0000101	FAM117B	150864
hsa-miR-103a-3p	MIMAT0000101	NBEAL1	65065
hsa-miR-103a-3p	MIMAT0000101	INO80D	54891
hsa-miR-103a-3p	MIMAT0000101	INO80D	54891
hsa-miR-103a-3p	MIMAT0000101	IDH1	3417
hsa-miR-103a-3p	MIMAT0000101	LANCL1	10314
hsa-miR-103a-3p	MIMAT0000101	CPS1	1373
hsa-miR-103a-3p	MIMAT0000101	FN1	2335
hsa-miR-103a-3p	MIMAT0000101	FN1	2335
hsa-miR-103a-3p	MIMAT0000101	MREG	55686
hsa-miR-103a-3p	MIMAT0000101	IGFBP2	3485
hsa-miR-103a-3p	MIMAT0000101	TMBIM1	64114
hsa-miR-103a-3p	MIMAT0000101	CTDSP1	58190
hsa-miR-103a-3p	MIMAT0000101	BCS1L	617
hsa-miR-103a-3p	MIMAT0000101	TUBA4A	7277
hsa-miR-103a-3p	MIMAT0000101	CHPF	79586
hsa-miR-103a-3p	MIMAT0000101	EPHA4	2043
hsa-miR-103a-3p	MIMAT0000101	DOCK10	55619
hsa-miR-103a-3p	MIMAT0000101	COL4A4	1286
hsa-miR-103a-3p	MIMAT0000101	AGFG1	3267
hsa-miR-103a-3p	MIMAT0000101	AGFG1	3267
hsa-miR-103a-3p	MIMAT0000101	TRIP12	9320
hsa-miR-103a-3p	MIMAT0000101	B3GNT7	93010
hsa-miR-103a-3p	MIMAT0000101	NCL	4691
hsa-miR-103a-3p	MIMAT0000101	COPS7B	64708
hsa-miR-103a-3p	MIMAT0000101	DIS3L2	129563
hsa-miR-103a-3p	MIMAT0000101	ARL4C	10123
hsa-miR-103a-3p	MIMAT0000101	COL6A3	1293
hsa-miR-103a-3p	MIMAT0000101	ASB1	51665
hsa-miR-103a-3p	MIMAT0000101	ATG4B	23192
hsa-miR-103a-3p	MIMAT0000101	SUMF1	285362
hsa-miR-103a-3p	MIMAT0000101	BHLHE40	8553
hsa-miR-103a-3p	MIMAT0000101	EDEM1	9695
hsa-miR-103a-3p	MIMAT0000101	ATG7	10533
hsa-miR-103a-3p	MIMAT0000101	TSEN2	80746
hsa-miR-103a-3p	MIMAT0000101	RAF1	5894
hsa-miR-103a-3p	MIMAT0000101	RPL32	6161
hsa-miR-103a-3p	MIMAT0000101	RPL32	6161
hsa-miR-103a-3p	MIMAT0000101	SLC6A6	6533
hsa-miR-103a-3p	MIMAT0000101	BTD	686
hsa-miR-103a-3p	MIMAT0000101	TOP2B	7155
hsa-miR-103a-3p	MIMAT0000101	OXSM	54995
hsa-miR-103a-3p	MIMAT0000101	TGFBR2	7048
hsa-miR-103a-3p	MIMAT0000101	CNOT10	25904
hsa-miR-103a-3p	MIMAT0000101	PDCD6IP	10015
hsa-miR-103a-3p	MIMAT0000101	PDCD6IP	10015
hsa-miR-103a-3p	MIMAT0000101	TRANK1	9881
hsa-miR-103a-3p	MIMAT0000101	CTDSPL	10217
hsa-miR-103a-3p	MIMAT0000101	ACVR2B	93
hsa-miR-103a-3p	MIMAT0000101	WDR48	57599
hsa-miR-103a-3p	MIMAT0000101	ZNF621	285268
hsa-miR-103a-3p	MIMAT0000101	CTNNB1	1499
hsa-miR-103a-3p	MIMAT0000101	CTNNB1	1499
hsa-miR-103a-3p	MIMAT0000101	TRAK1	22906
hsa-miR-103a-3p	MIMAT0000101	NKTR	4820
hsa-miR-103a-3p	MIMAT0000101	ANO10	55129
hsa-miR-103a-3p	MIMAT0000101	ZDHHC3	51304
hsa-miR-103a-3p	MIMAT0000101	ZDHHC3	51304
hsa-miR-103a-3p	MIMAT0000101	SACM1L	22908
hsa-miR-103a-3p	MIMAT0000101	FYCO1	79443
hsa-miR-103a-3p	MIMAT0000101	NBEAL2	23218
hsa-miR-103a-3p	MIMAT0000101	SETD2	29072
hsa-miR-103a-3p	MIMAT0000101	SCAP	22937
hsa-miR-103a-3p	MIMAT0000101	MAP4	4134
hsa-miR-103a-3p	MIMAT0000101	CDC25A	993
hsa-miR-103a-3p	MIMAT0000101	PLXNB1	5364
hsa-miR-103a-3p	MIMAT0000101	CCDC51	79714
hsa-miR-103a-3p	MIMAT0000101	COL7A1	1294
hsa-miR-103a-3p	MIMAT0000101	NCKIPSD	51517
hsa-miR-103a-3p	MIMAT0000101	ARIH2	10425
hsa-miR-103a-3p	MIMAT0000101	WDR6	11180
hsa-miR-103a-3p	MIMAT0000101	LAMB2	3913
hsa-miR-103a-3p	MIMAT0000101	RNF123	63891
hsa-miR-103a-3p	MIMAT0000101	RBM6	10180
hsa-miR-103a-3p	MIMAT0000101	RBM5	10181
hsa-miR-103a-3p	MIMAT0000101	SEMA3F	6405
hsa-miR-103a-3p	MIMAT0000101	TMEM115	11070
hsa-miR-103a-3p	MIMAT0000101	ABHD14B	84836
hsa-miR-103a-3p	MIMAT0000101	ALAS1	211
hsa-miR-103a-3p	MIMAT0000101	TWF2	11344
hsa-miR-103a-3p	MIMAT0000101	WDR82	80335
hsa-miR-103a-3p	MIMAT0000101	PBRM1	55193
hsa-miR-103a-3p	MIMAT0000101	GNL3	26354
hsa-miR-103a-3p	MIMAT0000101	TKT	7086
hsa-miR-103a-3p	MIMAT0000101	ACTR8	93973
hsa-miR-103a-3p	MIMAT0000101	APPL1	26060
hsa-miR-103a-3p	MIMAT0000101	ARF4	378
hsa-miR-103a-3p	MIMAT0000101	ABHD6	57406
hsa-miR-103a-3p	MIMAT0000101	RPP14	11102
hsa-miR-103a-3p	MIMAT0000101	PTPRG	5793
hsa-miR-103a-3p	MIMAT0000101	LRIG1	26018
hsa-miR-103a-3p	MIMAT0000101	LRIG1	26018
hsa-miR-103a-3p	MIMAT0000101	KBTBD8	84541
hsa-miR-103a-3p	MIMAT0000101	TMF1	7110
hsa-miR-103a-3p	MIMAT0000101	MITF	4286
hsa-miR-103a-3p	MIMAT0000101	VGLL3	389136
hsa-miR-103a-3p	MIMAT0000101	DCBLD2	131566
hsa-miR-103a-3p	MIMAT0000101	CBLB	868
hsa-miR-103a-3p	MIMAT0000101	BBX	56987
hsa-miR-103a-3p	MIMAT0000101	IFT57	55081
hsa-miR-103a-3p	MIMAT0000101	DZIP3	9666
hsa-miR-103a-3p	MIMAT0000101	ABHD10	55347
hsa-miR-103a-3p	MIMAT0000101	ZBTB20	26137
hsa-miR-103a-3p	MIMAT0000101	ZBTB20	26137
hsa-miR-103a-3p	MIMAT0000101	CD80	941
hsa-miR-103a-3p	MIMAT0000101	GSK3B	2932
hsa-miR-103a-3p	MIMAT0000101	POLQ	10721
hsa-miR-103a-3p	MIMAT0000101	HCLS1	3059
hsa-miR-103a-3p	MIMAT0000101	HEG1	57493
hsa-miR-103a-3p	MIMAT0000101	ZNF148	7707
hsa-miR-103a-3p	MIMAT0000101	SLC12A8	84561
hsa-miR-103a-3p	MIMAT0000101	ZXDC	79364
hsa-miR-103a-3p	MIMAT0000101	RPN1	6184
hsa-miR-103a-3p	MIMAT0000101	IFT122	55764
hsa-miR-103a-3p	MIMAT0000101	PLXND1	23129
hsa-miR-103a-3p	MIMAT0000101	TMCC1	23023
hsa-miR-103a-3p	MIMAT0000101	ATP2C1	27032
hsa-miR-103a-3p	MIMAT0000101	MRPL3	11222
hsa-miR-103a-3p	MIMAT0000101	SLCO2A1	6578
hsa-miR-103a-3p	MIMAT0000101	FAIM	55179
hsa-miR-103a-3p	MIMAT0000101	PIK3CB	5291
hsa-miR-103a-3p	MIMAT0000101	GK5	256356
hsa-miR-103a-3p	MIMAT0000101	ATR	545
hsa-miR-103a-3p	MIMAT0000101	HLTF	6596
hsa-miR-103a-3p	MIMAT0000101	COMMD2	51122
hsa-miR-103a-3p	MIMAT0000101	RNF13	11342
hsa-miR-103a-3p	MIMAT0000101	MED12L	116931
hsa-miR-103a-3p	MIMAT0000101	MBNL1	4154
hsa-miR-103a-3p	MIMAT0000101	GMPS	8833
hsa-miR-103a-3p	MIMAT0000101	NMD3	51068
hsa-miR-103a-3p	MIMAT0000101	PDCD10	11235
hsa-miR-103a-3p	MIMAT0000101	MYNN	55892
hsa-miR-103a-3p	MIMAT0000101	PHC3	80012
hsa-miR-103a-3p	MIMAT0000101	PRKCI	5584
hsa-miR-103a-3p	MIMAT0000101	PLD1	5337
hsa-miR-103a-3p	MIMAT0000101	FNDC3B	64778
hsa-miR-103a-3p	MIMAT0000101	TBL1XR1	79718
hsa-miR-103a-3p	MIMAT0000101	KCNMB2	10242
hsa-miR-103a-3p	MIMAT0000101	FXR1	8087
hsa-miR-103a-3p	MIMAT0000101	CAMK2N2	94032
hsa-miR-103a-3p	MIMAT0000101	PSMD2	5708
hsa-miR-103a-3p	MIMAT0000101	EIF4G1	1981
hsa-miR-103a-3p	MIMAT0000101	EIF4G1	1981
hsa-miR-103a-3p	MIMAT0000101	TMEM41A	90407
hsa-miR-103a-3p	MIMAT0000101	SENP2	59343
hsa-miR-103a-3p	MIMAT0000101	MASP1	5648
hsa-miR-103a-3p	MIMAT0000101	XXYLT1	152002
hsa-miR-103a-3p	MIMAT0000101	ACAP2	23527
hsa-miR-103a-3p	MIMAT0000101	SDHAP2	727956
hsa-miR-103a-3p	MIMAT0000101	TFRC	7037
hsa-miR-103a-3p	MIMAT0000101	PCYT1A	5130
hsa-miR-103a-3p	MIMAT0000101	RNF168	165918
hsa-miR-103a-3p	MIMAT0000101	SENP5	205564
hsa-miR-103a-3p	MIMAT0000101	FGFRL1	53834
hsa-miR-103a-3p	MIMAT0000101	MAEA	10296
hsa-miR-103a-3p	MIMAT0000101	TNIP2	79155
hsa-miR-103a-3p	MIMAT0000101	SH3BP2	6452
hsa-miR-103a-3p	MIMAT0000101	ADD1	118
hsa-miR-103a-3p	MIMAT0000101	MFSD10	10227
hsa-miR-103a-3p	MIMAT0000101	HTT	3064
hsa-miR-103a-3p	MIMAT0000101	WDR1	9948
hsa-miR-103a-3p	MIMAT0000101	RAB28	9364
hsa-miR-103a-3p	MIMAT0000101	ANAPC4	29945
hsa-miR-103a-3p	MIMAT0000101	SEL1L3	23231
hsa-miR-103a-3p	MIMAT0000101	WDR19	57728
hsa-miR-103a-3p	MIMAT0000101	N4BP2	55728
hsa-miR-103a-3p	MIMAT0000101	TMEM33	55161
hsa-miR-103a-3p	MIMAT0000101	GUF1	60558
hsa-miR-103a-3p	MIMAT0000101	GNPDA2	132789
hsa-miR-103a-3p	MIMAT0000101	FRYL	285527
hsa-miR-103a-3p	MIMAT0000101	DCUN1D4	23142
hsa-miR-103a-3p	MIMAT0000101	USP46	64854
hsa-miR-103a-3p	MIMAT0000101	FIP1L1	81608
hsa-miR-103a-3p	MIMAT0000101	CLOCK	9575
hsa-miR-103a-3p	MIMAT0000101	EXOC1	55763
hsa-miR-103a-3p	MIMAT0000101	PPAT	5471
hsa-miR-103a-3p	MIMAT0000101	UBA6	55236
hsa-miR-103a-3p	MIMAT0000101	ANKRD17	26057
hsa-miR-103a-3p	MIMAT0000101	ALB	213
hsa-miR-103a-3p	MIMAT0000101	AREG	374
hsa-miR-103a-3p	MIMAT0000101	SDAD1	55153
hsa-miR-103a-3p	MIMAT0000101	SCARB2	950
hsa-miR-103a-3p	MIMAT0000101	SHROOM3	57619
hsa-miR-103a-3p	MIMAT0000101	CNOT6L	246175
hsa-miR-103a-3p	MIMAT0000101	FRAS1	80144
hsa-miR-103a-3p	MIMAT0000101	SEC31A	22872
hsa-miR-103a-3p	MIMAT0000101	SEC31A	22872
hsa-miR-103a-3p	MIMAT0000101	HERC5	51191
hsa-miR-103a-3p	MIMAT0000101	TSPAN5	10098
hsa-miR-103a-3p	MIMAT0000101	TET2	54790
hsa-miR-103a-3p	MIMAT0000101	PAPSS1	9061
hsa-miR-103a-3p	MIMAT0000101	ELOVL6	79071
hsa-miR-103a-3p	MIMAT0000101	CAMK2D	817
hsa-miR-103a-3p	MIMAT0000101	PRSS12	8492
hsa-miR-103a-3p	MIMAT0000101	EXOSC9	5393
hsa-miR-103a-3p	MIMAT0000101	KIAA1109	84162
hsa-miR-103a-3p	MIMAT0000101	FGF2	2247
hsa-miR-103a-3p	MIMAT0000101	SPATA5	166378
hsa-miR-103a-3p	MIMAT0000101	ANKRD50	57182
hsa-miR-103a-3p	MIMAT0000101	FAT4	79633
hsa-miR-103a-3p	MIMAT0000101	ELF2	1998
hsa-miR-103a-3p	MIMAT0000101	ELF2	1998
hsa-miR-103a-3p	MIMAT0000101	NAA15	80155
hsa-miR-103a-3p	MIMAT0000101	OTUD4	54726
hsa-miR-103a-3p	MIMAT0000101	MMAA	166785
hsa-miR-103a-3p	MIMAT0000101	ZNF827	152485
hsa-miR-103a-3p	MIMAT0000101	SH3D19	152503
hsa-miR-103a-3p	MIMAT0000101	FAM160A1	729830
hsa-miR-103a-3p	MIMAT0000101	RAPGEF2	9693
hsa-miR-103a-3p	MIMAT0000101	TMEM192	201931
hsa-miR-103a-3p	MIMAT0000101	DDX60L	91351
hsa-miR-103a-3p	MIMAT0000101	PALLD	23022
hsa-miR-103a-3p	MIMAT0000101	CLCN3	1182
hsa-miR-103a-3p	MIMAT0000101	CASP3	836
hsa-miR-103a-3p	MIMAT0000101	SNX25	83891
hsa-miR-103a-3p	MIMAT0000101	SDHA	6389
hsa-miR-103a-3p	MIMAT0000101	CLPTM1L	81037
hsa-miR-103a-3p	MIMAT0000101	CLPTM1L	81037
hsa-miR-103a-3p	MIMAT0000101	LPCAT1	79888
hsa-miR-103a-3p	MIMAT0000101	LPCAT1	79888
hsa-miR-103a-3p	MIMAT0000101	SEMA5A	9037
hsa-miR-103a-3p	MIMAT0000101	CCT5	22948
hsa-miR-103a-3p	MIMAT0000101	CMBL	134147
hsa-miR-103a-3p	MIMAT0000101	TRIO	7204
hsa-miR-103a-3p	MIMAT0000101	ZNF622	90441
hsa-miR-103a-3p	MIMAT0000101	ZFR	51663
hsa-miR-103a-3p	MIMAT0000101	NIPBL	25836
hsa-miR-103a-3p	MIMAT0000101	NUP155	9631
hsa-miR-103a-3p	MIMAT0000101	PRKAA1	5562
hsa-miR-103a-3p	MIMAT0000101	C5orf34	375444
hsa-miR-103a-3p	MIMAT0000101	NNT	23530
hsa-miR-103a-3p	MIMAT0000101	ITGA1	3672
hsa-miR-103a-3p	MIMAT0000101	GPX8	493869
hsa-miR-103a-3p	MIMAT0000101	CCNO	10309
hsa-miR-103a-3p	MIMAT0000101	SLC38A9	153129
hsa-miR-103a-3p	MIMAT0000101	IL6ST	3572
hsa-miR-103a-3p	MIMAT0000101	PDE4D	5144
hsa-miR-103a-3p	MIMAT0000101	NLN	57486
hsa-miR-103a-3p	MIMAT0000101	PIK3R1	5295
hsa-miR-103a-3p	MIMAT0000101	CCNB1	891
hsa-miR-103a-3p	MIMAT0000101	BDP1	55814
hsa-miR-103a-3p	MIMAT0000101	BDP1	55814
hsa-miR-103a-3p	MIMAT0000101	BDP1	55814
hsa-miR-103a-3p	MIMAT0000101	MCCC2	64087
hsa-miR-103a-3p	MIMAT0000101	MCCC2	64087
hsa-miR-103a-3p	MIMAT0000101	MCCC2	64087
hsa-miR-103a-3p	MIMAT0000101	MAP1B	4131
hsa-miR-103a-3p	MIMAT0000101	MRPS27	23107
hsa-miR-103a-3p	MIMAT0000101	TNPO1	3842
hsa-miR-103a-3p	MIMAT0000101	ANKRA2	57763
hsa-miR-103a-3p	MIMAT0000101	UTP15	84135
hsa-miR-103a-3p	MIMAT0000101	ENC1	8507
hsa-miR-103a-3p	MIMAT0000101	HEXB	3074
hsa-miR-103a-3p	MIMAT0000101	F2R	2149
hsa-miR-103a-3p	MIMAT0000101	F2RL1	2150
hsa-miR-103a-3p	MIMAT0000101	PDE8B	8622
hsa-miR-103a-3p	MIMAT0000101	PDE8B	8622
hsa-miR-103a-3p	MIMAT0000101	AP3B1	8546
hsa-miR-103a-3p	MIMAT0000101	VCAN	1462
hsa-miR-103a-3p	MIMAT0000101	MCTP1	79772
hsa-miR-103a-3p	MIMAT0000101	RHOBTB3	22836
hsa-miR-103a-3p	MIMAT0000101	ELL2	22936
hsa-miR-103a-3p	MIMAT0000101	ERAP1	51752
hsa-miR-103a-3p	MIMAT0000101	RGMB	285704
hsa-miR-103a-3p	MIMAT0000101	PAM	5066
hsa-miR-103a-3p	MIMAT0000101	PPIP5K2	23262
hsa-miR-103a-3p	MIMAT0000101	MAN2A1	4124
hsa-miR-103a-3p	MIMAT0000101	WDR36	134430
hsa-miR-103a-3p	MIMAT0000101	EPB41L4A	64097
hsa-miR-103a-3p	MIMAT0000101	APC	324
hsa-miR-103a-3p	MIMAT0000101	FEM1C	56929
hsa-miR-103a-3p	MIMAT0000101	TNFAIP8	25816
hsa-miR-103a-3p	MIMAT0000101	SLC12A2	6558
hsa-miR-103a-3p	MIMAT0000101	FBN2	2201
hsa-miR-103a-3p	MIMAT0000101	P4HA2	8974
hsa-miR-103a-3p	MIMAT0000101	IRF1	3659
hsa-miR-103a-3p	MIMAT0000101	AFF4	27125
hsa-miR-103a-3p	MIMAT0000101	HSPA4	3308
hsa-miR-103a-3p	MIMAT0000101	SEC24A	10802
hsa-miR-103a-3p	MIMAT0000101	DDX46	9879
hsa-miR-103a-3p	MIMAT0000101	C5orf24	134553
hsa-miR-103a-3p	MIMAT0000101	BRD8	10902
hsa-miR-103a-3p	MIMAT0000101	CDC23	8697
hsa-miR-103a-3p	MIMAT0000101	KDM3B	51780
hsa-miR-103a-3p	MIMAT0000101	CTNNA1	1495
hsa-miR-103a-3p	MIMAT0000101	PCDH1	5097
hsa-miR-103a-3p	MIMAT0000101	PCDH1	5097
hsa-miR-103a-3p	MIMAT0000101	PRELID2	153768
hsa-miR-103a-3p	MIMAT0000101	TCERG1	10915
hsa-miR-103a-3p	MIMAT0000101	DPYSL3	1809
hsa-miR-103a-3p	MIMAT0000101	FBXO38	81545
hsa-miR-103a-3p	MIMAT0000101	RPS14	6208
hsa-miR-103a-3p	MIMAT0000101	NDST1	3340
hsa-miR-103a-3p	MIMAT0000101	RBM22	55696
hsa-miR-103a-3p	MIMAT0000101	DCTN4	51164
hsa-miR-103a-3p	MIMAT0000101	DCTN4	51164
hsa-miR-103a-3p	MIMAT0000101	TNIP1	10318
hsa-miR-103a-3p	MIMAT0000101	SLC36A1	206358
hsa-miR-103a-3p	MIMAT0000101	G3BP1	10146
hsa-miR-103a-3p	MIMAT0000101	MED7	9443
hsa-miR-103a-3p	MIMAT0000101	EBF1	1879
hsa-miR-103a-3p	MIMAT0000101	NUDCD2	134492
hsa-miR-103a-3p	MIMAT0000101	HMMR	3161
hsa-miR-103a-3p	MIMAT0000101	MAT2B	27430
hsa-miR-103a-3p	MIMAT0000101	RANBP17	64901
hsa-miR-103a-3p	MIMAT0000101	SH3PXD2B	285590
hsa-miR-103a-3p	MIMAT0000101	CLTB	1212
hsa-miR-103a-3p	MIMAT0000101	FAF2	23197
hsa-miR-103a-3p	MIMAT0000101	RNF44	22838
hsa-miR-103a-3p	MIMAT0000101	NSD1	64324
hsa-miR-103a-3p	MIMAT0000101	NSD1	64324
hsa-miR-103a-3p	MIMAT0000101	PRELID1	27166
hsa-miR-103a-3p	MIMAT0000101	SLC22A23	63027
hsa-miR-103a-3p	MIMAT0000101	RREB1	6239
hsa-miR-103a-3p	MIMAT0000101	BMP6	654
hsa-miR-103a-3p	MIMAT0000101	NEDD9	4739
hsa-miR-103a-3p	MIMAT0000101	HIVEP1	3096
hsa-miR-103a-3p	MIMAT0000101	JARID2	3720
hsa-miR-103a-3p	MIMAT0000101	ATXN1	6310
hsa-miR-103a-3p	MIMAT0000101	KIF13A	63971
hsa-miR-103a-3p	MIMAT0000101	KIF13A	63971
hsa-miR-103a-3p	MIMAT0000101	MBOAT1	154141
hsa-miR-103a-3p	MIMAT0000101	CDKAL1	54901
hsa-miR-103a-3p	MIMAT0000101	TDP2	51567
hsa-miR-103a-3p	MIMAT0000101	BAK1	578
hsa-miR-103a-3p	MIMAT0000101	ITPR3	3710
hsa-miR-103a-3p	MIMAT0000101	HMGA1	3159
hsa-miR-103a-3p	MIMAT0000101	ANKS1A	23294
hsa-miR-103a-3p	MIMAT0000101	SRSF3	6428
hsa-miR-103a-3p	MIMAT0000101	PPIL1	51645
hsa-miR-103a-3p	MIMAT0000101	C6orf89	221477
hsa-miR-103a-3p	MIMAT0000101	TBC1D22B	55633
hsa-miR-103a-3p	MIMAT0000101	TFEB	7942
hsa-miR-103a-3p	MIMAT0000101	MED20	9477
hsa-miR-103a-3p	MIMAT0000101	CCND3	896
hsa-miR-103a-3p	MIMAT0000101	UBR2	23304
hsa-miR-103a-3p	MIMAT0000101	RPL7L1	285855
hsa-miR-103a-3p	MIMAT0000101	PPP2R5D	5528
hsa-miR-103a-3p	MIMAT0000101	KLHDC3	116138
hsa-miR-103a-3p	MIMAT0000101	YIPF3	25844
hsa-miR-103a-3p	MIMAT0000101	POLR1C	9533
hsa-miR-103a-3p	MIMAT0000101	MRPS18A	55168
hsa-miR-103a-3p	MIMAT0000101	TMEM63B	55362
hsa-miR-103a-3p	MIMAT0000101	SLC29A1	2030
hsa-miR-103a-3p	MIMAT0000101	SLC29A1	2030
hsa-miR-103a-3p	MIMAT0000101	SLC29A1	2030
hsa-miR-103a-3p	MIMAT0000101	HSP90AB1	3326
hsa-miR-103a-3p	MIMAT0000101	SLC35B2	347734
hsa-miR-103a-3p	MIMAT0000101	AARS2	57505
hsa-miR-103a-3p	MIMAT0000101	CDC5L	988
hsa-miR-103a-3p	MIMAT0000101	LRRC1	55227
hsa-miR-103a-3p	MIMAT0000101	DST	667
hsa-miR-103a-3p	MIMAT0000101	DST	667
hsa-miR-103a-3p	MIMAT0000101	PHF3	23469
hsa-miR-103a-3p	MIMAT0000101	EEF1A1	1915
hsa-miR-103a-3p	MIMAT0000101	SLC17A5	26503
hsa-miR-103a-3p	MIMAT0000101	IRAK1BP1	134728
hsa-miR-103a-3p	MIMAT0000101	PHIP	55023
hsa-miR-103a-3p	MIMAT0000101	IBTK	25998
hsa-miR-103a-3p	MIMAT0000101	IBTK	25998
hsa-miR-103a-3p	MIMAT0000101	ZNF292	23036
hsa-miR-103a-3p	MIMAT0000101	ORC3	23595
hsa-miR-103a-3p	MIMAT0000101	UBE2J1	51465
hsa-miR-103a-3p	MIMAT0000101	MDN1	23195
hsa-miR-103a-3p	MIMAT0000101	MDN1	23195
hsa-miR-103a-3p	MIMAT0000101	ASCC3	10973
hsa-miR-103a-3p	MIMAT0000101	GRIK2	2898
hsa-miR-103a-3p	MIMAT0000101	HACE1	57531
hsa-miR-103a-3p	MIMAT0000101	BVES	11149
hsa-miR-103a-3p	MIMAT0000101	SEC63	11231
hsa-miR-103a-3p	MIMAT0000101	SNX3	8724
hsa-miR-103a-3p	MIMAT0000101	REV3L	5980
hsa-miR-103a-3p	MIMAT0000101	DSE	29940
hsa-miR-103a-3p	MIMAT0000101	GOPC	57120
hsa-miR-103a-3p	MIMAT0000101	RSPO3	84870
hsa-miR-103a-3p	MIMAT0000101	PTPRK	5796
hsa-miR-103a-3p	MIMAT0000101	PTPRK	5796
hsa-miR-103a-3p	MIMAT0000101	ARHGAP18	93663
hsa-miR-103a-3p	MIMAT0000101	SGK1	6446
hsa-miR-103a-3p	MIMAT0000101	MAP3K5	4217
hsa-miR-103a-3p	MIMAT0000101	UTRN	7402
hsa-miR-103a-3p	MIMAT0000101	TAB2	23118
hsa-miR-103a-3p	MIMAT0000101	TAB2	23118
hsa-miR-103a-3p	MIMAT0000101	PPIL4	85313
hsa-miR-103a-3p	MIMAT0000101	LATS1	9113
hsa-miR-103a-3p	MIMAT0000101	RMND1	55005
hsa-miR-103a-3p	MIMAT0000101	SYNE1	23345
hsa-miR-103a-3p	MIMAT0000101	SCAF8	22828
hsa-miR-103a-3p	MIMAT0000101	ARID1B	57492
hsa-miR-103a-3p	MIMAT0000101	EZR	7430
hsa-miR-103a-3p	MIMAT0000101	EZR	7430
hsa-miR-103a-3p	MIMAT0000101	TCP1	6950
hsa-miR-103a-3p	MIMAT0000101	SLC22A1	6580
hsa-miR-103a-3p	MIMAT0000101	MAP3K4	4216
hsa-miR-103a-3p	MIMAT0000101	LINC00473	90632
hsa-miR-103a-3p	MIMAT0000101	WDR27	253769
hsa-miR-103a-3p	MIMAT0000101	DLL1	28514
hsa-miR-103a-3p	MIMAT0000101	DLL1	28514
hsa-miR-103a-3p	MIMAT0000101	SUN1	23353
hsa-miR-103a-3p	MIMAT0000101	INTS1	26173
hsa-miR-103a-3p	MIMAT0000101	MAD1L1	8379
hsa-miR-103a-3p	MIMAT0000101	MAD1L1	8379
hsa-miR-103a-3p	MIMAT0000101	MAD1L1	8379
hsa-miR-103a-3p	MIMAT0000101	SLC29A4	222962
hsa-miR-103a-3p	MIMAT0000101	SLC29A4	222962
hsa-miR-103a-3p	MIMAT0000101	PMS2	5395
hsa-miR-103a-3p	MIMAT0000101	EIF2AK1	27102
hsa-miR-103a-3p	MIMAT0000101	USP42	84132
hsa-miR-103a-3p	MIMAT0000101	CYTH3	9265
hsa-miR-103a-3p	MIMAT0000101	DAGLB	221955
hsa-miR-103a-3p	MIMAT0000101	TWISTNB	221830
hsa-miR-103a-3p	MIMAT0000101	FAM126A	84668
hsa-miR-103a-3p	MIMAT0000101	HNRNPA2B1	3181
hsa-miR-103a-3p	MIMAT0000101	HIBADH	11112
hsa-miR-103a-3p	MIMAT0000101	NOD1	10392
hsa-miR-103a-3p	MIMAT0000101	AVL9	23080
hsa-miR-103a-3p	MIMAT0000101	DPY19L1P1	100129460
hsa-miR-103a-3p	MIMAT0000101	KBTBD2	25948
hsa-miR-103a-3p	MIMAT0000101	BBS9	27241
hsa-miR-103a-3p	MIMAT0000101	CDK13	8621
hsa-miR-103a-3p	MIMAT0000101	INHBA	3624
hsa-miR-103a-3p	MIMAT0000101	STK17A	9263
hsa-miR-103a-3p	MIMAT0000101	NUDCD3	23386
hsa-miR-103a-3p	MIMAT0000101	DDX56	54606
hsa-miR-103a-3p	MIMAT0000101	OGDH	4967
hsa-miR-103a-3p	MIMAT0000101	CCM2	83605
hsa-miR-103a-3p	MIMAT0000101	GRB10	2887
hsa-miR-103a-3p	MIMAT0000101	GRB10	2887
hsa-miR-103a-3p	MIMAT0000101	VOPP1	81552
hsa-miR-103a-3p	MIMAT0000101	ZNF107	51427
hsa-miR-103a-3p	MIMAT0000101	ZNF92	168374
hsa-miR-103a-3p	MIMAT0000101	CCT6P3	643180
hsa-miR-103a-3p	MIMAT0000101	KCTD7	154881
hsa-miR-103a-3p	MIMAT0000101	SBDS	51119
hsa-miR-103a-3p	MIMAT0000101	GTF2IRD2P1	401375
hsa-miR-103a-3p	MIMAT0000101	STAG3L3	442578
hsa-miR-103a-3p	MIMAT0000101	CLIP2	7461
hsa-miR-103a-3p	MIMAT0000101	GTF2I	2969
hsa-miR-103a-3p	MIMAT0000101	BAZ1B	9031
hsa-miR-103a-3p	MIMAT0000101	NSUN5	55695
hsa-miR-103a-3p	MIMAT0000101	NSUN5	55695
hsa-miR-103a-3p	MIMAT0000101	STAG3L2	442582
hsa-miR-103a-3p	MIMAT0000101	PMS2P5	5383
hsa-miR-103a-3p	MIMAT0000101	GTF2IRD2B	389524
hsa-miR-103a-3p	MIMAT0000101	STAG3L1	54441
hsa-miR-103a-3p	MIMAT0000101	POM121C	100101267
hsa-miR-103a-3p	MIMAT0000101	HIP1	3092
hsa-miR-103a-3p	MIMAT0000101	TMEM120A	83862
hsa-miR-103a-3p	MIMAT0000101	PHTF2	57157
hsa-miR-103a-3p	MIMAT0000101	SEMA3C	10512
hsa-miR-103a-3p	MIMAT0000101	CACNA2D1	781
hsa-miR-103a-3p	MIMAT0000101	CDK14	5218
hsa-miR-103a-3p	MIMAT0000101	AKAP9	10142
hsa-miR-103a-3p	MIMAT0000101	CYP51A1	1595
hsa-miR-103a-3p	MIMAT0000101	CYP51A1	1595
hsa-miR-103a-3p	MIMAT0000101	ANKIB1	54467
hsa-miR-103a-3p	MIMAT0000101	PEX1	5189
hsa-miR-103a-3p	MIMAT0000101	CDK6	1021
hsa-miR-103a-3p	MIMAT0000101	CDK6	1021
hsa-miR-103a-3p	MIMAT0000101	PEG10	23089
hsa-miR-103a-3p	MIMAT0000101	PEG10	23089
hsa-miR-103a-3p	MIMAT0000101	LMTK2	22853
hsa-miR-103a-3p	MIMAT0000101	ZKSCAN1	7586
hsa-miR-103a-3p	MIMAT0000101	MCM7	4176
hsa-miR-103a-3p	MIMAT0000101	MCM7	4176
hsa-miR-103a-3p	MIMAT0000101	PILRB	29990
hsa-miR-103a-3p	MIMAT0000101	PCOLCE	5118
hsa-miR-103a-3p	MIMAT0000101	GIGYF1	64599
hsa-miR-103a-3p	MIMAT0000101	EPHB4	2050
hsa-miR-103a-3p	MIMAT0000101	SLC12A9	56996
hsa-miR-103a-3p	MIMAT0000101	LOC100289561	100289561
hsa-miR-103a-3p	MIMAT0000101	LOC100630923	100630923
hsa-miR-103a-3p	MIMAT0000101	ORC5	5001
hsa-miR-103a-3p	MIMAT0000101	SRPK2	6733
hsa-miR-103a-3p	MIMAT0000101	SRPK2	6733
hsa-miR-103a-3p	MIMAT0000101	RINT1	60561
hsa-miR-103a-3p	MIMAT0000101	PRKAR2B	5577
hsa-miR-103a-3p	MIMAT0000101	PRKAR2B	5577
hsa-miR-103a-3p	MIMAT0000101	DUS4L	11062
hsa-miR-103a-3p	MIMAT0000101	DUS4L	11062
hsa-miR-103a-3p	MIMAT0000101	BCAP29	55973
hsa-miR-103a-3p	MIMAT0000101	BCAP29	55973
hsa-miR-103a-3p	MIMAT0000101	LAMB1	3912
hsa-miR-103a-3p	MIMAT0000101	DOCK4	9732
hsa-miR-103a-3p	MIMAT0000101	IFRD1	3475
hsa-miR-103a-3p	MIMAT0000101	CAPZA2	830
hsa-miR-103a-3p	MIMAT0000101	CTTNBP2	83992
hsa-miR-103a-3p	MIMAT0000101	PTPRZ1	5803
hsa-miR-103a-3p	MIMAT0000101	ZNF800	168850
hsa-miR-103a-3p	MIMAT0000101	GCC1	79571
hsa-miR-103a-3p	MIMAT0000101	CALU	813
hsa-miR-103a-3p	MIMAT0000101	EXOC4	60412
hsa-miR-103a-3p	MIMAT0000101	TRIM24	8805
hsa-miR-103a-3p	MIMAT0000101	ZC3HAV1L	92092
hsa-miR-103a-3p	MIMAT0000101	UBN2	254048
hsa-miR-103a-3p	MIMAT0000101	HIPK2	28996
hsa-miR-103a-3p	MIMAT0000101	MKRN1	23608
hsa-miR-103a-3p	MIMAT0000101	MKRN1	23608
hsa-miR-103a-3p	MIMAT0000101	AGK	55750
hsa-miR-103a-3p	MIMAT0000101	AGK	55750
hsa-miR-103a-3p	MIMAT0000101	MGAM	8972
hsa-miR-103a-3p	MIMAT0000101	MGAM	8972
hsa-miR-103a-3p	MIMAT0000101	ZNF746	155061
hsa-miR-103a-3p	MIMAT0000101	LRRC61	65999
hsa-miR-103a-3p	MIMAT0000101	GIMAP1-GIMAP5	100527949
hsa-miR-103a-3p	MIMAT0000101	NOS3	4846
hsa-miR-103a-3p	MIMAT0000101	SLC4A2	6522
hsa-miR-103a-3p	MIMAT0000101	ABCF2	10061
hsa-miR-103a-3p	MIMAT0000101	ABCF2	10061
hsa-miR-103a-3p	MIMAT0000101	RBM33	155435
hsa-miR-103a-3p	MIMAT0000101	DNAJB6	10049
hsa-miR-103a-3p	MIMAT0000101	NCAPG2	54892
hsa-miR-103a-3p	MIMAT0000101	ESYT2	57488
hsa-miR-103a-3p	MIMAT0000101	ERICH1	157697
hsa-miR-103a-3p	MIMAT0000101	ERICH1	157697
hsa-miR-103a-3p	MIMAT0000101	ARHGEF10	9639
hsa-miR-103a-3p	MIMAT0000101	ARHGEF10	9639
hsa-miR-103a-3p	MIMAT0000101	AGPAT5	55326
hsa-miR-103a-3p	MIMAT0000101	AGPAT5	55326
hsa-miR-103a-3p	MIMAT0000101	TNKS	8658
hsa-miR-103a-3p	MIMAT0000101	TNKS	8658
hsa-miR-103a-3p	MIMAT0000101	MTMR9	66036
hsa-miR-103a-3p	MIMAT0000101	MTMR9	66036
hsa-miR-103a-3p	MIMAT0000101	LOC100506990	100506990
hsa-miR-103a-3p	MIMAT0000101	DLC1	10395
hsa-miR-103a-3p	MIMAT0000101	DLC1	10395
hsa-miR-103a-3p	MIMAT0000101	DLC1	10395
hsa-miR-103a-3p	MIMAT0000101	DLC1	10395
hsa-miR-103a-3p	MIMAT0000101	DLC1	10395
hsa-miR-103a-3p	MIMAT0000101	DLC1	10395
hsa-miR-103a-3p	MIMAT0000101	SLC7A2	6542
hsa-miR-103a-3p	MIMAT0000101	SLC7A2	6542
hsa-miR-103a-3p	MIMAT0000101	SLC7A2	6542
hsa-miR-103a-3p	MIMAT0000101	MTUS1	57509
hsa-miR-103a-3p	MIMAT0000101	PSD3	23362
hsa-miR-103a-3p	MIMAT0000101	XPO7	23039
hsa-miR-103a-3p	MIMAT0000101	REEP4	80346
hsa-miR-103a-3p	MIMAT0000101	LOXL2	4017
hsa-miR-103a-3p	MIMAT0000101	ENTPD4	9583
hsa-miR-103a-3p	MIMAT0000101	PPP2R2A	5520
hsa-miR-103a-3p	MIMAT0000101	TRIM35	23087
hsa-miR-103a-3p	MIMAT0000101	EXTL3	2137
hsa-miR-103a-3p	MIMAT0000101	DUSP4	1846
hsa-miR-103a-3p	MIMAT0000101	GSR	2936
hsa-miR-103a-3p	MIMAT0000101	FUT10	84750
hsa-miR-103a-3p	MIMAT0000101	TACC1	6867
hsa-miR-103a-3p	MIMAT0000101	SLC20A2	6575
hsa-miR-103a-3p	MIMAT0000101	ATP6V1H	51606
hsa-miR-103a-3p	MIMAT0000101	SDCBP	6386
hsa-miR-103a-3p	MIMAT0000101	ASPH	444
hsa-miR-103a-3p	MIMAT0000101	MYBL1	4603
hsa-miR-103a-3p	MIMAT0000101	VCPIP1	80124
hsa-miR-103a-3p	MIMAT0000101	SULF1	23213
hsa-miR-103a-3p	MIMAT0000101	TRAM1	23471
hsa-miR-103a-3p	MIMAT0000101	STAU2	27067
hsa-miR-103a-3p	MIMAT0000101	WWP1	11059
hsa-miR-103a-3p	MIMAT0000101	NBN	4683
hsa-miR-103a-3p	MIMAT0000101	PLEKHF2	79666
hsa-miR-103a-3p	MIMAT0000101	STK3	6788
hsa-miR-103a-3p	MIMAT0000101	RNF19A	25897
hsa-miR-103a-3p	MIMAT0000101	RNF19A	25897
hsa-miR-103a-3p	MIMAT0000101	PABPC1	26986
hsa-miR-103a-3p	MIMAT0000101	UBR5	51366
hsa-miR-103a-3p	MIMAT0000101	RIMS2	9699
hsa-miR-103a-3p	MIMAT0000101	ZFPM2	23414
hsa-miR-103a-3p	MIMAT0000101	NUDCD1	84955
hsa-miR-103a-3p	MIMAT0000101	TRPS1	7227
hsa-miR-103a-3p	MIMAT0000101	EXT1	2131
hsa-miR-103a-3p	MIMAT0000101	ENPP2	5168
hsa-miR-103a-3p	MIMAT0000101	MRPL13	28998
hsa-miR-103a-3p	MIMAT0000101	MTSS1	9788
hsa-miR-103a-3p	MIMAT0000101	FAM49B	51571
hsa-miR-103a-3p	MIMAT0000101	ASAP1	50807
hsa-miR-103a-3p	MIMAT0000101	EFR3A	23167
hsa-miR-103a-3p	MIMAT0000101	ZFAT	57623
hsa-miR-103a-3p	MIMAT0000101	TRAPPC9	83696
hsa-miR-103a-3p	MIMAT0000101	PTK2	5747
hsa-miR-103a-3p	MIMAT0000101	SLC45A4	57210
hsa-miR-103a-3p	MIMAT0000101	JRK	8629
hsa-miR-103a-3p	MIMAT0000101	PUF60	22827
hsa-miR-103a-3p	MIMAT0000101	PUF60	22827
hsa-miR-103a-3p	MIMAT0000101	CPSF1	29894
hsa-miR-103a-3p	MIMAT0000101	CPSF1	29894
hsa-miR-103a-3p	MIMAT0000101	PPP1R16A	84988
hsa-miR-103a-3p	MIMAT0000101	DOCK8	81704
hsa-miR-103a-3p	MIMAT0000101	KANK1	23189
hsa-miR-103a-3p	MIMAT0000101	RFX3	5991
hsa-miR-103a-3p	MIMAT0000101	AK3	50808
hsa-miR-103a-3p	MIMAT0000101	SNAPC3	6619
hsa-miR-103a-3p	MIMAT0000101	BNC2	54796
hsa-miR-103a-3p	MIMAT0000101	PLIN2	123
hsa-miR-103a-3p	MIMAT0000101	NFX1	4799
hsa-miR-103a-3p	MIMAT0000101	NOL6	65083
hsa-miR-103a-3p	MIMAT0000101	DCTN3	11258
hsa-miR-103a-3p	MIMAT0000101	VCP	7415
hsa-miR-103a-3p	MIMAT0000101	TLN1	7094
hsa-miR-103a-3p	MIMAT0000101	TMEM8B	51754
hsa-miR-103a-3p	MIMAT0000101	RNF38	152006
hsa-miR-103a-3p	MIMAT0000101	RNF38	152006
hsa-miR-103a-3p	MIMAT0000101	RNF38	152006
hsa-miR-103a-3p	MIMAT0000101	MELK	9833
hsa-miR-103a-3p	MIMAT0000101	ZCCHC7	84186
hsa-miR-103a-3p	MIMAT0000101	GRHPR	9380
hsa-miR-103a-3p	MIMAT0000101	DCAF10	79269
hsa-miR-103a-3p	MIMAT0000101	SMC5	23137
hsa-miR-103a-3p	MIMAT0000101	KLF9	687
hsa-miR-103a-3p	MIMAT0000101	OSTF1	26578
hsa-miR-103a-3p	MIMAT0000101	GCNT1	2650
hsa-miR-103a-3p	MIMAT0000101	PRUNE2	158471
hsa-miR-103a-3p	MIMAT0000101	TLE4	7091
hsa-miR-103a-3p	MIMAT0000101	TLE1	7088
hsa-miR-103a-3p	MIMAT0000101	UBQLN1	29979
hsa-miR-103a-3p	MIMAT0000101	HNRNPK	3190
hsa-miR-103a-3p	MIMAT0000101	SPIN1	10927
hsa-miR-103a-3p	MIMAT0000101	S1PR3	1903
hsa-miR-103a-3p	MIMAT0000101	BICD2	23299
hsa-miR-103a-3p	MIMAT0000101	FANCC	2176
hsa-miR-103a-3p	MIMAT0000101	ANKS6	203286
hsa-miR-103a-3p	MIMAT0000101	STX17	55014
hsa-miR-103a-3p	MIMAT0000101	INVS	27130
hsa-miR-103a-3p	MIMAT0000101	RNF20	56254
hsa-miR-103a-3p	MIMAT0000101	ABCA1	19
hsa-miR-103a-3p	MIMAT0000101	SLC44A1	23446
hsa-miR-103a-3p	MIMAT0000101	ZNF462	58499
hsa-miR-103a-3p	MIMAT0000101	SVEP1	79987
hsa-miR-103a-3p	MIMAT0000101	PTBP3	9991
hsa-miR-103a-3p	MIMAT0000101	PTBP3	9991
hsa-miR-103a-3p	MIMAT0000101	SNX30	401548
hsa-miR-103a-3p	MIMAT0000101	FKBP15	23307
hsa-miR-103a-3p	MIMAT0000101	COL27A1	85301
hsa-miR-103a-3p	MIMAT0000101	TNC	3371
hsa-miR-103a-3p	MIMAT0000101	PAPPA	5069
hsa-miR-103a-3p	MIMAT0000101	FBXW2	26190
hsa-miR-103a-3p	MIMAT0000101	STOM	2040
hsa-miR-103a-3p	MIMAT0000101	MRRF	92399
hsa-miR-103a-3p	MIMAT0000101	RC3H2	54542
hsa-miR-103a-3p	MIMAT0000101	RABGAP1	23637
hsa-miR-103a-3p	MIMAT0000101	DENND1A	57706
hsa-miR-103a-3p	MIMAT0000101	PBX3	5090
hsa-miR-103a-3p	MIMAT0000101	ZBTB34	403341
hsa-miR-103a-3p	MIMAT0000101	RALGPS1	9649
hsa-miR-103a-3p	MIMAT0000101	CIZ1	25792
hsa-miR-103a-3p	MIMAT0000101	CIZ1	25792
hsa-miR-103a-3p	MIMAT0000101	GOLGA2	2801
hsa-miR-103a-3p	MIMAT0000101	CERCAM	51148
hsa-miR-103a-3p	MIMAT0000101	ODF2	4957
hsa-miR-103a-3p	MIMAT0000101	GLE1	2733
hsa-miR-103a-3p	MIMAT0000101	GLE1	2733
hsa-miR-103a-3p	MIMAT0000101	WDR34	89891
hsa-miR-103a-3p	MIMAT0000101	TBC1D13	54662
hsa-miR-103a-3p	MIMAT0000101	LRRC8A	56262
hsa-miR-103a-3p	MIMAT0000101	LRRC8A	56262
hsa-miR-103a-3p	MIMAT0000101	NUP188	23511
hsa-miR-103a-3p	MIMAT0000101	CRAT	1384
hsa-miR-103a-3p	MIMAT0000101	TOR1A	1861
hsa-miR-103a-3p	MIMAT0000101	GPR107	57720
hsa-miR-103a-3p	MIMAT0000101	NUP214	8021
hsa-miR-103a-3p	MIMAT0000101	RAPGEF1	2889
hsa-miR-103a-3p	MIMAT0000101	GTF3C5	9328
hsa-miR-103a-3p	MIMAT0000101	VAV2	7410
hsa-miR-103a-3p	MIMAT0000101	COL5A1	1289
hsa-miR-103a-3p	MIMAT0000101	MRPS2	51116
hsa-miR-103a-3p	MIMAT0000101	NACC2	138151
hsa-miR-103a-3p	MIMAT0000101	TPRN	286262
hsa-miR-103a-3p	MIMAT0000101	NDOR1	27158
hsa-miR-103a-3p	MIMAT0000101	EHMT1	79813
hsa-miR-103a-3p	MIMAT0000101	ZMYND11	10771
hsa-miR-103a-3p	MIMAT0000101	GDI2	2665
hsa-miR-103a-3p	MIMAT0000101	SFMBT2	57713
hsa-miR-103a-3p	MIMAT0000101	SFMBT2	57713
hsa-miR-103a-3p	MIMAT0000101	UPF2	26019
hsa-miR-103a-3p	MIMAT0000101	STAM	8027
hsa-miR-103a-3p	MIMAT0000101	NEBL	10529
hsa-miR-103a-3p	MIMAT0000101	PIP4K2A	5305
hsa-miR-103a-3p	MIMAT0000101	CUL2	8453
hsa-miR-103a-3p	MIMAT0000101	CREM	1390
hsa-miR-103a-3p	MIMAT0000101	CREM	1390
hsa-miR-103a-3p	MIMAT0000101	RET	5979
hsa-miR-103a-3p	MIMAT0000101	SYT15	83849
hsa-miR-103a-3p	MIMAT0000101	ERCC6	2074
hsa-miR-103a-3p	MIMAT0000101	A1CF	29974
hsa-miR-103a-3p	MIMAT0000101	PRKG1	5592
hsa-miR-103a-3p	MIMAT0000101	BICC1	80114
hsa-miR-103a-3p	MIMAT0000101	SLC16A9	220963
hsa-miR-103a-3p	MIMAT0000101	ANK3	288
hsa-miR-103a-3p	MIMAT0000101	JMJD1C	221037
hsa-miR-103a-3p	MIMAT0000101	HERC4	26091
hsa-miR-103a-3p	MIMAT0000101	DNA2	1763
hsa-miR-103a-3p	MIMAT0000101	SUPV3L1	6832
hsa-miR-103a-3p	MIMAT0000101	HK1	3098
hsa-miR-103a-3p	MIMAT0000101	TSPAN15	23555
hsa-miR-103a-3p	MIMAT0000101	SAR1A	56681
hsa-miR-103a-3p	MIMAT0000101	PPA1	5464
hsa-miR-103a-3p	MIMAT0000101	SGPL1	8879
hsa-miR-103a-3p	MIMAT0000101	PSAP	5660
hsa-miR-103a-3p	MIMAT0000101	PSAP	5660
hsa-miR-103a-3p	MIMAT0000101	MCU	90550
hsa-miR-103a-3p	MIMAT0000101	DNAJC9	23234
hsa-miR-103a-3p	MIMAT0000101	MRPS16	51021
hsa-miR-103a-3p	MIMAT0000101	USP54	159195
hsa-miR-103a-3p	MIMAT0000101	AGAP5	729092
hsa-miR-103a-3p	MIMAT0000101	VCL	7414
hsa-miR-103a-3p	MIMAT0000101	KAT6B	23522
hsa-miR-103a-3p	MIMAT0000101	KAT6B	23522
hsa-miR-103a-3p	MIMAT0000101	VDAC2	7417
hsa-miR-103a-3p	MIMAT0000101	ZMIZ1	57178
hsa-miR-103a-3p	MIMAT0000101	SNCG	6623
hsa-miR-103a-3p	MIMAT0000101	ATAD1	84896
hsa-miR-103a-3p	MIMAT0000101	ATAD1	84896
hsa-miR-103a-3p	MIMAT0000101	STAMBPL1	57559
hsa-miR-103a-3p	MIMAT0000101	PCGF5	84333
hsa-miR-103a-3p	MIMAT0000101	TNKS2	80351
hsa-miR-103a-3p	MIMAT0000101	CPEB3	22849
hsa-miR-103a-3p	MIMAT0000101	KIF11	3832
hsa-miR-103a-3p	MIMAT0000101	MYOF	26509
hsa-miR-103a-3p	MIMAT0000101	NOC3L	64318
hsa-miR-103a-3p	MIMAT0000101	HELLS	3070
hsa-miR-103a-3p	MIMAT0000101	TCTN3	26123
hsa-miR-103a-3p	MIMAT0000101	TM9SF3	56889
hsa-miR-103a-3p	MIMAT0000101	LCOR	84458
hsa-miR-103a-3p	MIMAT0000101	ARHGAP19	84986
hsa-miR-103a-3p	MIMAT0000101	EXOSC1	51013
hsa-miR-103a-3p	MIMAT0000101	ZDHHC16	84287
hsa-miR-103a-3p	MIMAT0000101	ZDHHC16	84287
hsa-miR-103a-3p	MIMAT0000101	MMS19	64210
hsa-miR-103a-3p	MIMAT0000101	UBTD1	80019
hsa-miR-103a-3p	MIMAT0000101	LOXL4	84171
hsa-miR-103a-3p	MIMAT0000101	ABCC2	1244
hsa-miR-103a-3p	MIMAT0000101	DNMBP	23268
hsa-miR-103a-3p	MIMAT0000101	ERLIN1	10613
hsa-miR-103a-3p	MIMAT0000101	ERLIN1	10613
hsa-miR-103a-3p	MIMAT0000101	BTRC	8945
hsa-miR-103a-3p	MIMAT0000101	PPRC1	23082
hsa-miR-103a-3p	MIMAT0000101	GBF1	8729
hsa-miR-103a-3p	MIMAT0000101	GBF1	8729
hsa-miR-103a-3p	MIMAT0000101	NFKB2	4791
hsa-miR-103a-3p	MIMAT0000101	TAF5	6877
hsa-miR-103a-3p	MIMAT0000101	PDCD11	22984
hsa-miR-103a-3p	MIMAT0000101	ITPRIP	85450
hsa-miR-103a-3p	MIMAT0000101	DUSP5	1847
hsa-miR-103a-3p	MIMAT0000101	ZDHHC6	64429
hsa-miR-103a-3p	MIMAT0000101	FAM160B1	57700
hsa-miR-103a-3p	MIMAT0000101	ATRNL1	26033
hsa-miR-103a-3p	MIMAT0000101	RAB11FIP2	22841
hsa-miR-103a-3p	MIMAT0000101	TACC2	10579
[truncated: 9,660 more rows]

## Sheet: UPmiRNAtosncRNA
ID	Accession	Target	TargetID
hsa-miR-101-3p	MIMAT0000099	RN7SKP213	106480899
hsa-miR-101-3p	MIMAT0000099	RNA5SP121	100873391
hsa-miR-101-3p	MIMAT0000099	RN7SKP232	106480905
hsa-miR-101-3p	MIMAT0000099	SNORA2C	677815
hsa-miR-101-3p	MIMAT0000099	RNA5SP505	100873556
hsa-miR-101-3p	MIMAT0000099	RNA5SP516	100873567
hsa-miR-103a-3p	MIMAT0000101	SNORA59A	677885
hsa-miR-103a-3p	MIMAT0000101	SNORD55	26811
hsa-miR-103a-3p	MIMAT0000101	RNA5SP79	100873313
hsa-miR-103a-3p	MIMAT0000101	SNORA19	641451
hsa-miR-103a-3p	MIMAT0000101	SNORA53	677832
hsa-miR-103a-3p	MIMAT0000101	RN7SKP8	100873852
hsa-miR-103a-3p	MIMAT0000101	RNU2-32P	106481644
hsa-miR-103a-3p	MIMAT0000101	RNA5SP524	111644143
hsa-miR-132-3p	MIMAT0000426	RN7SKP91	106480861
hsa-miR-132-3p	MIMAT0000426	SNORD46	94161
hsa-miR-132-3p	MIMAT0000426	SNORD94	692225
hsa-miR-132-3p	MIMAT0000426	RNY1P12	106480309
hsa-miR-132-3p	MIMAT0000426	RNA5SP218	100873478
hsa-miR-132-3p	MIMAT0000426	RN7SL241P	106480988
hsa-miR-132-3p	MIMAT0000426	SNORD102	26771
hsa-miR-132-3p	MIMAT0000426	SNORA79	677845
hsa-miR-132-3p	MIMAT0000426	SCARNA14	692149
hsa-miR-132-3p	MIMAT0000426	SNORD41	26810
hsa-miR-145-5p	MIMAT0000437	RNU6-536P	106481350
hsa-miR-145-5p	MIMAT0000437	RNU6-439P	106481317
hsa-miR-145-5p	MIMAT0000437	SNORD69	692109
hsa-miR-145-5p	MIMAT0000437	RN7SL397P	106479369
hsa-miR-145-5p	MIMAT0000437	RNU6-1195P	106480647
hsa-miR-145-5p	MIMAT0000437	RNU6-1305P	106481592
hsa-miR-145-5p	MIMAT0000437	RNU6-460P	106479769
hsa-miR-145-5p	MIMAT0000437	RNU6-130P	106481218
hsa-miR-145-5p	MIMAT0000437	RNU6-906P	106481465
hsa-miR-145-5p	MIMAT0000437	RNU6-656P	106479857
hsa-miR-145-5p	MIMAT0000437	RNU6-1035P	106481507
hsa-miR-145-5p	MIMAT0000437	RNU6-86P	106479604
hsa-miR-145-5p	MIMAT0000437	RNU6-618P	106481376
hsa-miR-145-5p	MIMAT0000437	RNU6-1273P	106481947
hsa-miR-145-5p	MIMAT0000437	RNU6-172P	106479642
hsa-miR-145-5p	MIMAT0000437	RNU6-558P	106481358
hsa-miR-145-5p	MIMAT0000437	RNA5SP29	100873361
hsa-miR-145-5p	MIMAT0000437	RNU6-552P	106481356
hsa-miR-145-5p	MIMAT0000437	RNU6-966P	106480625
hsa-miR-145-5p	MIMAT0000437	RNU6-745P	106481415
hsa-miR-145-5p	MIMAT0000437	RNU6-132P	106481219
hsa-miR-145-5p	MIMAT0000437	RNA5SP404	100873656
hsa-miR-145-5p	MIMAT0000437	SNORD104	692227
hsa-miR-145-5p	MIMAT0000437	RN7SL735P	106480529
hsa-miR-145-5p	MIMAT0000437	RNU6-1289P	106481587
hsa-miR-145-5p	MIMAT0000437	RNU6-192P	106481237
hsa-miR-145-5p	MIMAT0000437	RNU1-139P	106480196
hsa-miR-145-5p	MIMAT0000437	RNU6-707P	107075318
hsa-miR-145-5p	MIMAT0000437	RNU6-854P	106481450
hsa-miR-193a-3p	MIMAT0000459	RN7SKP160	106479166
hsa-miR-193a-3p	MIMAT0000459	SNORA6	574040
hsa-miR-193a-3p	MIMAT0000459	SNORD73A	8944
hsa-miR-193a-3p	MIMAT0000459	RN7SKP280	106479220
hsa-miR-193a-3p	MIMAT0000459	SNORD14A	26822
hsa-miR-193a-3p	MIMAT0000459	SNORD14D	85390
hsa-miR-193a-3p	MIMAT0000459	RN7SL219P	106479302
hsa-miR-193a-3p	MIMAT0000459	RN7SKP22	106481805
hsa-miR-193a-3p	MIMAT0000459	SNORD23	692091
hsa-miR-193a-3p	MIMAT0000459	SNORD86	692201
hsa-miR-193a-3p	MIMAT0000459	SNORD12	692057
hsa-miR-199b-5p	MIMAT0000263	RNU5A-8P	100873838
hsa-miR-199b-5p	MIMAT0000263	SCARNA6	677772
hsa-miR-199b-5p	MIMAT0000263	RNA5SP146	100873413
hsa-miR-199b-5p	MIMAT0000263	RN7SKP36	106480458
hsa-miR-199b-5p	MIMAT0000263	RN7SKP163	106479168
hsa-miR-199b-5p	MIMAT0000263	RN7SL570P	106479430
hsa-miR-199b-5p	MIMAT0000263	SNORD67	692108
hsa-miR-199b-5p	MIMAT0000263	RNA5SP485	100873727
hsa-miR-221-3p	MIMAT0000278	RNU2-15P	106866980
hsa-miR-221-3p	MIMAT0000278	SNORA16B	692157
hsa-miR-221-3p	MIMAT0000278	RN7SL585P	106479436
hsa-miR-221-3p	MIMAT0000278	RNU2-53P	106480220
hsa-miR-221-3p	MIMAT0000278	SNORD17	692086
hsa-miR-29c-3p	MIMAT0000681	RN7SL657P	107074708
hsa-miR-29c-3p	MIMAT0000681	SNORA55	677834
hsa-miR-29c-3p	MIMAT0000681	RNA5SP72	100873306
hsa-miR-29c-3p	MIMAT0000681	RNA5SP74	100873308
hsa-miR-29c-3p	MIMAT0000681	RNU4-63P	106479587
hsa-miR-29c-3p	MIMAT0000681	RNU2-39P	106480214
hsa-miR-29c-3p	MIMAT0000681	SNORD15B	114599
hsa-miR-29c-3p	MIMAT0000681	SNORA25	684959
hsa-miR-29c-3p	MIMAT0000681	SCARNA12	677777
hsa-miR-29c-3p	MIMAT0000681	RN7SKP107	106480464
hsa-miR-29c-3p	MIMAT0000681	SNORA30	677813
hsa-miR-29c-3p	MIMAT0000681	SNORA51	677831
hsa-miR-29c-3p	MIMAT0000681	RNA5SP486	100873728
hsa-miR-99a-5p	MIMAT0000097	SNORA70J	109616973
hsa-miR-99a-5p	MIMAT0000097	RN7SKP33	106480843
hsa-miR-99a-5p	MIMAT0000097	RNA5SP513	100873564

## Sheet: UPmiRNAtoIncRNA
ID	Accession	Target	TargetID
hsa-miR-101-3p	MIMAT0000099	RUSC1-AS1	284618
hsa-miR-101-3p	MIMAT0000099	RN7SL832P	106479524
hsa-miR-101-3p	MIMAT0000099	PTPRG-AS1	100506994
hsa-miR-101-3p	MIMAT0000099	MIR3142HG	107075116
hsa-miR-101-3p	MIMAT0000099	LINC00997	401321
hsa-miR-101-3p	MIMAT0000099	LINC00265	349114
hsa-miR-101-3p	MIMAT0000099	SND1-IT1	27099
hsa-miR-101-3p	MIMAT0000099	SNHG6	641638
hsa-miR-101-3p	MIMAT0000099	EBLN3P	100506710
hsa-miR-101-3p	MIMAT0000099	EBLN3P	100506710
hsa-miR-101-3p	MIMAT0000099	FAM201A	158228
hsa-miR-101-3p	MIMAT0000099	SNHG1	23642
hsa-miR-101-3p	MIMAT0000099	NEAT1	283131
hsa-miR-101-3p	MIMAT0000099	MALAT1	378938
hsa-miR-101-3p	MIMAT0000099	GSEC	399972
hsa-miR-101-3p	MIMAT0000099	HELLPAR	101101692
hsa-miR-101-3p	MIMAT0000099	LINC00943	100507206
hsa-miR-101-3p	MIMAT0000099	PSMA3-AS1	379025
hsa-miR-101-3p	MIMAT0000099	SNHG14	104472715
hsa-miR-101-3p	MIMAT0000099	GABPB1-AS1	100129387
hsa-miR-101-3p	MIMAT0000099	SNHG21	100505616
hsa-miR-101-3p	MIMAT0000099	LINC01579	283682
hsa-miR-101-3p	MIMAT0000099	C17orf102	400591
hsa-miR-101-3p	MIMAT0000099	TYMSOS	494514
hsa-miR-101-3p	MIMAT0000099	SNHG22	103091864
hsa-miR-101-3p	MIMAT0000099	DSCAM-AS1	100506492
hsa-miR-101-3p	MIMAT0000099	LINC00891	441501
hsa-miR-101-3p	MIMAT0000099	XIST	7503
hsa-miR-101-3p	MIMAT0000099	XIST	7503
hsa-miR-101-3p	MIMAT0000099	XIST	7503
hsa-miR-101-3p	MIMAT0000099	XIST	7503
hsa-miR-103a-3p	MIMAT0000101	LINC01134	100133612
hsa-miR-103a-3p	MIMAT0000101	LINC01343	339442
hsa-miR-103a-3p	MIMAT0000101	NFIA-AS2	100996570
hsa-miR-103a-3p	MIMAT0000101	MIR181A1HG	100131234
hsa-miR-103a-3p	MIMAT0000101	MIR29B2CHG	100128537
hsa-miR-103a-3p	MIMAT0000101	PCBP1-AS1	400960
hsa-miR-103a-3p	MIMAT0000101	ALMS1-IT1	100874291
hsa-miR-103a-3p	MIMAT0000101	CYTOR	112597
hsa-miR-103a-3p	MIMAT0000101	PAX8-AS1	654433
hsa-miR-103a-3p	MIMAT0000101	TEX41	401014
hsa-miR-103a-3p	MIMAT0000101	TTN-AS1	100506866
hsa-miR-103a-3p	MIMAT0000101	TTN-AS1	100506866
hsa-miR-103a-3p	MIMAT0000101	FGD5-AS1	100505641
hsa-miR-103a-3p	MIMAT0000101	LINC00960	401074
hsa-miR-103a-3p	MIMAT0000101	DUBR	344595
hsa-miR-103a-3p	MIMAT0000101	LINC02035	100129550
hsa-miR-103a-3p	MIMAT0000101	DLG1-AS1	100507086
hsa-miR-103a-3p	MIMAT0000101	LINC02434	105377606
hsa-miR-103a-3p	MIMAT0000101	SLC9A3-AS1	100288152
hsa-miR-103a-3p	MIMAT0000101	LINC01848	100289673
hsa-miR-103a-3p	MIMAT0000101	HCG18	414777
hsa-miR-103a-3p	MIMAT0000101	SNHG26	109729180
hsa-miR-103a-3p	MIMAT0000101	HOTAIRM1	100506311
hsa-miR-103a-3p	MIMAT0000101	DLX6-AS1	285987
hsa-miR-103a-3p	MIMAT0000101	STAG3L5P-PVRIG2P-PILRB	101752399
hsa-miR-103a-3p	MIMAT0000101	STAG3L5P-PVRIG2P-PILRB	101752399
hsa-miR-103a-3p	MIMAT0000101	EPHA1-AS1	285965
hsa-miR-103a-3p	MIMAT0000101	RNF139-AS1	101927612
hsa-miR-103a-3p	MIMAT0000101	LINC00707	100507127
hsa-miR-103a-3p	MIMAT0000101	NUTM2B-AS1	101060691
hsa-miR-103a-3p	MIMAT0000101	NUTM2A-AS1	728190
hsa-miR-103a-3p	MIMAT0000101	NUTM2A-AS1	728190
hsa-miR-103a-3p	MIMAT0000101	RPARP-AS1	100505761
hsa-miR-103a-3p	MIMAT0000101	H19	283120
hsa-miR-103a-3p	MIMAT0000101	KCNQ1OT1	10984
hsa-miR-103a-3p	MIMAT0000101	KCNQ1OT1	10984
hsa-miR-103a-3p	MIMAT0000101	KCNQ1OT1	10984
hsa-miR-103a-3p	MIMAT0000101	LINC00294	283267
hsa-miR-103a-3p	MIMAT0000101	NEAT1	283131
hsa-miR-103a-3p	MIMAT0000101	LINC00641	283624
hsa-miR-103a-3p	MIMAT0000101	PSMA3-AS1	379025
hsa-miR-103a-3p	MIMAT0000101	MEG8	79104
hsa-miR-103a-3p	MIMAT0000101	LINC00638	196872
hsa-miR-103a-3p	MIMAT0000101	FAM30A	9834
hsa-miR-103a-3p	MIMAT0000101	ARHGAP11B	89839
hsa-miR-103a-3p	MIMAT0000101	LINC01569	100507501
hsa-miR-103a-3p	MIMAT0000101	RRN3P2	653390
hsa-miR-103a-3p	MIMAT0000101	PCAT18	728606
hsa-miR-103a-3p	MIMAT0000101	LINC00662	148189
hsa-miR-103a-3p	MIMAT0000101	LINC00662	148189
hsa-miR-103a-3p	MIMAT0000101	TMEM147-AS1	100506469
hsa-miR-103a-3p	MIMAT0000101	ZNF793-AS1	101927720
hsa-miR-103a-3p	MIMAT0000101	LIPE-AS1	100996307
hsa-miR-103a-3p	MIMAT0000101	TRPM2-AS	101928607
hsa-miR-103a-3p	MIMAT0000101	GUSBP11	91316
hsa-miR-103a-3p	MIMAT0000101	TTC28-AS1	284900
hsa-miR-103a-3p	MIMAT0000101	XIST	7503
hsa-miR-103a-3p	MIMAT0000101	LINC00630	100287765
hsa-miR-103a-3p	MIMAT0000101	MIR503HG	84848
hsa-miR-132-3p	MIMAT0000426	LINC01359	101927084
hsa-miR-132-3p	MIMAT0000426	MIR137HG	400765
hsa-miR-132-3p	MIMAT0000426	LINC00538	100861504
hsa-miR-132-3p	MIMAT0000426	STARD7-AS1	285033
hsa-miR-132-3p	MIMAT0000426	SH3BP5-AS1	100505696
hsa-miR-132-3p	MIMAT0000426	ZBTB20-AS1	100131117
hsa-miR-132-3p	MIMAT0000426	MBNL1-AS1	401093
hsa-miR-132-3p	MIMAT0000426	LPP-AS2	339929
hsa-miR-132-3p	MIMAT0000426	HCG18	414777
hsa-miR-132-3p	MIMAT0000426	SNHG5	387066
hsa-miR-132-3p	MIMAT0000426	SND1-IT1	27099
hsa-miR-132-3p	MIMAT0000426	KRTAP5-AS1	338651
hsa-miR-132-3p	MIMAT0000426	KCNQ1OT1	10984
hsa-miR-132-3p	MIMAT0000426	KCNQ1OT1	10984
hsa-miR-132-3p	MIMAT0000426	KCNQ1OT1	10984
hsa-miR-132-3p	MIMAT0000426	KCNQ1OT1	10984
hsa-miR-132-3p	MIMAT0000426	KCNQ1OT1	10984
hsa-miR-132-3p	MIMAT0000426	KCNQ1OT1	10984
hsa-miR-132-3p	MIMAT0000426	NEAT1	283131
hsa-miR-132-3p	MIMAT0000426	NEAT1	283131
hsa-miR-132-3p	MIMAT0000426	NEAT1	283131
hsa-miR-132-3p	MIMAT0000426	BACE1-AS	100379571
hsa-miR-132-3p	MIMAT0000426	USP2-AS1	100499227
hsa-miR-132-3p	MIMAT0000426	VASH1-AS1	100506603
hsa-miR-132-3p	MIMAT0000426	GABPB1-IT1	55056
hsa-miR-132-3p	MIMAT0000426	NPTN-IT1	101241892
hsa-miR-132-3p	MIMAT0000426	RRN3P2	653390
hsa-miR-132-3p	MIMAT0000426	COX10-AS1	100874058
hsa-miR-132-3p	MIMAT0000426	MAPT-IT1	100130148
hsa-miR-132-3p	MIMAT0000426	SNHG16	100507246
hsa-miR-132-3p	MIMAT0000426	SNHG16	100507246
hsa-miR-132-3p	MIMAT0000426	ZNF337-AS1	102724826
hsa-miR-132-3p	MIMAT0000426	TUG1	55000
hsa-miR-132-3p	MIMAT0000426	XIST	7503
hsa-miR-132-3p	MIMAT0000426	XIST	7503
hsa-miR-132-3p	MIMAT0000426	XIST	7503
hsa-miR-132-3p	MIMAT0000426	XIST	7503
hsa-miR-132-3p	MIMAT0000426	XIST	7503
hsa-miR-132-3p	MIMAT0000426	XIST	7503
hsa-miR-132-3p	MIMAT0000426	LINC00893	100131434
hsa-miR-145-5p	MIMAT0000437	LINC01355	100996511
hsa-miR-145-5p	MIMAT0000437	SLFNL1-AS1	100507178
hsa-miR-145-5p	MIMAT0000437	PAX8-AS1	654433
hsa-miR-145-5p	MIMAT0000437	LINC00852	84657
hsa-miR-145-5p	MIMAT0000437	LINC00852	84657
hsa-miR-145-5p	MIMAT0000437	XXYLT1-AS2	101410543
hsa-miR-145-5p	MIMAT0000437	MUC20-OT1	111753249
hsa-miR-145-5p	MIMAT0000437	MUC20-OT1	111753249
hsa-miR-145-5p	MIMAT0000437	C5orf66	100996485
hsa-miR-145-5p	MIMAT0000437	HCG18	414777
hsa-miR-145-5p	MIMAT0000437	MAGI2-AS3	100505881
hsa-miR-145-5p	MIMAT0000437	LINC01004	100216546
hsa-miR-145-5p	MIMAT0000437	CASC9	101805492
hsa-miR-145-5p	MIMAT0000437	OTUD6B-AS1	100506365
hsa-miR-145-5p	MIMAT0000437	OTUD6B-AS1	100506365
hsa-miR-145-5p	MIMAT0000437	PVT1	5820
hsa-miR-145-5p	MIMAT0000437	PVT1	5820
hsa-miR-145-5p	MIMAT0000437	C9orf170	401535
hsa-miR-145-5p	MIMAT0000437	LINC00707	100507127
hsa-miR-145-5p	MIMAT0000437	ST8SIA6-AS1	100128098
hsa-miR-145-5p	MIMAT0000437	KCNQ1OT1	10984
hsa-miR-145-5p	MIMAT0000437	KCNQ1OT1	10984
hsa-miR-145-5p	MIMAT0000437	KCNQ1OT1	10984
hsa-miR-145-5p	MIMAT0000437	LINC01499	102723644
hsa-miR-145-5p	MIMAT0000437	SNHG1	23642
hsa-miR-145-5p	MIMAT0000437	MALAT1	378938
hsa-miR-145-5p	MIMAT0000437	GRM5-AS1	100873989
hsa-miR-145-5p	MIMAT0000437	ATP2B1-AS1	338758
hsa-miR-145-5p	MIMAT0000437	HELLPAR	101101692
hsa-miR-145-5p	MIMAT0000437	MAPKAPK5-AS1	51275
hsa-miR-145-5p	MIMAT0000437	LINC01089	338799
hsa-miR-145-5p	MIMAT0000437	MEG3	55384
hsa-miR-145-5p	MIMAT0000437	ARHGAP11B	89839
hsa-miR-145-5p	MIMAT0000437	OIP5-AS1	729082
hsa-miR-145-5p	MIMAT0000437	DNAAF4-CCPG1	100533483
hsa-miR-145-5p	MIMAT0000437	IQCH-AS1	100506686
hsa-miR-145-5p	MIMAT0000437	LINC00052	145978
hsa-miR-145-5p	MIMAT0000437	CCDC144NL-AS1	440416
hsa-miR-145-5p	MIMAT0000437	TBC1D3P1-DHX40P1	653645
hsa-miR-145-5p	MIMAT0000437	LINC00662	148189
hsa-miR-145-5p	MIMAT0000437	LIPE-AS1	100996307
hsa-miR-145-5p	MIMAT0000437	PTOV1-AS2	101928378
hsa-miR-145-5p	MIMAT0000437	CBR3-AS1	100506428
hsa-miR-145-5p	MIMAT0000437	LINC01671	101928233
hsa-miR-145-5p	MIMAT0000437	ZNRF3-IT1	100874339
hsa-miR-145-5p	MIMAT0000437	TUG1	55000
hsa-miR-145-5p	MIMAT0000437	LINC01204	101927528
hsa-miR-145-5p	MIMAT0000437	JPX	554203
hsa-miR-145-5p	MIMAT0000437	JPX	554203
hsa-miR-193a-3p	MIMAT0000459	ERICH3-AS1	101927320
hsa-miR-193a-3p	MIMAT0000459	ASH1L-AS1	645676
hsa-miR-193a-3p	MIMAT0000459	DNM3OS	100628315
hsa-miR-193a-3p	MIMAT0000459	LINC01031	101929184
hsa-miR-193a-3p	MIMAT0000459	MIR29B2CHG	100128537
hsa-miR-193a-3p	MIMAT0000459	LINC01126	100129726
hsa-miR-193a-3p	MIMAT0000459	CYTOR	112597
hsa-miR-193a-3p	MIMAT0000459	MIR4435-2HG	541471
hsa-miR-193a-3p	MIMAT0000459	NIFK-AS1	254128
hsa-miR-193a-3p	MIMAT0000459	LIMD1-AS1	644714
hsa-miR-193a-3p	MIMAT0000459	DANCR	57291
hsa-miR-193a-3p	MIMAT0000459	LINC01184	644873
hsa-miR-193a-3p	MIMAT0000459	HCG18	414777
hsa-miR-193a-3p	MIMAT0000459	SNHG15	285958
hsa-miR-193a-3p	MIMAT0000459	EBLN3P	100506710
hsa-miR-193a-3p	MIMAT0000459	PPP1R26-AS1	100506599
hsa-miR-193a-3p	MIMAT0000459	SNHG7	84973
hsa-miR-193a-3p	MIMAT0000459	ENTPD1-AS1	728558
hsa-miR-193a-3p	MIMAT0000459	H19	283120
hsa-miR-193a-3p	MIMAT0000459	KCNQ1OT1	10984
hsa-miR-193a-3p	MIMAT0000459	KCNQ1OT1	10984
hsa-miR-193a-3p	MIMAT0000459	KCNQ1OT1	10984
hsa-miR-193a-3p	MIMAT0000459	KCNQ1OT1	10984
hsa-miR-193a-3p	MIMAT0000459	SBF2-AS1	283104
hsa-miR-193a-3p	MIMAT0000459	MIR194-2HG	105369343
hsa-miR-193a-3p	MIMAT0000459	NEAT1	283131
hsa-miR-193a-3p	MIMAT0000459	NEAT1	283131
hsa-miR-193a-3p	MIMAT0000459	NEAT1	283131
hsa-miR-193a-3p	MIMAT0000459	MIR4697HG	283174
hsa-miR-193a-3p	MIMAT0000459	PCBP2-OT1	102157401
hsa-miR-193a-3p	MIMAT0000459	AGAP2-AS1	100130776
hsa-miR-193a-3p	MIMAT0000459	LINC01619	256021
hsa-miR-193a-3p	MIMAT0000459	LINC02453	643770
hsa-miR-193a-3p	MIMAT0000459	HELLPAR	101101692
hsa-miR-193a-3p	MIMAT0000459	G2E3-AS1	105370431
hsa-miR-193a-3p	MIMAT0000459	SNHG14	104472715
hsa-miR-193a-3p	MIMAT0000459	ST20-AS1	283687
hsa-miR-193a-3p	MIMAT0000459	CRNDE	643911
hsa-miR-193a-3p	MIMAT0000459	TMEM147-AS1	100506469
hsa-miR-193a-3p	MIMAT0000459	ZFAS1	441951
hsa-miR-193a-3p	MIMAT0000459	XIST	7503
hsa-miR-193a-3p	MIMAT0000459	JPX	554203
hsa-miR-193a-3p	MIMAT0000459	LINC00894	100272228
hsa-miR-199b-5p	MIMAT0000263	LINC01783	100132147
hsa-miR-199b-5p	MIMAT0000263	SNHG12	85028
hsa-miR-199b-5p	MIMAT0000263	CYP4A22-AS1	104355148
hsa-miR-199b-5p	MIMAT0000263	AP4B1-AS1	100287722
hsa-miR-199b-5p	MIMAT0000263	LINC01133	100505633
hsa-miR-199b-5p	MIMAT0000263	CRYZL2P-SEC16B	111240474
hsa-miR-199b-5p	MIMAT0000263	MIR29B2CHG	100128537
hsa-miR-199b-5p	MIMAT0000263	LINC01123	440894
hsa-miR-199b-5p	MIMAT0000263	CATIP-AS1	101928513
hsa-miR-199b-5p	MIMAT0000263	SH3BP5-AS1	100505696
hsa-miR-199b-5p	MIMAT0000263	UBE2E2-AS1	100505877
hsa-miR-199b-5p	MIMAT0000263	LINC00691	152024
hsa-miR-199b-5p	MIMAT0000263	LINC00886	730091
hsa-miR-199b-5p	MIMAT0000263	SCOC-AS1	100129858
hsa-miR-199b-5p	MIMAT0000263	LINC02434	105377606
hsa-miR-199b-5p	MIMAT0000263	NNT-AS1	100652772
hsa-miR-199b-5p	MIMAT0000263	NNT-AS1	100652772
hsa-miR-199b-5p	MIMAT0000263	LINC02197	102724392
hsa-miR-199b-5p	MIMAT0000263	LUCAT1	100505994
hsa-miR-199b-5p	MIMAT0000263	LINC01184	644873
hsa-miR-199b-5p	MIMAT0000263	POLR2J4	84820
hsa-miR-199b-5p	MIMAT0000263	DLX6-AS1	285987
hsa-miR-199b-5p	MIMAT0000263	STAG3L5P-PVRIG2P-PILRB	101752399
hsa-miR-199b-5p	MIMAT0000263	LINC01004	100216546
hsa-miR-199b-5p	MIMAT0000263	EXTL3-AS1	101929402
hsa-miR-199b-5p	MIMAT0000263	CDKN2B-AS1	100048912
hsa-miR-199b-5p	MIMAT0000263	MIR600HG	81571
hsa-miR-199b-5p	MIMAT0000263	LINC00963	100506190
hsa-miR-199b-5p	MIMAT0000263	LINC00963	100506190
hsa-miR-199b-5p	MIMAT0000263	KRTAP5-AS1	338651
hsa-miR-199b-5p	MIMAT0000263	KRTAP5-AS1	338651
hsa-miR-199b-5p	MIMAT0000263	KCNQ1OT1	10984
hsa-miR-199b-5p	MIMAT0000263	KCNQ1OT1	10984
hsa-miR-199b-5p	MIMAT0000263	KCNQ1OT1	10984
hsa-miR-199b-5p	MIMAT0000263	KCNQ1OT1	10984
hsa-miR-199b-5p	MIMAT0000263	SNHG1	23642
hsa-miR-199b-5p	MIMAT0000263	KIRREL3-AS3	283165
hsa-miR-199b-5p	MIMAT0000263	TMPO-AS1	100128191
hsa-miR-199b-5p	MIMAT0000263	LINC00944	387895
hsa-miR-199b-5p	MIMAT0000263	FAM155A-IT1	100874375
hsa-miR-199b-5p	MIMAT0000263	LINC00346	283487
hsa-miR-199b-5p	MIMAT0000263	LINC00648	100506433
hsa-miR-199b-5p	MIMAT0000263	LINC01588	283551
hsa-miR-199b-5p	MIMAT0000263	PSMA3-AS1	379025
hsa-miR-199b-5p	MIMAT0000263	VASH1-AS1	100506603
hsa-miR-199b-5p	MIMAT0000263	GABPB1-AS1	100129387
hsa-miR-199b-5p	MIMAT0000263	ST20-AS1	283687
hsa-miR-199b-5p	MIMAT0000263	SNHG9	735301
hsa-miR-199b-5p	MIMAT0000263	TBC1D3P1-DHX40P1	653645
hsa-miR-199b-5p	MIMAT0000263	LINC00667	339290
hsa-miR-199b-5p	MIMAT0000263	LINC00662	148189
hsa-miR-199b-5p	MIMAT0000263	LINC00313	114038
hsa-miR-199b-5p	MIMAT0000263	LINC01669	102724354
hsa-miR-199b-5p	MIMAT0000263	GUSBP11	91316
hsa-miR-199b-5p	MIMAT0000263	TUG1	55000
hsa-miR-199b-5p	MIMAT0000263	FIRRE	286467
hsa-miR-221-3p	MIMAT0000278	GAS5	60674
hsa-miR-221-3p	MIMAT0000278	LINC01806	100996579
hsa-miR-221-3p	MIMAT0000278	TTN-AS1	100506866
hsa-miR-221-3p	MIMAT0000278	PTPRG-AS1	100506994
hsa-miR-221-3p	MIMAT0000278	DANCR	57291
hsa-miR-221-3p	MIMAT0000278	LINC00997	401321
hsa-miR-221-3p	MIMAT0000278	PAXIP1-AS2	100132707
hsa-miR-221-3p	MIMAT0000278	ZEB1-AS1	220930
hsa-miR-221-3p	MIMAT0000278	ADD3-AS1	100505933
hsa-miR-221-3p	MIMAT0000278	NEAT1	283131
hsa-miR-221-3p	MIMAT0000278	RASSF8-AS1	100506451
hsa-miR-221-3p	MIMAT0000278	HOTAIR	100124700
hsa-miR-221-3p	MIMAT0000278	DHRS4-AS1	55449
hsa-miR-221-3p	MIMAT0000278	PSMA3-AS1	379025
hsa-miR-221-3p	MIMAT0000278	PSMA3-AS1	379025
hsa-miR-221-3p	MIMAT0000278	LINC02305	102724338
hsa-miR-221-3p	MIMAT0000278	ARHGAP11B	89839
hsa-miR-221-3p	MIMAT0000278	OIP5-AS1	729082
hsa-miR-221-3p	MIMAT0000278	ZNF213-AS1	100507458
hsa-miR-221-3p	MIMAT0000278	LINC02193	105371423
hsa-miR-221-3p	MIMAT0000278	RUNDC3A-AS1	101926996
hsa-miR-221-3p	MIMAT0000278	ARHGAP27P1-BPTFP1-KPNA2P3	109286553
hsa-miR-221-3p	MIMAT0000278	TYMSOS	494514
hsa-miR-221-3p	MIMAT0000278	TMEM147-AS1	100506469
hsa-miR-221-3p	MIMAT0000278	MIAT	440823
hsa-miR-221-3p	MIMAT0000278	TUG1	55000
hsa-miR-221-3p	MIMAT0000278	LINC00685	283981
hsa-miR-221-3p	MIMAT0000278	LINC01204	101927528
hsa-miR-221-3p	MIMAT0000278	DANT2	642776
hsa-miR-221-3p	MIMAT0000278	LINC00685	283981
hsa-miR-29c-3p	MIMAT0000681	GAS5	60674
hsa-miR-29c-3p	MIMAT0000681	GAS5	60674
hsa-miR-29c-3p	MIMAT0000681	GAS5	60674
hsa-miR-29c-3p	MIMAT0000681	MIR29B2CHG	100128537
hsa-miR-29c-3p	MIMAT0000681	DNAJC27-AS1	729723
hsa-miR-29c-3p	MIMAT0000681	PCBP1-AS1	400960
hsa-miR-29c-3p	MIMAT0000681	LINC01907	151475
hsa-miR-29c-3p	MIMAT0000681	THUMPD3-AS1	440944
hsa-miR-29c-3p	MIMAT0000681	LINC00852	84657
hsa-miR-29c-3p	MIMAT0000681	LINC00879	255025
hsa-miR-29c-3p	MIMAT0000681	NOP14-AS1	317648
hsa-miR-29c-3p	MIMAT0000681	MIR4458HG	100505738
hsa-miR-29c-3p	MIMAT0000681	LIFR-AS1	100506495
hsa-miR-29c-3p	MIMAT0000681	HCG18	414777
hsa-miR-29c-3p	MIMAT0000681	HCP5	10866
hsa-miR-29c-3p	MIMAT0000681	AFDN-DT	653483
hsa-miR-29c-3p	MIMAT0000681	HOXA-AS3	100133311
hsa-miR-29c-3p	MIMAT0000681	HOXA10-AS	100874323
hsa-miR-29c-3p	MIMAT0000681	SNHG15	285958
hsa-miR-29c-3p	MIMAT0000681	STAG3L5P-PVRIG2P-PILRB	101752399
hsa-miR-29c-3p	MIMAT0000681	LINC00689	154822
hsa-miR-29c-3p	MIMAT0000681	PVT1	5820
hsa-miR-29c-3p	MIMAT0000681	EBLN3P	100506710
hsa-miR-29c-3p	MIMAT0000681	ARRDC1-AS1	85026
hsa-miR-29c-3p	MIMAT0000681	H19	283120
hsa-miR-29c-3p	MIMAT0000681	KCNQ1OT1	10984
hsa-miR-29c-3p	MIMAT0000681	KCNQ1OT1	10984
hsa-miR-29c-3p	MIMAT0000681	KCNQ1OT1	10984
hsa-miR-29c-3p	MIMAT0000681	KCNQ1OT1	10984
hsa-miR-29c-3p	MIMAT0000681	NEAT1	283131
hsa-miR-29c-3p	MIMAT0000681	NEAT1	283131
hsa-miR-29c-3p	MIMAT0000681	NEAT1	283131
hsa-miR-29c-3p	MIMAT0000681	NEAT1	283131
hsa-miR-29c-3p	MIMAT0000681	NEAT1	283131
hsa-miR-29c-3p	MIMAT0000681	NEAT1	283131
hsa-miR-29c-3p	MIMAT0000681	MIR4697HG	283174
hsa-miR-29c-3p	MIMAT0000681	LINC00943	100507206
hsa-miR-29c-3p	MIMAT0000681	VASH1-AS1	100506603
hsa-miR-29c-3p	MIMAT0000681	LINC00638	196872
hsa-miR-29c-3p	MIMAT0000681	FAM30A	9834
hsa-miR-29c-3p	MIMAT0000681	RAD51-AS1	100505648
hsa-miR-29c-3p	MIMAT0000681	OIP5-AS1	729082
hsa-miR-29c-3p	MIMAT0000681	DNAAF4-CCPG1	100533483
hsa-miR-29c-3p	MIMAT0000681	NPTN-IT1	101241892
hsa-miR-29c-3p	MIMAT0000681	NPTN-IT1	101241892
hsa-miR-29c-3p	MIMAT0000681	LINC01578	100507217
hsa-miR-29c-3p	MIMAT0000681	MIR193BHG	100129781
hsa-miR-29c-3p	MIMAT0000681	MIR762HG	101928736
hsa-miR-29c-3p	MIMAT0000681	CRNDE	643911
hsa-miR-29c-3p	MIMAT0000681	MIR497HG	100506755
hsa-miR-29c-3p	MIMAT0000681	CCDC144NL-AS1	440416
hsa-miR-29c-3p	MIMAT0000681	LINC00511	400619
hsa-miR-29c-3p	MIMAT0000681	SNHG20	654434
hsa-miR-29c-3p	MIMAT0000681	LINC01224	104472717
hsa-miR-29c-3p	MIMAT0000681	SNHG17	388796
hsa-miR-29c-3p	MIMAT0000681	LINC01270	284751
hsa-miR-29c-3p	MIMAT0000681	MIR646HG	284757
hsa-miR-29c-3p	MIMAT0000681	DUXAP8	503637
hsa-miR-29c-3p	MIMAT0000681	DUXAP8	503637
hsa-miR-29c-3p	MIMAT0000681	MIAT	440823
hsa-miR-29c-3p	MIMAT0000681	MIAT	440823
hsa-miR-29c-3p	MIMAT0000681	TUG1	55000
hsa-miR-29c-3p	MIMAT0000681	TUG1	55000
hsa-miR-29c-3p	MIMAT0000681	LINC01521	54944
hsa-miR-29c-3p	MIMAT0000681	MIRLET7BHG	400931
hsa-miR-29c-3p	MIMAT0000681	XIST	7503
hsa-miR-99a-5p	MIMAT0000097	LINC01641	107985463
hsa-miR-99a-5p	MIMAT0000097	SGO1-AS1	100874028
hsa-miR-99a-5p	MIMAT0000097	LINC00847	729678
hsa-miR-99a-5p	MIMAT0000097	ST7-OT4	338069
hsa-miR-99a-5p	MIMAT0000097	WAC-AS1	220906
hsa-miR-99a-5p	MIMAT0000097	LINC00943	100507206
hsa-miR-99a-5p	MIMAT0000097	DLEU1	10301
hsa-miR-99a-5p	MIMAT0000097	SDCBP2-AS1	100507495

## Sheet: UpmiRNAtoGene
ID	Accession	Target	TargetID
hsa-miR-99a-5p	MIMAT0000097	ADCY9	115
hsa-miR-99a-5p	MIMAT0000097	ADGRG6	57211
hsa-miR-99a-5p	MIMAT0000097	ADO	84890
hsa-miR-99a-5p	MIMAT0000097	AGO1	26523
hsa-miR-99a-5p	MIMAT0000097	AGO2	27161
hsa-miR-99a-5p	MIMAT0000097	AKAP2	11217
hsa-miR-99a-5p	MIMAT0000097	AKT1	207
hsa-miR-99a-5p	MIMAT0000097	AP2B1	163
hsa-miR-99a-5p	MIMAT0000097	APEX1	328
hsa-miR-99a-5p	MIMAT0000097	ATP1A1	476
hsa-miR-99a-5p	MIMAT0000097	ATP5E	514
hsa-miR-99a-5p	MIMAT0000097	BRD7	29117
hsa-miR-99a-5p	MIMAT0000097	CAPNS1	826
hsa-miR-99a-5p	MIMAT0000097	CBWD1	55871
hsa-miR-99a-5p	MIMAT0000097	CCDC6	8030
hsa-miR-99a-5p	MIMAT0000097	CERS1	10715
hsa-miR-99a-5p	MIMAT0000097	CIRH1A	84916
hsa-miR-99a-5p	MIMAT0000097	COL4A1	1282
hsa-miR-99a-5p	MIMAT0000097	COQ2	27235
hsa-miR-99a-5p	MIMAT0000097	COX2	4513
hsa-miR-99a-5p	MIMAT0000097	CTC1	80169
hsa-miR-99a-5p	MIMAT0000097	CTDSPL	10217
hsa-miR-99a-5p	MIMAT0000097	CUL2	8453
hsa-miR-99a-5p	MIMAT0000097	CUL3	8452
hsa-miR-99a-5p	MIMAT0000097	DDHD1	80821
hsa-miR-99a-5p	MIMAT0000097	DDX18	8886
hsa-miR-99a-5p	MIMAT0000097	DDX3X	1654
hsa-miR-99a-5p	MIMAT0000097	DDX42	11325
hsa-miR-99a-5p	MIMAT0000097	DDX46	9879
hsa-miR-99a-5p	MIMAT0000097	DHCR24	1718
hsa-miR-99a-5p	MIMAT0000097	DLD	1738
hsa-miR-99a-5p	MIMAT0000097	DNAJA3	9093
hsa-miR-99a-5p	MIMAT0000097	DOCK11	139818
hsa-miR-99a-5p	MIMAT0000097	E4F1	1877
hsa-miR-99a-5p	MIMAT0000097	EIF5A	1984
hsa-miR-99a-5p	MIMAT0000097	EXTL3	2137
hsa-miR-99a-5p	MIMAT0000097	FAM171B	165215
hsa-miR-99a-5p	MIMAT0000097	FGFR3	2261
hsa-miR-99a-5p	MIMAT0000097	FKBP5	2289
hsa-miR-99a-5p	MIMAT0000097	FOSL2	2355
hsa-miR-99a-5p	MIMAT0000097	FOXRED2	80020
hsa-miR-99a-5p	MIMAT0000097	GDE1	51573
hsa-miR-99a-5p	MIMAT0000097	GLUD1	2746
hsa-miR-99a-5p	MIMAT0000097	GNAL	2774
hsa-miR-99a-5p	MIMAT0000097	GOLGA3	2802
hsa-miR-99a-5p	MIMAT0000097	GPR126	57211
hsa-miR-99a-5p	MIMAT0000097	GRHL1	29841
hsa-miR-99a-5p	MIMAT0000097	GTF2H1	2965
hsa-miR-99a-5p	MIMAT0000097	GTF2H2C	728340
hsa-miR-99a-5p	MIMAT0000097	GTF2I	2969
hsa-miR-99a-5p	MIMAT0000097	GXYLT1	283464
hsa-miR-99a-5p	MIMAT0000097	HADHB	3032
hsa-miR-99a-5p	MIMAT0000097	HOXA1	3198
hsa-miR-99a-5p	MIMAT0000097	IFIT3	3437
hsa-miR-99a-5p	MIMAT0000097	IGF1R	3480
hsa-miR-99a-5p	MIMAT0000097	ITM2B	9445
hsa-miR-99a-5p	MIMAT0000097	JPH1	56704
hsa-miR-99a-5p	MIMAT0000097	KBTBD8	84541
hsa-miR-99a-5p	MIMAT0000097	LMAN2	10960
hsa-miR-99a-5p	MIMAT0000097	LRIG3	121227
hsa-miR-99a-5p	MIMAT0000097	MAPK6	5597
hsa-miR-99a-5p	MIMAT0000097	MARK2	2011
hsa-miR-99a-5p	MIMAT0000097	MCM8	84515
hsa-miR-99a-5p	MIMAT0000097	MED12	9968
hsa-miR-99a-5p	MIMAT0000097	MEF2D	4209
hsa-miR-99a-5p	MIMAT0000097	METTL23	124512
hsa-miR-99a-5p	MIMAT0000097	MON1B	22879
hsa-miR-99a-5p	MIMAT0000097	MRPS33	51650
hsa-miR-99a-5p	MIMAT0000097	MTMR3	8897
hsa-miR-99a-5p	MIMAT0000097	MTOR	2475
hsa-miR-99a-5p	MIMAT0000097	MYL2	4633
hsa-miR-99a-5p	MIMAT0000097	N4BP2	55728
hsa-miR-99a-5p	MIMAT0000097	N6AMT1	29104
hsa-miR-99a-5p	MIMAT0000097	ND3	4537
hsa-miR-99a-5p	MIMAT0000097	NDE1	54820
hsa-miR-99a-5p	MIMAT0000097	NDUFA2	4695
hsa-miR-99a-5p	MIMAT0000097	NFE2L1	4779
hsa-miR-99a-5p	MIMAT0000097	NFU1	27247
hsa-miR-99a-5p	MIMAT0000097	NOX4	50507
hsa-miR-99a-5p	MIMAT0000097	NPM3	10360
hsa-miR-99a-5p	MIMAT0000097	ORC5	5001
hsa-miR-99a-5p	MIMAT0000097	ORMDL1	94101
hsa-miR-99a-5p	MIMAT0000097	P2RY11	5032
hsa-miR-99a-5p	MIMAT0000097	PLSCR1	5359
hsa-miR-99a-5p	MIMAT0000097	POGK	57645
hsa-miR-99a-5p	MIMAT0000097	PPM1A	5494
hsa-miR-99a-5p	MIMAT0000097	PPP1CB	5500
hsa-miR-99a-5p	MIMAT0000097	PSMA2	5683
hsa-miR-99a-5p	MIMAT0000097	PUM1	9698
hsa-miR-99a-5p	MIMAT0000097	RAD51C	5889
hsa-miR-99a-5p	MIMAT0000097	RARS	5917
hsa-miR-99a-5p	MIMAT0000097	RASAL2	9462
hsa-miR-99a-5p	MIMAT0000097	RAVER2	55225
hsa-miR-99a-5p	MIMAT0000097	RB1	5925
hsa-miR-99a-5p	MIMAT0000097	RCN2	5955
hsa-miR-99a-5p	MIMAT0000097	RNF187	149603
hsa-miR-99a-5p	MIMAT0000097	RPL36A	6173
hsa-miR-99a-5p	MIMAT0000097	RPL37A	6168
hsa-miR-99a-5p	MIMAT0000097	RPL7L1	285855
hsa-miR-99a-5p	MIMAT0000097	RPS15	6209
hsa-miR-99a-5p	MIMAT0000097	RPS26	6231
hsa-miR-99a-5p	MIMAT0000097	RPS6	6194
hsa-miR-99a-5p	MIMAT0000097	RPTOR	57521
hsa-miR-99a-5p	MIMAT0000097	RUNDC3B	154661
hsa-miR-99a-5p	MIMAT0000097	SALL2	6297
hsa-miR-99a-5p	MIMAT0000097	SEC13	6396
hsa-miR-99a-5p	MIMAT0000097	SERPINE1	5054
hsa-miR-99a-5p	MIMAT0000097	SGPP2	130367
hsa-miR-99a-5p	MIMAT0000097	SKI	6497
hsa-miR-99a-5p	MIMAT0000097	SMARCA5	8467
hsa-miR-99a-5p	MIMAT0000097	SMPDL3B	27293
hsa-miR-99a-5p	MIMAT0000097	SNRNP200	23020
hsa-miR-99a-5p	MIMAT0000097	SPIRE1	56907
hsa-miR-99a-5p	MIMAT0000097	SRPK1	6732
hsa-miR-99a-5p	MIMAT0000097	SRSF10	10772
hsa-miR-99a-5p	MIMAT0000097	STEAP4	79689
hsa-miR-99a-5p	MIMAT0000097	SUDS3	64426
hsa-miR-99a-5p	MIMAT0000097	SYNJ2BP	55333
hsa-miR-99a-5p	MIMAT0000097	TMEM209	84928
hsa-miR-99a-5p	MIMAT0000097	TMEM30A	55754
hsa-miR-99a-5p	MIMAT0000097	TNRC6B	23112
hsa-miR-99a-5p	MIMAT0000097	TOMM22	56993
hsa-miR-99a-5p	MIMAT0000097	TPPP3	51673
hsa-miR-99a-5p	MIMAT0000097	TRIB1	10221
hsa-miR-99a-5p	MIMAT0000097	TRIB2	28951
hsa-miR-99a-5p	MIMAT0000097	TTC38	55020
hsa-miR-99a-5p	MIMAT0000097	TUBG1	7283
hsa-miR-99a-5p	MIMAT0000097	TYMS	7298
hsa-miR-99a-5p	MIMAT0000097	UBA2	10054
hsa-miR-99a-5p	MIMAT0000097	UBB	7314
hsa-miR-99a-5p	MIMAT0000097	UQCR10	29796
hsa-miR-99a-5p	MIMAT0000097	UTP4	84916
hsa-miR-99a-5p	MIMAT0000097	VPS45	11311
hsa-miR-99a-5p	MIMAT0000097	WHAMM	123720
hsa-miR-99a-5p	MIMAT0000097	ZBTB4	57659
hsa-miR-99a-5p	MIMAT0000097	ZNF367	195828
hsa-miR-101-3p	MIMAT0000099	ABHD17C	58489
hsa-miR-101-3p	MIMAT0000099	ACVR2B	93
hsa-miR-101-3p	MIMAT0000099	ADO	84890
hsa-miR-101-3p	MIMAT0000099	AEBP2	121536
hsa-miR-101-3p	MIMAT0000099	AFF4	27125
hsa-miR-101-3p	MIMAT0000099	AGO4	192670
hsa-miR-101-3p	MIMAT0000099	AKAP11	11215
hsa-miR-101-3p	MIMAT0000099	ALG14	199857
hsa-miR-101-3p	MIMAT0000099	AMD1	262
hsa-miR-101-3p	MIMAT0000099	AMMECR1L	83607
hsa-miR-101-3p	MIMAT0000099	ANKDD1A	348094
hsa-miR-101-3p	MIMAT0000099	ANKFY1	51479
hsa-miR-101-3p	MIMAT0000099	ANKRD11	29123
hsa-miR-101-3p	MIMAT0000099	ANKRD17	26057
hsa-miR-101-3p	MIMAT0000099	ANXA2	302
hsa-miR-101-3p	MIMAT0000099	AP1G1	164
hsa-miR-101-3p	MIMAT0000099	AP1S3	130340
hsa-miR-101-3p	MIMAT0000099	AP3M1	26985
hsa-miR-101-3p	MIMAT0000099	APP	351
hsa-miR-101-3p	MIMAT0000099	ARAP2	116984
hsa-miR-101-3p	MIMAT0000099	ARID1A	8289
hsa-miR-101-3p	MIMAT0000099	ARID5B	84159
hsa-miR-101-3p	MIMAT0000099	ATG12	9140
hsa-miR-101-3p	MIMAT0000099	ATG4D	84971
hsa-miR-101-3p	MIMAT0000099	ATM	472
hsa-miR-101-3p	MIMAT0000099	ATP5B	506
hsa-miR-101-3p	MIMAT0000099	ATXN1	6310
hsa-miR-101-3p	MIMAT0000099	ATXN1L	342371
hsa-miR-101-3p	MIMAT0000099	B3GALNT2	148789
hsa-miR-101-3p	MIMAT0000099	BCL2L11	10018
hsa-miR-101-3p	MIMAT0000099	BCL6	604
hsa-miR-101-3p	MIMAT0000099	BCL9	607
hsa-miR-101-3p	MIMAT0000099	BEND4	389206
hsa-miR-101-3p	MIMAT0000099	BICD2	23299
hsa-miR-101-3p	MIMAT0000099	BIRC5	332
hsa-miR-101-3p	MIMAT0000099	BLOC1S6	26258
hsa-miR-101-3p	MIMAT0000099	BMT2	154743
hsa-miR-101-3p	MIMAT0000099	BTG2	7832
hsa-miR-101-3p	MIMAT0000099	BTRC	8945
hsa-miR-101-3p	MIMAT0000099	BZW1	9689
hsa-miR-101-3p	MIMAT0000099	C10orf88	80007
hsa-miR-101-3p	MIMAT0000099	C1orf147	574431
hsa-miR-101-3p	MIMAT0000099	C1orf52	148423
hsa-miR-101-3p	MIMAT0000099	C7orf60	154743
hsa-miR-101-3p	MIMAT0000099	C8orf4	56892
hsa-miR-101-3p	MIMAT0000099	C9orf41	138199
hsa-miR-101-3p	MIMAT0000099	CADM1	23705
hsa-miR-101-3p	MIMAT0000099	CAPN2	824
hsa-miR-101-3p	MIMAT0000099	CAPZB	832
hsa-miR-101-3p	MIMAT0000099	CARNMT1	138199
hsa-miR-101-3p	MIMAT0000099	CBFA2T2	9139
hsa-miR-101-3p	MIMAT0000099	CBX4	8535
hsa-miR-101-3p	MIMAT0000099	CCDC125	202243
hsa-miR-101-3p	MIMAT0000099	CCND1	595
hsa-miR-101-3p	MIMAT0000099	CCNF	899
hsa-miR-101-3p	MIMAT0000099	CD180	4064
hsa-miR-101-3p	MIMAT0000099	CD46	4179
hsa-miR-101-3p	MIMAT0000099	CD81	975
hsa-miR-101-3p	MIMAT0000099	CDC123	8872
hsa-miR-101-3p	MIMAT0000099	CDC42EP4	23580
hsa-miR-101-3p	MIMAT0000099	CDC7	8317
hsa-miR-101-3p	MIMAT0000099	CDH5	1003
hsa-miR-101-3p	MIMAT0000099	CDK8	1024
hsa-miR-101-3p	MIMAT0000099	CDKN1A	1026
hsa-miR-101-3p	MIMAT0000099	CERK	64781
hsa-miR-101-3p	MIMAT0000099	CERS2	29956
hsa-miR-101-3p	MIMAT0000099	CFTR	1080
hsa-miR-101-3p	MIMAT0000099	CHAMP1	283489
hsa-miR-101-3p	MIMAT0000099	CLIC4	25932
hsa-miR-101-3p	MIMAT0000099	CMTM6	54918
hsa-miR-101-3p	MIMAT0000099	CNEP1R1	255919
hsa-miR-101-3p	MIMAT0000099	COX10	1352
hsa-miR-101-3p	MIMAT0000099	COX2	4513
hsa-miR-101-3p	MIMAT0000099	CPEB1	64506
hsa-miR-101-3p	MIMAT0000099	CPS1	1373
hsa-miR-101-3p	MIMAT0000099	CTNNB1	1499
hsa-miR-101-3p	MIMAT0000099	CTR9	9646
hsa-miR-101-3p	MIMAT0000099	DAZAP2	9802
hsa-miR-101-3p	MIMAT0000099	DCAF12L2	340578
hsa-miR-101-3p	MIMAT0000099	DCBLD2	131566
hsa-miR-101-3p	MIMAT0000099	DCTD	1635
hsa-miR-101-3p	MIMAT0000099	DDIT4	54541
hsa-miR-101-3p	MIMAT0000099	DDX19B	11269
hsa-miR-101-3p	MIMAT0000099	DENND5B	160518
hsa-miR-101-3p	MIMAT0000099	DICER1	23405
hsa-miR-101-3p	MIMAT0000099	DIDO1	11083
hsa-miR-101-3p	MIMAT0000099	DIMT1	27292
hsa-miR-101-3p	MIMAT0000099	DNAJA1	3301
hsa-miR-101-3p	MIMAT0000099	DNAJC28	54943
hsa-miR-101-3p	MIMAT0000099	DNMT3A	1788
hsa-miR-101-3p	MIMAT0000099	DSC1	1823
hsa-miR-101-3p	MIMAT0000099	DUSP1	1843
hsa-miR-101-3p	MIMAT0000099	DYNC1LI2	1783
hsa-miR-101-3p	MIMAT0000099	DYRK2	8445
hsa-miR-101-3p	MIMAT0000099	E2F3	1871
hsa-miR-101-3p	MIMAT0000099	EEA1	8411
hsa-miR-101-3p	MIMAT0000099	EED	8726
hsa-miR-101-3p	MIMAT0000099	EIF4G2	1982
hsa-miR-101-3p	MIMAT0000099	ELAVL2	1993
hsa-miR-101-3p	MIMAT0000099	ELAVL3	1995
hsa-miR-101-3p	MIMAT0000099	ENTPD7	57089
hsa-miR-101-3p	MIMAT0000099	ETV1	2115
hsa-miR-101-3p	MIMAT0000099	EXTL3	2137
hsa-miR-101-3p	MIMAT0000099	EYA1	2138
hsa-miR-101-3p	MIMAT0000099	EZH2	2146
hsa-miR-101-3p	MIMAT0000099	FAM103A1	83640
hsa-miR-101-3p	MIMAT0000099	FAM217B	63939
hsa-miR-101-3p	MIMAT0000099	FAM69A	388650
hsa-miR-101-3p	MIMAT0000099	FAM84B	157638
hsa-miR-101-3p	MIMAT0000099	FAR1	84188
hsa-miR-101-3p	MIMAT0000099	FBN2	2201
hsa-miR-101-3p	MIMAT0000099	FBXO11	80204
hsa-miR-101-3p	MIMAT0000099	FBXW7	55294
hsa-miR-101-3p	MIMAT0000099	FGF2	2247
hsa-miR-101-3p	MIMAT0000099	FKBP14	55033
hsa-miR-101-3p	MIMAT0000099	FMR1	2332
hsa-miR-101-3p	MIMAT0000099	FN1	2335
hsa-miR-101-3p	MIMAT0000099	FNDC3A	22862
hsa-miR-101-3p	MIMAT0000099	FOS	2353
hsa-miR-101-3p	MIMAT0000099	FOXP3	50943
hsa-miR-101-3p	MIMAT0000099	FOXP4	116113
hsa-miR-101-3p	MIMAT0000099	FRMD6	122786
hsa-miR-101-3p	MIMAT0000099	FRS2	10818
hsa-miR-101-3p	MIMAT0000099	FZD6	8323
hsa-miR-101-3p	MIMAT0000099	G3BP1	10146
hsa-miR-101-3p	MIMAT0000099	GAN	8139
hsa-miR-101-3p	MIMAT0000099	GCLC	2729
hsa-miR-101-3p	MIMAT0000099	GFPT2	9945
hsa-miR-101-3p	MIMAT0000099	GLRX5	51218
hsa-miR-101-3p	MIMAT0000099	GMEB2	26205
hsa-miR-101-3p	MIMAT0000099	GNB1	2782
hsa-miR-101-3p	MIMAT0000099	GOLGA7	51125
hsa-miR-101-3p	MIMAT0000099	GPAM	57678
hsa-miR-101-3p	MIMAT0000099	GPR135	64582
hsa-miR-101-3p	MIMAT0000099	GPR50	9248
hsa-miR-101-3p	MIMAT0000099	GRIK3	2899
hsa-miR-101-3p	MIMAT0000099	GRSF1	2926
hsa-miR-101-3p	MIMAT0000099	HFE	3077
hsa-miR-101-3p	MIMAT0000099	HIF1A	3091
hsa-miR-101-3p	MIMAT0000099	HNRNPAB	3182
hsa-miR-101-3p	MIMAT0000099	HNRNPF	3185
hsa-miR-101-3p	MIMAT0000099	HNRNPU	3192
hsa-miR-101-3p	MIMAT0000099	HOXA9	3205
hsa-miR-101-3p	MIMAT0000099	HSP90AA1	3320
hsa-miR-101-3p	MIMAT0000099	HSP90B1	7184
hsa-miR-101-3p	MIMAT0000099	HSPA13	6782
hsa-miR-101-3p	MIMAT0000099	HSPE1-MOB4	100529241
hsa-miR-101-3p	MIMAT0000099	ICK	22858
hsa-miR-101-3p	MIMAT0000099	ICOS	29851
hsa-miR-101-3p	MIMAT0000099	IER5	51278
hsa-miR-101-3p	MIMAT0000099	IL20RB	53833
hsa-miR-101-3p	MIMAT0000099	INA	9118
hsa-miR-101-3p	MIMAT0000099	INO80D	54891
hsa-miR-101-3p	MIMAT0000099	IPO7	10527
hsa-miR-101-3p	MIMAT0000099	ITGA3	3675
hsa-miR-101-3p	MIMAT0000099	JAK2	3717
hsa-miR-101-3p	MIMAT0000099	JCAD	57608
hsa-miR-101-3p	MIMAT0000099	JUN	3725
hsa-miR-101-3p	MIMAT0000099	KCNG3	170850
hsa-miR-101-3p	MIMAT0000099	KCNQ5	56479
hsa-miR-101-3p	MIMAT0000099	KCTD14	65987
hsa-miR-101-3p	MIMAT0000099	KDM3B	51780
hsa-miR-101-3p	MIMAT0000099	KDM6B	23135
hsa-miR-101-3p	MIMAT0000099	KIAA1456	57604
hsa-miR-101-3p	MIMAT0000099	KIAA1462	57608
hsa-miR-101-3p	MIMAT0000099	KIAA1586	57691
hsa-miR-101-3p	MIMAT0000099	KIF2C	11004
hsa-miR-101-3p	MIMAT0000099	KLF12	11278
hsa-miR-101-3p	MIMAT0000099	KLF6	1316
hsa-miR-101-3p	MIMAT0000099	KLHL23	151230
hsa-miR-101-3p	MIMAT0000099	KPNA2	3838
hsa-miR-101-3p	MIMAT0000099	L2HGDH	79944
hsa-miR-101-3p	MIMAT0000099	LANCL3	347404
hsa-miR-101-3p	MIMAT0000099	LBR	3930
hsa-miR-101-3p	MIMAT0000099	LCOR	84458
hsa-miR-101-3p	MIMAT0000099	LDB1	8861
hsa-miR-101-3p	MIMAT0000099	LEFTY1	10637
hsa-miR-101-3p	MIMAT0000099	LIFR	3977
hsa-miR-101-3p	MIMAT0000099	LIN28B	389421
hsa-miR-101-3p	MIMAT0000099	LIN7C	55327
hsa-miR-101-3p	MIMAT0000099	LINC00943	100507206
hsa-miR-101-3p	MIMAT0000099	LMNB1	4001
hsa-miR-101-3p	MIMAT0000099	LRCH2	57631
hsa-miR-101-3p	MIMAT0000099	LRRC1	55227
hsa-miR-101-3p	MIMAT0000099	LTN1	26046
hsa-miR-101-3p	MIMAT0000099	LYSMD3	116068
hsa-miR-101-3p	MIMAT0000099	LZIC	84328
hsa-miR-101-3p	MIMAT0000099	MAML3	55534
hsa-miR-101-3p	MIMAT0000099	MAP2K1	5604
hsa-miR-101-3p	MIMAT0000099	MAP3K4	4216
hsa-miR-101-3p	MIMAT0000099	MBNL1	4154
hsa-miR-101-3p	MIMAT0000099	MBNL2	10150
hsa-miR-101-3p	MIMAT0000099	MBTD1	54799
hsa-miR-101-3p	MIMAT0000099	MCL1	4170
hsa-miR-101-3p	MIMAT0000099	MEIS1	4211
hsa-miR-101-3p	MIMAT0000099	MET	4233
hsa-miR-101-3p	MIMAT0000099	MFSD6	54842
hsa-miR-101-3p	MIMAT0000099	MITF	4286
hsa-miR-101-3p	MIMAT0000099	MKLN1	4289
hsa-miR-101-3p	MIMAT0000099	MKNK2	2872
hsa-miR-101-3p	MIMAT0000099	MLEC	9761
hsa-miR-101-3p	MIMAT0000099	MMS22L	253714
hsa-miR-101-3p	MIMAT0000099	MNX1	3110
hsa-miR-101-3p	MIMAT0000099	MOB4	25843
hsa-miR-101-3p	MIMAT0000099	MORC3	23515
hsa-miR-101-3p	MIMAT0000099	MPPE1	65258
hsa-miR-101-3p	MIMAT0000099	MRGBP	55257
hsa-miR-101-3p	MIMAT0000099	MRPL42	28977
hsa-miR-101-3p	MIMAT0000099	MRPL44	65080
hsa-miR-101-3p	MIMAT0000099	MSH2	4436
hsa-miR-101-3p	MIMAT0000099	MTOR	2475
hsa-miR-101-3p	MIMAT0000099	MTSS1L	92154
hsa-miR-101-3p	MIMAT0000099	MYCN	4613
hsa-miR-101-3p	MIMAT0000099	MYO9A	4649
hsa-miR-101-3p	MIMAT0000099	N4BP1	9683
hsa-miR-101-3p	MIMAT0000099	NAA30	122830
hsa-miR-101-3p	MIMAT0000099	NACA	4666
hsa-miR-101-3p	MIMAT0000099	NACA2	342538
hsa-miR-101-3p	MIMAT0000099	NACC1	112939
hsa-miR-101-3p	MIMAT0000099	NANOGNB	360030
hsa-miR-101-3p	MIMAT0000099	NAP1L1	4673
hsa-miR-101-3p	MIMAT0000099	NCKAP1	10787
hsa-miR-101-3p	MIMAT0000099	NEK7	140609
hsa-miR-101-3p	MIMAT0000099	NKAP	79576
hsa-miR-101-3p	MIMAT0000099	NKX3-2	579
hsa-miR-101-3p	MIMAT0000099	NLK	51701
hsa-miR-101-3p	MIMAT0000099	NOP2	4839
hsa-miR-101-3p	MIMAT0000099	NOTCH1	4851
hsa-miR-101-3p	MIMAT0000099	NR2F2	7026
hsa-miR-101-3p	MIMAT0000099	NR2F6	2063
hsa-miR-101-3p	MIMAT0000099	NT5C3A	51251
hsa-miR-101-3p	MIMAT0000099	NUFIP2	57532
hsa-miR-101-3p	MIMAT0000099	NUPL2	11097
hsa-miR-101-3p	MIMAT0000099	NXT2	55916
hsa-miR-101-3p	MIMAT0000099	ORAI2	80228
hsa-miR-101-3p	MIMAT0000099	OTUD4	54726
hsa-miR-101-3p	MIMAT0000099	PABPC1L2A	340529
hsa-miR-101-3p	MIMAT0000099	PAFAH1B1	5048
hsa-miR-101-3p	MIMAT0000099	PAK3	5063
hsa-miR-101-3p	MIMAT0000099	PANK1	53354
hsa-miR-101-3p	MIMAT0000099	PAPD7	11044
hsa-miR-101-3p	MIMAT0000099	PCCB	5096
hsa-miR-101-3p	MIMAT0000099	PDK1	5163
hsa-miR-101-3p	MIMAT0000099	PEX5L	51555
hsa-miR-101-3p	MIMAT0000099	PGBD4	161779
hsa-miR-101-3p	MIMAT0000099	PHF3	23469
hsa-miR-101-3p	MIMAT0000099	PIAS1	8554
hsa-miR-101-3p	MIMAT0000099	PIK3C2B	5287
hsa-miR-101-3p	MIMAT0000099	PIK3CB	5291
hsa-miR-101-3p	MIMAT0000099	PIK3CD	5293
hsa-miR-101-3p	MIMAT0000099	PIM1	5292
hsa-miR-101-3p	MIMAT0000099	PIP4K2A	5305
hsa-miR-101-3p	MIMAT0000099	PIP5K1C	23396
hsa-miR-101-3p	MIMAT0000099	PLAG1	5324
hsa-miR-101-3p	MIMAT0000099	PLEKHA1	59338
hsa-miR-101-3p	MIMAT0000099	PLEKHA3	65977
hsa-miR-101-3p	MIMAT0000099	POU2F1	5451
hsa-miR-101-3p	MIMAT0000099	PPP1CC	5501
hsa-miR-101-3p	MIMAT0000099	PPP1R15B	84919
hsa-miR-101-3p	MIMAT0000099	PPP2R2A	5520
hsa-miR-101-3p	MIMAT0000099	PPP2R5E	5529
hsa-miR-101-3p	MIMAT0000099	PPP4R1	9989
hsa-miR-101-3p	MIMAT0000099	PQLC2L	152078
hsa-miR-101-3p	MIMAT0000099	PRDM1	639
hsa-miR-101-3p	MIMAT0000099	PRDM16	63976
hsa-miR-101-3p	MIMAT0000099	PRKAA1	5562
hsa-miR-101-3p	MIMAT0000099	PRKAB1	5564
hsa-miR-101-3p	MIMAT0000099	PRKDC	5591
hsa-miR-101-3p	MIMAT0000099	PRPF38B	55119
hsa-miR-101-3p	MIMAT0000099	PSPC1	55269
hsa-miR-101-3p	MIMAT0000099	PTGER4	5734
hsa-miR-101-3p	MIMAT0000099	PTGS2	5743
hsa-miR-101-3p	MIMAT0000099	PURB	5814
hsa-miR-101-3p	MIMAT0000099	QDPR	5860
hsa-miR-101-3p	MIMAT0000099	QSER1	79832
hsa-miR-101-3p	MIMAT0000099	RAB11FIP1	80223
hsa-miR-101-3p	MIMAT0000099	RAB33B	83452
hsa-miR-101-3p	MIMAT0000099	RAB39B	116442
hsa-miR-101-3p	MIMAT0000099	RAB5A	5868
hsa-miR-101-3p	MIMAT0000099	RAB8B	51762
hsa-miR-101-3p	MIMAT0000099	RAC1	5879
hsa-miR-101-3p	MIMAT0000099	RANBP9	10048
hsa-miR-101-3p	MIMAT0000099	RAP1B	5908
hsa-miR-101-3p	MIMAT0000099	RAP2C	57826
hsa-miR-101-3p	MIMAT0000099	RARS2	57038
hsa-miR-101-3p	MIMAT0000099	RBM12B	389677
hsa-miR-101-3p	MIMAT0000099	REEP5	7905
hsa-miR-101-3p	MIMAT0000099	REL	5966
hsa-miR-101-3p	MIMAT0000099	RHOA	387
hsa-miR-101-3p	MIMAT0000099	RIOK2	55781
hsa-miR-101-3p	MIMAT0000099	RMI1	80010
hsa-miR-101-3p	MIMAT0000099	RNF111	54778
hsa-miR-101-3p	MIMAT0000099	RNF152	220441
hsa-miR-101-3p	MIMAT0000099	RNF213	57674
hsa-miR-101-3p	MIMAT0000099	RNF219	79596
hsa-miR-101-3p	MIMAT0000099	RNF44	22838
hsa-miR-101-3p	MIMAT0000099	RORA	6095
hsa-miR-101-3p	MIMAT0000099	ROS1	6098
hsa-miR-101-3p	MIMAT0000099	RPL7L1	285855
hsa-miR-101-3p	MIMAT0000099	RPS6KA5	9252
hsa-miR-101-3p	MIMAT0000099	RREB1	6239
hsa-miR-101-3p	MIMAT0000099	RRM2	6241
hsa-miR-101-3p	MIMAT0000099	RTN4	57142
hsa-miR-101-3p	MIMAT0000099	RUNX1	861
hsa-miR-101-3p	MIMAT0000099	SACM1L	22908
hsa-miR-101-3p	MIMAT0000099	SEPTIN11	55752
hsa-miR-101-3p	MIMAT0000099	SGPL1	8879
hsa-miR-101-3p	MIMAT0000099	SHMT1	6470
hsa-miR-101-3p	MIMAT0000099	SIX4	51804
hsa-miR-101-3p	MIMAT0000099	SKP1	6500
hsa-miR-101-3p	MIMAT0000099	SLC11A2	4891
hsa-miR-101-3p	MIMAT0000099	SLC25A33	84275
hsa-miR-101-3p	MIMAT0000099	SLC30A5	64924
hsa-miR-101-3p	MIMAT0000099	SLC35F5	80255
hsa-miR-101-3p	MIMAT0000099	SLC38A2	54407
hsa-miR-101-3p	MIMAT0000099	SLC39A6	25800
hsa-miR-101-3p	MIMAT0000099	SLC7A2	6542
hsa-miR-101-3p	MIMAT0000099	SMARCA5	8467
hsa-miR-101-3p	MIMAT0000099	SMARCD1	6602
hsa-miR-101-3p	MIMAT0000099	SMN2	6607
hsa-miR-101-3p	MIMAT0000099	SNHG1	23642
hsa-miR-101-3p	MIMAT0000099	SNRNP27	11017
hsa-miR-101-3p	MIMAT0000099	SNRNP35	11066
hsa-miR-101-3p	MIMAT0000099	SOX9	6662
hsa-miR-101-3p	MIMAT0000099	SPAG1	6674
hsa-miR-101-3p	MIMAT0000099	SPATA2	9825
hsa-miR-101-3p	MIMAT0000099	SPIRE1	56907
hsa-miR-101-3p	MIMAT0000099	SREBF2	6721
hsa-miR-101-3p	MIMAT0000099	SREK1IP1	285672
hsa-miR-101-3p	MIMAT0000099	SRF	6722
hsa-miR-101-3p	MIMAT0000099	SRRM4	84530
hsa-miR-101-3p	MIMAT0000099	SSFA2	6744
hsa-miR-101-3p	MIMAT0000099	STAMBP	10617
hsa-miR-101-3p	MIMAT0000099	STMN1	3925
hsa-miR-101-3p	MIMAT0000099	STX16	8675
hsa-miR-101-3p	MIMAT0000099	STYX	6815
hsa-miR-101-3p	MIMAT0000099	SUB1	10923
hsa-miR-101-3p	MIMAT0000099	SUZ12	23512
hsa-miR-101-3p	MIMAT0000099	SZRD1	26099
hsa-miR-101-3p	MIMAT0000099	TAF13	6884
hsa-miR-101-3p	MIMAT0000099	TBC1D12	23232
hsa-miR-101-3p	MIMAT0000099	TBR1	10716
hsa-miR-101-3p	MIMAT0000099	TBX18	9096
hsa-miR-101-3p	MIMAT0000099	TBX20	57057
hsa-miR-101-3p	MIMAT0000099	TET2	54790
hsa-miR-101-3p	MIMAT0000099	TFAP4	7023
hsa-miR-101-3p	MIMAT0000099	TGFBR1	7046
hsa-miR-101-3p	MIMAT0000099	TGFBR2	7048
hsa-miR-101-3p	MIMAT0000099	TGFBR3	7049
hsa-miR-101-3p	MIMAT0000099	TGIF2	60436
hsa-miR-101-3p	MIMAT0000099	TGOLN2	10618
hsa-miR-101-3p	MIMAT0000099	THRB	7068
hsa-miR-101-3p	MIMAT0000099	TMED5	50999
hsa-miR-101-3p	MIMAT0000099	TMEM168	64418
hsa-miR-101-3p	MIMAT0000099	TMEM170B	100113407
hsa-miR-101-3p	MIMAT0000099	TMEM192	201931
hsa-miR-101-3p	MIMAT0000099	TMTC3	160418
hsa-miR-101-3p	MIMAT0000099	TNFAIP1	7126
hsa-miR-101-3p	MIMAT0000099	TNPO1	3842
hsa-miR-101-3p	MIMAT0000099	TNRC18P2	27320
hsa-miR-101-3p	MIMAT0000099	TOR1AIP1	26092
hsa-miR-101-3p	MIMAT0000099	TOR1AIP2	163590
hsa-miR-101-3p	MIMAT0000099	TRERF1	55809
hsa-miR-101-3p	MIMAT0000099	TRIB1	10221
hsa-miR-101-3p	MIMAT0000099	TSC22D2	9819
hsa-miR-101-3p	MIMAT0000099	TSN	7247
hsa-miR-101-3p	MIMAT0000099	TSPAN12	23554
hsa-miR-101-3p	MIMAT0000099	TTC37	9652
hsa-miR-101-3p	MIMAT0000099	TVP23C	201158
hsa-miR-101-3p	MIMAT0000099	UBE2A	7319
hsa-miR-101-3p	MIMAT0000099	UBE2B	7320
hsa-miR-101-3p	MIMAT0000099	UBE2D3	7323
hsa-miR-101-3p	MIMAT0000099	UBN2	254048
hsa-miR-101-3p	MIMAT0000099	UGT2A1	10941
hsa-miR-101-3p	MIMAT0000099	UGT2A2	574537
hsa-miR-101-3p	MIMAT0000099	USP25	29761
hsa-miR-101-3p	MIMAT0000099	USP36	57602
hsa-miR-101-3p	MIMAT0000099	VAPA	9218
hsa-miR-101-3p	MIMAT0000099	VEGFA	7422
hsa-miR-101-3p	MIMAT0000099	VEGFC	7424
hsa-miR-101-3p	MIMAT0000099	VEZT	55591
hsa-miR-101-3p	MIMAT0000099	VHL	7428
hsa-miR-101-3p	MIMAT0000099	WNK1	65125
hsa-miR-101-3p	MIMAT0000099	WNT7A	7476
hsa-miR-101-3p	MIMAT0000099	XIAP	331
hsa-miR-101-3p	MIMAT0000099	XPO7	23039
hsa-miR-101-3p	MIMAT0000099	ZBTB21	49854
hsa-miR-101-3p	MIMAT0000099	ZBTB7A	51341
hsa-miR-101-3p	MIMAT0000099	ZC3H11A	9877
hsa-miR-101-3p	MIMAT0000099	ZCCHC2	54877
hsa-miR-101-3p	MIMAT0000099	ZDHHC15	158866
hsa-miR-101-3p	MIMAT0000099	ZDHHC24	254359
hsa-miR-101-3p	MIMAT0000099	ZEB1	6935
hsa-miR-101-3p	MIMAT0000099	ZEB2	9839
hsa-miR-101-3p	MIMAT0000099	ZFP36L2	678
hsa-miR-101-3p	MIMAT0000099	ZFX	7543
hsa-miR-101-3p	MIMAT0000099	ZNF100	163227
hsa-miR-101-3p	MIMAT0000099	ZNF124	7678
hsa-miR-101-3p	MIMAT0000099	ZNF207	7756
hsa-miR-101-3p	MIMAT0000099	ZNF223	7766
hsa-miR-101-3p	MIMAT0000099	ZNF284	342909
hsa-miR-101-3p	MIMAT0000099	ZNF350	59348
hsa-miR-101-3p	MIMAT0000099	ZNF431	170959
hsa-miR-101-3p	MIMAT0000099	ZNF480	147657
hsa-miR-101-3p	MIMAT0000099	ZNF490	57474
hsa-miR-101-3p	MIMAT0000099	ZNF567	163081
hsa-miR-101-3p	MIMAT0000099	ZNF645	158506
hsa-miR-101-3p	MIMAT0000099	ZNF654	55279
hsa-miR-101-3p	MIMAT0000099	ZNF792	126375
hsa-miR-101-3p	MIMAT0000099	ZNF800	168850
hsa-miR-101-3p	MIMAT0000099	ZNF827	152485
hsa-miR-103a-3p	MIMAT0000101	AADAT	51166
hsa-miR-103a-3p	MIMAT0000101	ABCF2	10061
hsa-miR-103a-3p	MIMAT0000101	ABL2	27
hsa-miR-103a-3p	MIMAT0000101	ACTR2	10097
hsa-miR-103a-3p	MIMAT0000101	ACVR2B	93
hsa-miR-103a-3p	MIMAT0000101	ADAM10	102
hsa-miR-103a-3p	MIMAT0000101	ADGRL1	22859
hsa-miR-103a-3p	MIMAT0000101	ADORA3	140
hsa-miR-103a-3p	MIMAT0000101	AEBP2	121536
hsa-miR-103a-3p	MIMAT0000101	AGFG1	3267
hsa-miR-103a-3p	MIMAT0000101	AGO1	26523
hsa-miR-103a-3p	MIMAT0000101	AGO2	27161
hsa-miR-103a-3p	MIMAT0000101	AGO3	192669
hsa-miR-103a-3p	MIMAT0000101	ALDH3B1	221
hsa-miR-103a-3p	MIMAT0000101	ALG2	85365
hsa-miR-103a-3p	MIMAT0000101	AMOT	154796
hsa-miR-103a-3p	MIMAT0000101	ANKFY1	51479
hsa-miR-103a-3p	MIMAT0000101	AP2A1	160
hsa-miR-103a-3p	MIMAT0000101	ARF6	382
hsa-miR-103a-3p	MIMAT0000101	ARGLU1	55082
hsa-miR-103a-3p	MIMAT0000101	ARIH1	25820
hsa-miR-103a-3p	MIMAT0000101	ARL3	403
hsa-miR-103a-3p	MIMAT0000101	ARL4C	10123
hsa-miR-103a-3p	MIMAT0000101	ARL8A	127829
hsa-miR-103a-3p	MIMAT0000101	ASH1L	55870
hsa-miR-103a-3p	MIMAT0000101	ATG12	9140
hsa-miR-103a-3p	MIMAT0000101	ATG14	22863
hsa-miR-103a-3p	MIMAT0000101	ATG9A	79065
hsa-miR-103a-3p	MIMAT0000101	ATP13A3	79572
hsa-miR-103a-3p	MIMAT0000101	ATP5G3	518
hsa-miR-103a-3p	MIMAT0000101	AVL9	23080
hsa-miR-103a-3p	MIMAT0000101	AXIN2	8313
hsa-miR-103a-3p	MIMAT0000101	B3GNT2	10678
hsa-miR-103a-3p	MIMAT0000101	BAZ2A	11176
hsa-miR-103a-3p	MIMAT0000101	BCKDK	10295
hsa-miR-103a-3p	MIMAT0000101	BCL2	596
hsa-miR-103a-3p	MIMAT0000101	BFAR	51283
hsa-miR-103a-3p	MIMAT0000101	BNIP3	664
hsa-miR-103a-3p	MIMAT0000101	BTLA	151888
hsa-miR-103a-3p	MIMAT0000101	C10orf2	56652
hsa-miR-103a-3p	MIMAT0000101	C11orf58	10944
hsa-miR-103a-3p	MIMAT0000101	C16orf58	64755
hsa-miR-103a-3p	MIMAT0000101	C16orf72	29035
hsa-miR-103a-3p	MIMAT0000101	C1orf21	81563
hsa-miR-103a-3p	MIMAT0000101	C20orf27	54976
hsa-miR-103a-3p	MIMAT0000101	C2orf42	54980
hsa-miR-103a-3p	MIMAT0000101	C7orf55	154791
hsa-miR-103a-3p	MIMAT0000101	C9orf62	157927
hsa-miR-103a-3p	MIMAT0000101	CA12	771
hsa-miR-103a-3p	MIMAT0000101	CAAP1	79886
hsa-miR-103a-3p	MIMAT0000101	CAB39	51719
hsa-miR-103a-3p	MIMAT0000101	CACNA1C	775
hsa-miR-103a-3p	MIMAT0000101	CALU	813
hsa-miR-103a-3p	MIMAT0000101	CAMKK2	10645
hsa-miR-103a-3p	MIMAT0000101	CAMSAP1	157922
hsa-miR-103a-3p	MIMAT0000101	CAPZA2	830
hsa-miR-103a-3p	MIMAT0000101	CARD10	29775
hsa-miR-103a-3p	MIMAT0000101	CAV1	857
hsa-miR-103a-3p	MIMAT0000101	CCDC19	25790
hsa-miR-103a-3p	MIMAT0000101	CCDC83	220047
hsa-miR-103a-3p	MIMAT0000101	CCNE1	898
hsa-miR-103a-3p	MIMAT0000101	CCNT1	904
hsa-miR-103a-3p	MIMAT0000101	CCT3	7203
hsa-miR-103a-3p	MIMAT0000101	CD180	4064
hsa-miR-103a-3p	MIMAT0000101	CD274	29126
hsa-miR-103a-3p	MIMAT0000101	CDADC1	81602
hsa-miR-103a-3p	MIMAT0000101	CDC25A	993
hsa-miR-103a-3p	MIMAT0000101	CDC37L1	55664
hsa-miR-103a-3p	MIMAT0000101	CDC42SE2	56990
hsa-miR-103a-3p	MIMAT0000101	CDCA4	55038
hsa-miR-103a-3p	MIMAT0000101	CDK1	983
hsa-miR-103a-3p	MIMAT0000101	CDK17	5128
hsa-miR-103a-3p	MIMAT0000101	CDK2	1017
hsa-miR-103a-3p	MIMAT0000101	CDK6	1021
hsa-miR-103a-3p	MIMAT0000101	CDV3	55573
hsa-miR-103a-3p	MIMAT0000101	CEP55	55165
hsa-miR-103a-3p	MIMAT0000101	CFAP45	25790
hsa-miR-103a-3p	MIMAT0000101	CITED2	10370
hsa-miR-103a-3p	MIMAT0000101	CKAP5	9793
hsa-miR-103a-3p	MIMAT0000101	CKMT1A	548596
hsa-miR-103a-3p	MIMAT0000101	CLIP1	6249
hsa-miR-103a-3p	MIMAT0000101	CNNM2	54805
hsa-miR-103a-3p	MIMAT0000101	CPEB2	132864
hsa-miR-103a-3p	MIMAT0000101	CPEB3	22849
hsa-miR-103a-3p	MIMAT0000101	CPSF7	79869
hsa-miR-103a-3p	MIMAT0000101	CREB1	1385
hsa-miR-103a-3p	MIMAT0000101	CREBRF	153222
hsa-miR-103a-3p	MIMAT0000101	CRKL	1399
hsa-miR-103a-3p	MIMAT0000101	CSNK1G3	1456
hsa-miR-103a-3p	MIMAT0000101	CSNK2A1	1457
hsa-miR-103a-3p	MIMAT0000101	CUL4A	8451
hsa-miR-103a-3p	MIMAT0000101	CYB561A3	220002
hsa-miR-103a-3p	MIMAT0000101	CYP26B1	56603
hsa-miR-103a-3p	MIMAT0000101	CYP2C8	1558
hsa-miR-103a-3p	MIMAT0000101	CYSLTR2	57105
hsa-miR-103a-3p	MIMAT0000101	DAPK1	1612
hsa-miR-103a-3p	MIMAT0000101	DECR1	1666
hsa-miR-103a-3p	MIMAT0000101	DEPDC1B	55789
hsa-miR-103a-3p	MIMAT0000101	DESI1	27351
hsa-miR-103a-3p	MIMAT0000101	DHX33	56919
hsa-miR-103a-3p	MIMAT0000101	DICER1	23405
hsa-miR-103a-3p	MIMAT0000101	DIEXF	27042
hsa-miR-103a-3p	MIMAT0000101	DKK1	22943
hsa-miR-103a-3p	MIMAT0000101	DMPK	1760
hsa-miR-103a-3p	MIMAT0000101	DMTF1	9988
hsa-miR-103a-3p	MIMAT0000101	DNAJA1	3301
hsa-miR-103a-3p	MIMAT0000101	DNAJB4	11080
hsa-miR-103a-3p	MIMAT0000101	DNAJC10	54431
hsa-miR-103a-3p	MIMAT0000101	DNAJC9	23234
hsa-miR-103a-3p	MIMAT0000101	DOCK11	139818
hsa-miR-103a-3p	MIMAT0000101	DST	667
hsa-miR-103a-3p	MIMAT0000101	DUSP14	11072
hsa-miR-103a-3p	MIMAT0000101	DVL1	1855
hsa-miR-103a-3p	MIMAT0000101	DYRK2	8445
hsa-miR-103a-3p	MIMAT0000101	E2F7	144455
hsa-miR-103a-3p	MIMAT0000101	EDC3	80153
hsa-miR-103a-3p	MIMAT0000101	EFNB2	1948
hsa-miR-103a-3p	MIMAT0000101	EFTUD2	9343
hsa-miR-103a-3p	MIMAT0000101	EI24	9538
hsa-miR-103a-3p	MIMAT0000101	EIF1AX	1964
hsa-miR-103a-3p	MIMAT0000101	ELK4	2005
hsa-miR-103a-3p	MIMAT0000101	EML4	27436
hsa-miR-103a-3p	MIMAT0000101	EN2	2020
hsa-miR-103a-3p	MIMAT0000101	ENPP2	5168
hsa-miR-103a-3p	MIMAT0000101	ENPP4	22875
hsa-miR-103a-3p	MIMAT0000101	ENTPD1	953
hsa-miR-103a-3p	MIMAT0000101	EPC1	80314
hsa-miR-103a-3p	MIMAT0000101	ERN1	2081
hsa-miR-103a-3p	MIMAT0000101	EXD2	55218
hsa-miR-103a-3p	MIMAT0000101	EXOC5	10640
hsa-miR-103a-3p	MIMAT0000101	FAM103A1	83640
hsa-miR-103a-3p	MIMAT0000101	FAM122A	116224
hsa-miR-103a-3p	MIMAT0000101	FAM122B	159090
hsa-miR-103a-3p	MIMAT0000101	FAM171A1	221061
hsa-miR-103a-3p	MIMAT0000101	FAM229B	619208
hsa-miR-103a-3p	MIMAT0000101	FAM49A	81553
hsa-miR-103a-3p	MIMAT0000101	FAM89A	375061
hsa-miR-103a-3p	MIMAT0000101	FAM98A	25940
hsa-miR-103a-3p	MIMAT0000101	FAM9C	171484
hsa-miR-103a-3p	MIMAT0000101	FBXW7	55294
hsa-miR-103a-3p	MIMAT0000101	FCF1	51077
hsa-miR-103a-3p	MIMAT0000101	FEM1C	56929
hsa-miR-103a-3p	MIMAT0000101	FGF2	2247
hsa-miR-103a-3p	MIMAT0000101	FGFRL1	53834
hsa-miR-103a-3p	MIMAT0000101	FKBP1A	2280
hsa-miR-103a-3p	MIMAT0000101	FLCN	201163
hsa-miR-103a-3p	MIMAT0000101	FMC1	154791
hsa-miR-103a-3p	MIMAT0000101	FOXC1	2296
hsa-miR-103a-3p	MIMAT0000101	FURIN	5045
hsa-miR-103a-3p	MIMAT0000101	FZD6	8323
hsa-miR-103a-3p	MIMAT0000101	G3BP2	9908
hsa-miR-103a-3p	MIMAT0000101	GABARAPL1	23710
hsa-miR-103a-3p	MIMAT0000101	GABRB1	2560
hsa-miR-103a-3p	MIMAT0000101	GACAT3	104797537
hsa-miR-103a-3p	MIMAT0000101	GATAD2A	54815
hsa-miR-103a-3p	MIMAT0000101	GCC1	79571
hsa-miR-103a-3p	MIMAT0000101	GGA3	23163
hsa-miR-103a-3p	MIMAT0000101	GLP2R	9340
hsa-miR-103a-3p	MIMAT0000101	GLRX	2745
hsa-miR-103a-3p	MIMAT0000101	GNAI3	2773
hsa-miR-103a-3p	MIMAT0000101	GNAT1	2779
hsa-miR-103a-3p	MIMAT0000101	GNB1	2782
hsa-miR-103a-3p	MIMAT0000101	GNG12	55970
hsa-miR-103a-3p	MIMAT0000101	GNS	2799
hsa-miR-103a-3p	MIMAT0000101	GOLGA8B	440270
hsa-miR-103a-3p	MIMAT0000101	GOLT1B	51026
hsa-miR-103a-3p	MIMAT0000101	GOPC	57120
hsa-miR-103a-3p	MIMAT0000101	GPCPD1	56261
hsa-miR-103a-3p	MIMAT0000101	GPD1	2819
hsa-miR-103a-3p	MIMAT0000101	GPR180	160897
hsa-miR-103a-3p	MIMAT0000101	GPR37	2861
hsa-miR-103a-3p	MIMAT0000101	GPRC5A	9052
hsa-miR-103a-3p	MIMAT0000101	GSG1	83445
hsa-miR-103a-3p	MIMAT0000101	GTPBP1	9567
hsa-miR-103a-3p	MIMAT0000101	HAUS3	79441
hsa-miR-103a-3p	MIMAT0000101	HCFC2	29915
hsa-miR-103a-3p	MIMAT0000101	HDDC2	51020
hsa-miR-103a-3p	MIMAT0000101	HELZ	9931
hsa-miR-103a-3p	MIMAT0000101	HIC2	23119
hsa-miR-103a-3p	MIMAT0000101	HIST2H2BE	8349
hsa-miR-103a-3p	MIMAT0000101	HNRNPA2B1	3181
hsa-miR-103a-3p	MIMAT0000101	HOXA3	3200
hsa-miR-103a-3p	MIMAT0000101	HOXC10	3226
hsa-miR-103a-3p	MIMAT0000101	HOXD13	3239
hsa-miR-103a-3p	MIMAT0000101	HPRT1	3251
hsa-miR-103a-3p	MIMAT0000101	ID2	3398
hsa-miR-103a-3p	MIMAT0000101	IDH3A	3419
hsa-miR-103a-3p	MIMAT0000101	IFNGR2	3460
hsa-miR-103a-3p	MIMAT0000101	IFT74	80173
hsa-miR-103a-3p	MIMAT0000101	IGSF3	3321
hsa-miR-103a-3p	MIMAT0000101	ING1	3621
hsa-miR-103a-3p	MIMAT0000101	INSIG1	3638
hsa-miR-103a-3p	MIMAT0000101	IPPK	64768
hsa-miR-103a-3p	MIMAT0000101	IRF2BP2	359948
hsa-miR-103a-3p	MIMAT0000101	ITGA2	3673
hsa-miR-103a-3p	MIMAT0000101	ITM2C	81618
hsa-miR-103a-3p	MIMAT0000101	IVNS1ABP	10625
hsa-miR-103a-3p	MIMAT0000101	JAKMIP2	9832
hsa-miR-103a-3p	MIMAT0000101	JOSD1	9929
hsa-miR-103a-3p	MIMAT0000101	KATNAL1	84056
hsa-miR-103a-3p	MIMAT0000101	KCNC4	3749
hsa-miR-103a-3p	MIMAT0000101	KCNG3	170850
hsa-miR-103a-3p	MIMAT0000101	KDELR1	10945
hsa-miR-103a-3p	MIMAT0000101	KIAA1432	57589
hsa-miR-103a-3p	MIMAT0000101	KIF23	9493
hsa-miR-103a-3p	MIMAT0000101	KIF5A	3798
hsa-miR-103a-3p	MIMAT0000101	KIF5B	3799
hsa-miR-103a-3p	MIMAT0000101	KLF4	9314
hsa-miR-103a-3p	MIMAT0000101	KLHL18	23276
hsa-miR-103a-3p	MIMAT0000101	KPNA1	3836
hsa-miR-103a-3p	MIMAT0000101	L2HGDH	79944
hsa-miR-103a-3p	MIMAT0000101	LAMP2	3920
hsa-miR-103a-3p	MIMAT0000101	LARP4B	23185
hsa-miR-103a-3p	MIMAT0000101	LASP1	3927
hsa-miR-103a-3p	MIMAT0000101	LATS1	9113
hsa-miR-103a-3p	MIMAT0000101	LBR	3930
hsa-miR-103a-3p	MIMAT0000101	LCOR	84458
hsa-miR-103a-3p	MIMAT0000101	LIN7C	55327
hsa-miR-103a-3p	MIMAT0000101	LPHN1	22859
hsa-miR-103a-3p	MIMAT0000101	LRIF1	55791
hsa-miR-103a-3p	MIMAT0000101	LUC7L	55692
hsa-miR-103a-3p	MIMAT0000101	LUZP1	7798
hsa-miR-103a-3p	MIMAT0000101	MAP3K7	6885
hsa-miR-103a-3p	MIMAT0000101	MAP4	4134
hsa-miR-103a-3p	MIMAT0000101	MCM7	4176
hsa-miR-103a-3p	MIMAT0000101	MDM4	4194
hsa-miR-103a-3p	MIMAT0000101	MED13	9969
hsa-miR-103a-3p	MIMAT0000101	MEF2D	4209
hsa-miR-103a-3p	MIMAT0000101	MEX3C	51320
hsa-miR-103a-3p	MIMAT0000101	MIB1	57534
hsa-miR-103a-3p	MIMAT0000101	MIS18BP1	55320
hsa-miR-103a-3p	MIMAT0000101	MLLT6	4302
hsa-miR-103a-3p	MIMAT0000101	MPDU1	9526
hsa-miR-103a-3p	MIMAT0000101	MPLKIP	136647
hsa-miR-103a-3p	MIMAT0000101	MRPL51	51258
hsa-miR-103a-3p	MIMAT0000101	MT1E	4493
hsa-miR-103a-3p	MIMAT0000101	MTF1	4520
hsa-miR-103a-3p	MIMAT0000101	MTFR1L	56181
hsa-miR-103a-3p	MIMAT0000101	MTHFR	4524
hsa-miR-103a-3p	MIMAT0000101	MTMR3	8897
hsa-miR-103a-3p	MIMAT0000101	MTMR4	9110
hsa-miR-103a-3p	MIMAT0000101	MYB	4602
hsa-miR-103a-3p	MIMAT0000101	MYBPC1	4604
hsa-miR-103a-3p	MIMAT0000101	MYCN	4613
hsa-miR-103a-3p	MIMAT0000101	MYO5A	4644
hsa-miR-103a-3p	MIMAT0000101	MYO5B	4645
hsa-miR-103a-3p	MIMAT0000101	N4BP1	9683
hsa-miR-103a-3p	MIMAT0000101	NAA15	80155
hsa-miR-103a-3p	MIMAT0000101	NACC1	112939
hsa-miR-103a-3p	MIMAT0000101	NACC2	138151
hsa-miR-103a-3p	MIMAT0000101	NDEL1	81565
hsa-miR-103a-3p	MIMAT0000101	NFIA	4774
hsa-miR-103a-3p	MIMAT0000101	NIN	51199
hsa-miR-103a-3p	MIMAT0000101	NNT	23530
hsa-miR-103a-3p	MIMAT0000101	NOL4L	140688
hsa-miR-103a-3p	MIMAT0000101	NPY4R	5540
hsa-miR-103a-3p	MIMAT0000101	NRBP1	29959
hsa-miR-103a-3p	MIMAT0000101	NSF	4905
hsa-miR-103a-3p	MIMAT0000101	NUCKS1	64710
hsa-miR-103a-3p	MIMAT0000101	NUFIP2	57532
hsa-miR-103a-3p	MIMAT0000101	NUMB	8650
hsa-miR-103a-3p	MIMAT0000101	NUP50	10762
hsa-miR-103a-3p	MIMAT0000101	NUS1	116150
hsa-miR-103a-3p	MIMAT0000101	ODF2L	57489
hsa-miR-103a-3p	MIMAT0000101	OGT	8473
hsa-miR-103a-3p	MIMAT0000101	OIP5	11339
hsa-miR-103a-3p	MIMAT0000101	OLFM4	10562
hsa-miR-103a-3p	MIMAT0000101	OPRM1	4988
hsa-miR-103a-3p	MIMAT0000101	ORC4	5000
hsa-miR-103a-3p	MIMAT0000101	OSBPL3	26031
hsa-miR-103a-3p	MIMAT0000101	OTUD7B	56957
hsa-miR-103a-3p	MIMAT0000101	PAFAH1B2	5049
hsa-miR-103a-3p	MIMAT0000101	PAG1	55824
hsa-miR-103a-3p	MIMAT0000101	PAGR1	79447
hsa-miR-103a-3p	MIMAT0000101	PAQR3	152559
hsa-miR-103a-3p	MIMAT0000101	PAWR	5074
hsa-miR-103a-3p	MIMAT0000101	PDE4D	5144
hsa-miR-103a-3p	MIMAT0000101	PDK4	5166
hsa-miR-103a-3p	MIMAT0000101	PDZD8	118987
hsa-miR-103a-3p	MIMAT0000101	PEA15	8682
hsa-miR-103a-3p	MIMAT0000101	PER1	5187
hsa-miR-103a-3p	MIMAT0000101	PHC3	80012
hsa-miR-103a-3p	MIMAT0000101	PHF19	26147
hsa-miR-103a-3p	MIMAT0000101	PHKA1	5255
hsa-miR-103a-3p	MIMAT0000101	PIEZO1	9780
hsa-miR-103a-3p	MIMAT0000101	PIK3R1	5295
hsa-miR-103a-3p	MIMAT0000101	PIP4P1	90809
hsa-miR-103a-3p	MIMAT0000101	PLAG1	5324
hsa-miR-103a-3p	MIMAT0000101	PLEKHA1	59338
hsa-miR-103a-3p	MIMAT0000101	PLEKHF2	79666
hsa-miR-103a-3p	MIMAT0000101	PLPBP	11212
hsa-miR-103a-3p	MIMAT0000101	PLSCR4	57088
hsa-miR-103a-3p	MIMAT0000101	PNISR	25957
hsa-miR-103a-3p	MIMAT0000101	PNPLA6	10908
hsa-miR-103a-3p	MIMAT0000101	POLD3	10714
hsa-miR-103a-3p	MIMAT0000101	POLDIP2	26073
hsa-miR-103a-3p	MIMAT0000101	POMGNT1	55624
hsa-miR-103a-3p	MIMAT0000101	PPIG	9360
hsa-miR-103a-3p	MIMAT0000101	PPIL1	51645
hsa-miR-103a-3p	MIMAT0000101	PPP1R11	6992
hsa-miR-103a-3p	MIMAT0000101	PPP1R12C	54776
hsa-miR-103a-3p	MIMAT0000101	PPP1R16B	26051
hsa-miR-103a-3p	MIMAT0000101	PPP2CA	5515
hsa-miR-103a-3p	MIMAT0000101	PPP2R5C	5527
hsa-miR-103a-3p	MIMAT0000101	PPP6C	5537
hsa-miR-103a-3p	MIMAT0000101	PPP6R3	55291
hsa-miR-103a-3p	MIMAT0000101	PRDM4	11108
hsa-miR-103a-3p	MIMAT0000101	PRKAB2	5565
hsa-miR-103a-3p	MIMAT0000101	PRKAR2A	5576
hsa-miR-103a-3p	MIMAT0000101	PROSC	11212
hsa-miR-103a-3p	MIMAT0000101	PRR14L	253143
hsa-miR-103a-3p	MIMAT0000101	PTEN	5728
hsa-miR-103a-3p	MIMAT0000101	PTPN3	5774
hsa-miR-103a-3p	MIMAT0000101	PURA	5813
hsa-miR-103a-3p	MIMAT0000101	PURB	5814
hsa-miR-103a-3p	MIMAT0000101	RAB10	10890
hsa-miR-103a-3p	MIMAT0000101	RAB1B	81876
hsa-miR-103a-3p	MIMAT0000101	RAB23	51715
hsa-miR-103a-3p	MIMAT0000101	RACGAP1	29127
hsa-miR-103a-3p	MIMAT0000101	RAD21	5885
hsa-miR-103a-3p	MIMAT0000101	RAD51	5888
hsa-miR-103a-3p	MIMAT0000101	RBBP6	5930
hsa-miR-103a-3p	MIMAT0000101	RCC1	1104
hsa-miR-103a-3p	MIMAT0000101	RECK	8434
hsa-miR-103a-3p	MIMAT0000101	REL	5966
hsa-miR-103a-3p	MIMAT0000101	RFK	55312
hsa-miR-103a-3p	MIMAT0000101	RIC1	57589
hsa-miR-103a-3p	MIMAT0000101	RIF1	55183
hsa-miR-103a-3p	MIMAT0000101	RIMS3	9783
hsa-miR-103a-3p	MIMAT0000101	RNF144B	255488
hsa-miR-103a-3p	MIMAT0000101	RNF168	165918
hsa-miR-103a-3p	MIMAT0000101	RNF217	154214
hsa-miR-103a-3p	MIMAT0000101	RNMT	8731
hsa-miR-103a-3p	MIMAT0000101	RPN1	6184
hsa-miR-103a-3p	MIMAT0000101	RPRD1B	58490
hsa-miR-103a-3p	MIMAT0000101	RPS24	6229
hsa-miR-103a-3p	MIMAT0000101	RPS6KB1	6198
hsa-miR-103a-3p	MIMAT0000101	RPSAP58	388524
hsa-miR-103a-3p	MIMAT0000101	RRAGC	64121
hsa-miR-103a-3p	MIMAT0000101	RS1	6247
hsa-miR-103a-3p	MIMAT0000101	RSL1D1	26156
hsa-miR-103a-3p	MIMAT0000101	RUNX1T1	862
hsa-miR-103a-3p	MIMAT0000101	RUNX2	860
hsa-miR-103a-3p	MIMAT0000101	SALL1	6299
hsa-miR-103a-3p	MIMAT0000101	SAV1	60485
hsa-miR-103a-3p	MIMAT0000101	SCAF1	58506
hsa-miR-103a-3p	MIMAT0000101	SDCBP	6386
hsa-miR-103a-3p	MIMAT0000101	SEMA6A	57556
hsa-miR-103a-3p	MIMAT0000101	SERPINB5	5268
hsa-miR-103a-3p	MIMAT0000101	SETD1B	23067
hsa-miR-103a-3p	MIMAT0000101	SF3A1	10291
hsa-miR-103a-3p	MIMAT0000101	SF3A3	10946
hsa-miR-103a-3p	MIMAT0000101	SFRP4	6424
hsa-miR-103a-3p	MIMAT0000101	SH3BP5	9467
hsa-miR-103a-3p	MIMAT0000101	SHOC2	8036
hsa-miR-103a-3p	MIMAT0000101	SIPA1L2	57568
hsa-miR-103a-3p	MIMAT0000101	SIRT4	23409
hsa-miR-103a-3p	MIMAT0000101	SLAIN2	57606
hsa-miR-103a-3p	MIMAT0000101	SLC25A39	51629
hsa-miR-103a-3p	MIMAT0000101	SLC28A1	9154
hsa-miR-103a-3p	MIMAT0000101	SLC2A3	6515
hsa-miR-103a-3p	MIMAT0000101	SLC30A7	148867
hsa-miR-103a-3p	MIMAT0000101	SLC35A4	113829
hsa-miR-103a-3p	MIMAT0000101	SLC35B2	347734
hsa-miR-103a-3p	MIMAT0000101	SLC39A10	57181
hsa-miR-103a-3p	MIMAT0000101	SLC52A2	79581
hsa-miR-103a-3p	MIMAT0000101	SLC6A9	6536
hsa-miR-103a-3p	MIMAT0000101	SLC9A6	10479
hsa-miR-103a-3p	MIMAT0000101	SLCO3A1	28232
hsa-miR-103a-3p	MIMAT0000101	SMAD7	4092
hsa-miR-103a-3p	MIMAT0000101	SMARCA5	8467
hsa-miR-103a-3p	MIMAT0000101	SMARCE1	6605
hsa-miR-103a-3p	MIMAT0000101	SNCG	6623
hsa-miR-103a-3p	MIMAT0000101	SNTB2	6645
hsa-miR-103a-3p	MIMAT0000101	SNX16	64089
hsa-miR-103a-3p	MIMAT0000101	SON	6651
hsa-miR-103a-3p	MIMAT0000101	SOWAHC	65124
hsa-miR-103a-3p	MIMAT0000101	SPATS2	65244
hsa-miR-103a-3p	MIMAT0000101	SPATS2L	26010
hsa-miR-103a-3p	MIMAT0000101	SPRED1	161742
hsa-miR-103a-3p	MIMAT0000101	SREK1	140890
hsa-miR-103a-3p	MIMAT0000101	SRSF1	6426
hsa-miR-103a-3p	MIMAT0000101	SSU72	29101
hsa-miR-103a-3p	MIMAT0000101	STAMBPL1	57559
hsa-miR-103a-3p	MIMAT0000101	STK33	65975
hsa-miR-103a-3p	MIMAT0000101	STK38	11329
hsa-miR-103a-3p	MIMAT0000101	STK40	83931
hsa-miR-103a-3p	MIMAT0000101	STX6	10228
hsa-miR-103a-3p	MIMAT0000101	SUN2	25777
hsa-miR-103a-3p	MIMAT0000101	SVIP	258010
hsa-miR-103a-3p	MIMAT0000101	SYNJ1	8867
hsa-miR-103a-3p	MIMAT0000101	SYNRG	11276
hsa-miR-103a-3p	MIMAT0000101	SYS1	90196
hsa-miR-103a-3p	MIMAT0000101	TAF13	6884
hsa-miR-103a-3p	MIMAT0000101	TARBP2	6895
hsa-miR-103a-3p	MIMAT0000101	TBC1D12	23232
hsa-miR-103a-3p	MIMAT0000101	TBPL1	9519
hsa-miR-103a-3p	MIMAT0000101	TBRG1	84897
hsa-miR-103a-3p	MIMAT0000101	TFAP2A	7020
hsa-miR-103a-3p	MIMAT0000101	TGFBR3	7049
hsa-miR-103a-3p	MIMAT0000101	TIMP3	7078
hsa-miR-103a-3p	MIMAT0000101	TJP1	7082
hsa-miR-103a-3p	MIMAT0000101	TK1	7083
hsa-miR-103a-3p	MIMAT0000101	TLE4	7091
hsa-miR-103a-3p	MIMAT0000101	TLK1	9874
hsa-miR-103a-3p	MIMAT0000101	TLR4	7099
hsa-miR-103a-3p	MIMAT0000101	TM4SF1	4071
hsa-miR-103a-3p	MIMAT0000101	TM7SF3	51768
hsa-miR-103a-3p	MIMAT0000101	TMCC1	23023
hsa-miR-103a-3p	MIMAT0000101	TMEM100	55273
hsa-miR-103a-3p	MIMAT0000101	TMEM170A	124491
hsa-miR-103a-3p	MIMAT0000101	TMEM255A	55026
hsa-miR-103a-3p	MIMAT0000101	TMEM43	79188
hsa-miR-103a-3p	MIMAT0000101	TMEM55B	90809
hsa-miR-103a-3p	MIMAT0000101	TNRC6B	23112
hsa-miR-103a-3p	MIMAT0000101	TPD52	7163
hsa-miR-103a-3p	MIMAT0000101	TRIM35	23087
hsa-miR-103a-3p	MIMAT0000101	TRIQK	286144
hsa-miR-103a-3p	MIMAT0000101	TSC22D2	9819
hsa-miR-103a-3p	MIMAT0000101	TTLL5	23093
hsa-miR-103a-3p	MIMAT0000101	TULP4	56995
hsa-miR-103a-3p	MIMAT0000101	TWF1	5756
hsa-miR-103a-3p	MIMAT0000101	TWNK	56652
hsa-miR-103a-3p	MIMAT0000101	UBE2B	7320
hsa-miR-103a-3p	MIMAT0000101	UBE2Q1	55585
hsa-miR-103a-3p	MIMAT0000101	UBE2R2	54926
hsa-miR-103a-3p	MIMAT0000101	UBFD1	56061
hsa-miR-103a-3p	MIMAT0000101	UBN2	254048
hsa-miR-103a-3p	MIMAT0000101	UBR3	130507
hsa-miR-103a-3p	MIMAT0000101	USP15	9958
hsa-miR-103a-3p	MIMAT0000101	USP42	84132
hsa-miR-103a-3p	MIMAT0000101	VCAN	1462
hsa-miR-103a-3p	MIMAT0000101	VEZT	55591
hsa-miR-103a-3p	MIMAT0000101	VPS4A	27183
hsa-miR-103a-3p	MIMAT0000101	WEE1	7465
hsa-miR-103a-3p	MIMAT0000101	WNT3A	89780
hsa-miR-103a-3p	MIMAT0000101	XPC	7508
hsa-miR-103a-3p	MIMAT0000101	XPO7	23039
hsa-miR-103a-3p	MIMAT0000101	YAF2	10138
hsa-miR-103a-3p	MIMAT0000101	YIF1B	90522
hsa-miR-103a-3p	MIMAT0000101	YIPF6	286451
hsa-miR-103a-3p	MIMAT0000101	YRDC	79693
hsa-miR-103a-3p	MIMAT0000101	YTHDC1	91746
hsa-miR-103a-3p	MIMAT0000101	YWHAH	7533
hsa-miR-103a-3p	MIMAT0000101	ZBTB10	65986
hsa-miR-103a-3p	MIMAT0000101	ZBTB34	403341
hsa-miR-103a-3p	MIMAT0000101	ZBTB38	253461
hsa-miR-103a-3p	MIMAT0000101	ZBTB8A	653121
hsa-miR-103a-3p	MIMAT0000101	ZCCHC14	23174
hsa-miR-103a-3p	MIMAT0000101	ZDHHC16	84287
hsa-miR-103a-3p	MIMAT0000101	ZFHX3	463
hsa-miR-103a-3p	MIMAT0000101	ZHX1	11244
hsa-miR-103a-3p	MIMAT0000101	ZNF100	163227
hsa-miR-103a-3p	MIMAT0000101	ZNF273	10793
hsa-miR-103a-3p	MIMAT0000101	ZNF284	342909
hsa-miR-103a-3p	MIMAT0000101	ZNF449	203523
hsa-miR-103a-3p	MIMAT0000101	ZNF585B	92285
hsa-miR-103a-3p	MIMAT0000101	ZNF606	80095
hsa-miR-103a-3p	MIMAT0000101	ZNF622	90441
hsa-miR-103a-3p	MIMAT0000101	ZNF623	9831
hsa-miR-103a-3p	MIMAT0000101	ZNF680	340252
hsa-miR-103a-3p	MIMAT0000101	ZNRF2	223082
hsa-miR-103a-3p	MIMAT0000101	ZNRF3	84133
hsa-miR-103a-3p	MIMAT0000101	ZRANB1	54764
hsa-miR-103a-3p	MIMAT0000101	ZYX	7791
hsa-miR-199b-5p	MIMAT0000263	A2ML1	144568
hsa-miR-199b-5p	MIMAT0000263	ABCC1	4363
hsa-miR-199b-5p	MIMAT0000263	AGTRAP	57085
hsa-miR-199b-5p	MIMAT0000263	AKAP17A	8227
hsa-miR-199b-5p	MIMAT0000263	C16orf58	64755
hsa-miR-199b-5p	MIMAT0000263	C1orf226	400793
hsa-miR-199b-5p	MIMAT0000263	C3orf36	80111
hsa-miR-199b-5p	MIMAT0000263	CCNL1	57018
hsa-miR-199b-5p	MIMAT0000263	CDK9	1025
hsa-miR-199b-5p	MIMAT0000263	CENPO	79172
hsa-miR-199b-5p	MIMAT0000263	CEP120	153241
hsa-miR-199b-5p	MIMAT0000263	CHCHD4	131474
hsa-miR-199b-5p	MIMAT0000263	CHRFAM7A	89832
hsa-miR-199b-5p	MIMAT0000263	COL19A1	1310
hsa-miR-199b-5p	MIMAT0000263	COX15	1355
hsa-miR-199b-5p	MIMAT0000263	CRIPT	9419
hsa-miR-199b-5p	MIMAT0000263	CSGALNACT1	55790
hsa-miR-199b-5p	MIMAT0000263	CSNK2A1	1457
hsa-miR-199b-5p	MIMAT0000263	DDHD1	80821
hsa-miR-199b-5p	MIMAT0000263	DDI2	84301
hsa-miR-199b-5p	MIMAT0000263	DDR1	780
hsa-miR-199b-5p	MIMAT0000263	DDX19B	11269
hsa-miR-199b-5p	MIMAT0000263	DDX3X	1654
hsa-miR-199b-5p	MIMAT0000263	DYNAP	284254
hsa-miR-199b-5p	MIMAT0000263	E2F3	1871
hsa-miR-199b-5p	MIMAT0000263	ERBB2	2064
hsa-miR-199b-5p	MIMAT0000263	EXTL3	2137
hsa-miR-199b-5p	MIMAT0000263	GATA6	2627
hsa-miR-199b-5p	MIMAT0000263	GM2A	2760
hsa-miR-199b-5p	MIMAT0000263	GRB10	2887
hsa-miR-199b-5p	MIMAT0000263	HES1	3280
hsa-miR-199b-5p	MIMAT0000263	HIF1A	3091
hsa-miR-199b-5p	MIMAT0000263	ITGA3	3675
hsa-miR-199b-5p	MIMAT0000263	JAG1	182
hsa-miR-199b-5p	MIMAT0000263	JUNB	3726
hsa-miR-199b-5p	MIMAT0000263	KIT	3815
hsa-miR-199b-5p	MIMAT0000263	LAMC2	3918
hsa-miR-199b-5p	MIMAT0000263	LAX1	54900
hsa-miR-199b-5p	MIMAT0000263	LIF	3976
hsa-miR-199b-5p	MIMAT0000263	MAP3K9	4293
hsa-miR-199b-5p	MIMAT0000263	NAA15	80155
hsa-miR-199b-5p	MIMAT0000263	NAB2	4665
hsa-miR-199b-5p	MIMAT0000263	NDUFS2	4720
hsa-miR-199b-5p	MIMAT0000263	NLK	51701
hsa-miR-199b-5p	MIMAT0000263	OXSR1	9943
hsa-miR-199b-5p	MIMAT0000263	PANK3	79646
hsa-miR-199b-5p	MIMAT0000263	PAX8	7849
hsa-miR-199b-5p	MIMAT0000263	PDE11A	50940
hsa-miR-199b-5p	MIMAT0000263	PIN1	5300
hsa-miR-199b-5p	MIMAT0000263	PLEKHG2	64857
hsa-miR-199b-5p	MIMAT0000263	PLGRKT	55848
hsa-miR-199b-5p	MIMAT0000263	PLPP4	196051
hsa-miR-199b-5p	MIMAT0000263	PLXND1	23129
hsa-miR-199b-5p	MIMAT0000263	PODXL	5420
hsa-miR-199b-5p	MIMAT0000263	POLA2	23649
hsa-miR-199b-5p	MIMAT0000263	POLR2F	5435
hsa-miR-199b-5p	MIMAT0000263	PPAPDC1A	196051
hsa-miR-199b-5p	MIMAT0000263	PSAPL1	768239
hsa-miR-199b-5p	MIMAT0000263	PSG11	5680
hsa-miR-199b-5p	MIMAT0000263	PSG3	5671
hsa-miR-199b-5p	MIMAT0000263	PTCD2	79810
hsa-miR-199b-5p	MIMAT0000263	QSOX1	5768
hsa-miR-199b-5p	MIMAT0000263	RCC1	1104
hsa-miR-199b-5p	MIMAT0000263	RER1	11079
hsa-miR-199b-5p	MIMAT0000263	RIC8A	60626
hsa-miR-199b-5p	MIMAT0000263	RNF11	26994
hsa-miR-199b-5p	MIMAT0000263	RNF115	27246
hsa-miR-199b-5p	MIMAT0000263	SERPINH1	871
hsa-miR-199b-5p	MIMAT0000263	SESN2	83667
hsa-miR-199b-5p	MIMAT0000263	SET	6418
hsa-miR-199b-5p	MIMAT0000263	SETD2	29072
hsa-miR-199b-5p	MIMAT0000263	SIRT1	23411
hsa-miR-199b-5p	MIMAT0000263	SLC16A10	117247
hsa-miR-199b-5p	MIMAT0000263	SLC26A2	1836
hsa-miR-199b-5p	MIMAT0000263	SLC38A2	54407
hsa-miR-199b-5p	MIMAT0000263	SLC8A1	6546
hsa-miR-199b-5p	MIMAT0000263	SNAI1	6615
hsa-miR-199b-5p	MIMAT0000263	SNAP25	6616
hsa-miR-199b-5p	MIMAT0000263	SNRNP48	154007
hsa-miR-199b-5p	MIMAT0000263	SNTB1	6641
hsa-miR-199b-5p	MIMAT0000263	TAF9B	51616
hsa-miR-199b-5p	MIMAT0000263	TBC1D21	161514
hsa-miR-199b-5p	MIMAT0000263	TFDP2	7029
hsa-miR-199b-5p	MIMAT0000263	TMOD2	29767
hsa-miR-199b-5p	MIMAT0000263	TNFRSF13C	115650
hsa-miR-199b-5p	MIMAT0000263	TRIM10	10107
hsa-miR-199b-5p	MIMAT0000263	TSC22D1	8848
hsa-miR-199b-5p	MIMAT0000263	TUBG1	7283
hsa-miR-199b-5p	MIMAT0000263	VASP	7408
hsa-miR-199b-5p	MIMAT0000263	VAV3	10451
hsa-miR-199b-5p	MIMAT0000263	VEGFA	7422
hsa-miR-199b-5p	MIMAT0000263	VPS53	55275
hsa-miR-199b-5p	MIMAT0000263	XRRA1	143570
hsa-miR-199b-5p	MIMAT0000263	ZBTB37	84614
hsa-miR-199b-5p	MIMAT0000263	ZDHHC9	51114
hsa-miR-199b-5p	MIMAT0000263	ZEB1	6935
hsa-miR-199b-5p	MIMAT0000263	ZFP1	162239
hsa-miR-199b-5p	MIMAT0000263	ZNF117	51351
hsa-miR-199b-5p	MIMAT0000263	ZNF195	7748
hsa-miR-199b-5p	MIMAT0000263	ZNF215	7762
hsa-miR-199b-5p	MIMAT0000263	ZNF286B	729288
hsa-miR-199b-5p	MIMAT0000263	ZNF394	84124
hsa-miR-199b-5p	MIMAT0000263	ZNF415	55786
hsa-miR-199b-5p	MIMAT0000263	ZNF440	126070
hsa-miR-199b-5p	MIMAT0000263	ZNF468	90333
hsa-miR-199b-5p	MIMAT0000263	ZNF525	170958
hsa-miR-199b-5p	MIMAT0000263	ZNF544	27300
hsa-miR-199b-5p	MIMAT0000263	ZNF584	201514
hsa-miR-199b-5p	MIMAT0000263	ZNF611	81856
hsa-miR-199b-5p	MIMAT0000263	ZNF625	90589
hsa-miR-199b-5p	MIMAT0000263	ZNF669	79862
hsa-miR-199b-5p	MIMAT0000263	ZNF772	400720
hsa-miR-199b-5p	MIMAT0000263	ZNF791	163049
hsa-miR-199b-5p	MIMAT0000263	ZNF844	284391
hsa-miR-199b-5p	MIMAT0000263	ZNF846	162993
hsa-miR-199b-5p	MIMAT0000263	ZZZ3	26009
hsa-miR-221-3p	MIMAT0000278	ABHD3	171586
hsa-miR-221-3p	MIMAT0000278	ABHD4	63874
hsa-miR-221-3p	MIMAT0000278	ABLIM1	3983
hsa-miR-221-3p	MIMAT0000278	ACIN1	22985
hsa-miR-221-3p	MIMAT0000278	ACSL3	2181
hsa-miR-221-3p	MIMAT0000278	ACTB	60
hsa-miR-221-3p	MIMAT0000278	ACTG1	71
hsa-miR-221-3p	MIMAT0000278	ACVR2B	93
hsa-miR-221-3p	MIMAT0000278	ADAM1A	8759
hsa-miR-221-3p	MIMAT0000278	ADAMTS6	11174
hsa-miR-221-3p	MIMAT0000278	ADD1	118
hsa-miR-221-3p	MIMAT0000278	ADGRL2	23266
hsa-miR-221-3p	MIMAT0000278	AGAP1	116987
hsa-miR-221-3p	MIMAT0000278	AGO2	27161
hsa-miR-221-3p	MIMAT0000278	AKT3	10000
hsa-miR-221-3p	MIMAT0000278	AMMECR1L	83607
hsa-miR-221-3p	MIMAT0000278	AMOT	154796
hsa-miR-221-3p	MIMAT0000278	ANKRD28	23243
hsa-miR-221-3p	MIMAT0000278	ANXA1	301
hsa-miR-221-3p	MIMAT0000278	AP2A1	160
hsa-miR-221-3p	MIMAT0000278	AP3B1	8546
hsa-miR-221-3p	MIMAT0000278	APAF1	317
hsa-miR-221-3p	MIMAT0000278	APOL2	23780
hsa-miR-221-3p	MIMAT0000278	ARF4	378
hsa-miR-221-3p	MIMAT0000278	ARHGAP42	143872
hsa-miR-221-3p	MIMAT0000278	ARHGEF18	23370
hsa-miR-221-3p	MIMAT0000278	ARID1A	8289
hsa-miR-221-3p	MIMAT0000278	ARIH2	10425
hsa-miR-221-3p	MIMAT0000278	ARL6IP1	23204
hsa-miR-221-3p	MIMAT0000278	ARNT	405
hsa-miR-221-3p	MIMAT0000278	ASXL2	55252
hsa-miR-221-3p	MIMAT0000278	ASXL3	80816
hsa-miR-221-3p	MIMAT0000278	ASZ1	136991
hsa-miR-221-3p	MIMAT0000278	ATG10	83734
hsa-miR-221-3p	MIMAT0000278	ATL2	64225
hsa-miR-221-3p	MIMAT0000278	ATP2A2	488
hsa-miR-221-3p	MIMAT0000278	ATP6V1E1	529
hsa-miR-221-3p	MIMAT0000278	ATXN1	6310
hsa-miR-221-3p	MIMAT0000278	B3GALNT2	148789
hsa-miR-221-3p	MIMAT0000278	B4GALT2	8704
hsa-miR-221-3p	MIMAT0000278	BAG3	9531
hsa-miR-221-3p	MIMAT0000278	BBC3	27113
hsa-miR-221-3p	MIMAT0000278	BCL2L11	10018
hsa-miR-221-3p	MIMAT0000278	BECN1	8678
hsa-miR-221-3p	MIMAT0000278	BMF	90427
hsa-miR-221-3p	MIMAT0000278	BNIP3	664
hsa-miR-221-3p	MIMAT0000278	BNIP3L	665
hsa-miR-221-3p	MIMAT0000278	BRAP	8315
hsa-miR-221-3p	MIMAT0000278	BRD1	23774
hsa-miR-221-3p	MIMAT0000278	BRWD1	54014
hsa-miR-221-3p	MIMAT0000278	BRWD3	254065
hsa-miR-221-3p	MIMAT0000278	C15orf40	123207
hsa-miR-221-3p	MIMAT0000278	C19orf12	83636
hsa-miR-221-3p	MIMAT0000278	C5orf51	285636
hsa-miR-221-3p	MIMAT0000278	CABYR	26256
hsa-miR-221-3p	MIMAT0000278	CAMKK1	84254
hsa-miR-221-3p	MIMAT0000278	CASP3	836
hsa-miR-221-3p	MIMAT0000278	CCDC142	84865
hsa-miR-221-3p	MIMAT0000278	CCSAP	126731
hsa-miR-221-3p	MIMAT0000278	CCT3	7203
hsa-miR-221-3p	MIMAT0000278	CDC25C	995
hsa-miR-221-3p	MIMAT0000278	CDC27	996
hsa-miR-221-3p	MIMAT0000278	CDK6	1021
hsa-miR-221-3p	MIMAT0000278	CDKN1B	1027
hsa-miR-221-3p	MIMAT0000278	CDKN1C	1028
hsa-miR-221-3p	MIMAT0000278	CENPT	80152
hsa-miR-221-3p	MIMAT0000278	CERS2	29956
hsa-miR-221-3p	MIMAT0000278	CHCHD2	51142
hsa-miR-221-3p	MIMAT0000278	CHORDC1	26973
hsa-miR-221-3p	MIMAT0000278	CHSY1	22856
hsa-miR-221-3p	MIMAT0000278	CIAPIN1	57019
hsa-miR-221-3p	MIMAT0000278	CLIC1	1192
hsa-miR-221-3p	MIMAT0000278	CNOT1	23019
hsa-miR-221-3p	MIMAT0000278	CNRIP1	25927
hsa-miR-221-3p	MIMAT0000278	COG5	10466
hsa-miR-221-3p	MIMAT0000278	CORO1A	11151
hsa-miR-221-3p	MIMAT0000278	CPSF6	11052
hsa-miR-221-3p	MIMAT0000278	CREB1	1385
hsa-miR-221-3p	MIMAT0000278	CREBZF	58487
hsa-miR-221-3p	MIMAT0000278	CROT	54677
hsa-miR-221-3p	MIMAT0000278	CSTF2T	23283
hsa-miR-221-3p	MIMAT0000278	CTCF	10664
hsa-miR-221-3p	MIMAT0000278	CTNNB1	1499
hsa-miR-221-3p	MIMAT0000278	CXCL12	6387
hsa-miR-221-3p	MIMAT0000278	CXorf38	159013
hsa-miR-221-3p	MIMAT0000278	CYP1B1	1545
hsa-miR-221-3p	MIMAT0000278	DDAH1	23576
hsa-miR-221-3p	MIMAT0000278	DDIT4	54541
hsa-miR-221-3p	MIMAT0000278	DDX3Y	8653
hsa-miR-221-3p	MIMAT0000278	DDX58	23586
hsa-miR-221-3p	MIMAT0000278	DDX6	1656
hsa-miR-221-3p	MIMAT0000278	DENR	8562
hsa-miR-221-3p	MIMAT0000278	DERL2	51009
hsa-miR-221-3p	MIMAT0000278	DHX15	1665
hsa-miR-221-3p	MIMAT0000278	DICER1	23405
hsa-miR-221-3p	MIMAT0000278	DIRAS3	9077
hsa-miR-221-3p	MIMAT0000278	DKK2	27123
hsa-miR-221-3p	MIMAT0000278	DNAJB14	79982
hsa-miR-221-3p	MIMAT0000278	DVL2	1856
hsa-miR-221-3p	MIMAT0000278	DYNC1H1	1778
hsa-miR-221-3p	MIMAT0000278	DYRK3	8444
hsa-miR-221-3p	MIMAT0000278	E2F3	1871
hsa-miR-221-3p	MIMAT0000278	EEF1A1	1915
hsa-miR-221-3p	MIMAT0000278	EIF2AK1	27102
hsa-miR-221-3p	MIMAT0000278	EIF2S3	1968
hsa-miR-221-3p	MIMAT0000278	EIF4G3	8672
hsa-miR-221-3p	MIMAT0000278	ELAVL2	1993
hsa-miR-221-3p	MIMAT0000278	ERBB4	2066
hsa-miR-221-3p	MIMAT0000278	ERC1	23085
hsa-miR-221-3p	MIMAT0000278	ESR1	2099
hsa-miR-221-3p	MIMAT0000278	ETS1	2113
hsa-miR-221-3p	MIMAT0000278	EVL	51466
hsa-miR-221-3p	MIMAT0000278	EXO5	64789
hsa-miR-221-3p	MIMAT0000278	EXOC8	149371
hsa-miR-221-3p	MIMAT0000278	FAM35A	54537
hsa-miR-221-3p	MIMAT0000278	FAM84A	151354
hsa-miR-221-3p	MIMAT0000278	FARSA	2193
hsa-miR-221-3p	MIMAT0000278	FBN3	84467
hsa-miR-221-3p	MIMAT0000278	FBXL18	80028
hsa-miR-221-3p	MIMAT0000278	FBXO28	23219
hsa-miR-221-3p	MIMAT0000278	FICD	11153
hsa-miR-221-3p	MIMAT0000278	FLNA	2316
hsa-miR-221-3p	MIMAT0000278	FMR1	2332
hsa-miR-221-3p	MIMAT0000278	FOS	2353
hsa-miR-221-3p	MIMAT0000278	FOXO3	2309
hsa-miR-221-3p	MIMAT0000278	FSCN1	6624
hsa-miR-221-3p	MIMAT0000278	FUS	2521
hsa-miR-221-3p	MIMAT0000278	GALNT3	2591
hsa-miR-221-3p	MIMAT0000278	GAS5	60674
hsa-miR-221-3p	MIMAT0000278	GATAD2B	57459
hsa-miR-221-3p	MIMAT0000278	GCN1	10985
hsa-miR-221-3p	MIMAT0000278	GCN1L1	10985
hsa-miR-221-3p	MIMAT0000278	GID8	54994
hsa-miR-221-3p	MIMAT0000278	GJA1	2697
hsa-miR-221-3p	MIMAT0000278	GLYR1	84656
hsa-miR-221-3p	MIMAT0000278	GPR107	57720
hsa-miR-221-3p	MIMAT0000278	GRB10	2887
hsa-miR-221-3p	MIMAT0000278	GTF2E1	2960
hsa-miR-221-3p	MIMAT0000278	HECTD1	25831
hsa-miR-221-3p	MIMAT0000278	HECTD2	143279
hsa-miR-221-3p	MIMAT0000278	HIF1A	3091
hsa-miR-221-3p	MIMAT0000278	HIST1H2AC	8334
hsa-miR-221-3p	MIMAT0000278	HIST1H2AE	3012
hsa-miR-221-3p	MIMAT0000278	HIST1H3D	8351
hsa-miR-221-3p	MIMAT0000278	HIST2H2AC	8338
hsa-miR-221-3p	MIMAT0000278	HIST2H3D	653604
hsa-miR-221-3p	MIMAT0000278	HIVEP1	3096
hsa-miR-221-3p	MIMAT0000278	HMBOX1	79618
hsa-miR-221-3p	MIMAT0000278	HMGA1	3159
hsa-miR-221-3p	MIMAT0000278	HMGXB4	10042
hsa-miR-221-3p	MIMAT0000278	HNRNPA0	10949
hsa-miR-221-3p	MIMAT0000278	HNRNPD	3184
hsa-miR-221-3p	MIMAT0000278	HOXB5	3215
hsa-miR-221-3p	MIMAT0000278	HOXC10	3226
hsa-miR-221-3p	MIMAT0000278	HSPA1B	3304
hsa-miR-221-3p	MIMAT0000278	ICAM1	3383
hsa-miR-221-3p	MIMAT0000278	IQCE	23288
hsa-miR-221-3p	MIMAT0000278	KHSRP	8570
hsa-miR-221-3p	MIMAT0000278	KIF16B	55614
hsa-miR-221-3p	MIMAT0000278	KIT	3815
hsa-miR-221-3p	MIMAT0000278	KLF9	687
hsa-miR-221-3p	MIMAT0000278	KLHDC10	23008
hsa-miR-221-3p	MIMAT0000278	KLHL8	57563
hsa-miR-221-3p	MIMAT0000278	KPNA2	3838
hsa-miR-221-3p	MIMAT0000278	KPNA6	23633
hsa-miR-221-3p	MIMAT0000278	LAMTOR5	10542
hsa-miR-221-3p	MIMAT0000278	LDHB	3945
hsa-miR-221-3p	MIMAT0000278	LGTN	100529141
hsa-miR-221-3p	MIMAT0000278	LHFPL2	10184
hsa-miR-221-3p	MIMAT0000278	LIMS1	3987
hsa-miR-221-3p	MIMAT0000278	LPHN2	23266
hsa-miR-221-3p	MIMAT0000278	LRP6	4040
hsa-miR-221-3p	MIMAT0000278	LYN	4067
hsa-miR-221-3p	MIMAT0000278	LYSMD1	388695
hsa-miR-221-3p	MIMAT0000278	MAP3K2	10746
hsa-miR-221-3p	MIMAT0000278	MAPK10	5602
hsa-miR-221-3p	MIMAT0000278	MAT2A	4144
hsa-miR-221-3p	MIMAT0000278	MBD2	8932
hsa-miR-221-3p	MIMAT0000278	MBNL1	4154
hsa-miR-221-3p	MIMAT0000278	MDFIC	29969
hsa-miR-221-3p	MIMAT0000278	MDM2	4193
hsa-miR-221-3p	MIMAT0000278	MEOX2	4223
hsa-miR-221-3p	MIMAT0000278	MFN2	9927
hsa-miR-221-3p	MIMAT0000278	MGMT	4255
hsa-miR-221-3p	MIMAT0000278	MIDN	90007
hsa-miR-221-3p	MIMAT0000278	MIEN1	84299
hsa-miR-221-3p	MIMAT0000278	MKI67	4288
hsa-miR-221-3p	MIMAT0000278	MKKS	8195
hsa-miR-221-3p	MIMAT0000278	MMP2	4313
hsa-miR-221-3p	MIMAT0000278	MTSS1L	92154
hsa-miR-221-3p	MIMAT0000278	MX1	4599
hsa-miR-221-3p	MIMAT0000278	MYBL1	4603
hsa-miR-221-3p	MIMAT0000278	MYLIP	29116
hsa-miR-221-3p	MIMAT0000278	NABP2	79035
hsa-miR-221-3p	MIMAT0000278	NAIP	4671
hsa-miR-221-3p	MIMAT0000278	NCL	4691
hsa-miR-221-3p	MIMAT0000278	NDFIP1	80762
hsa-miR-221-3p	MIMAT0000278	NDUFB5	4711
hsa-miR-221-3p	MIMAT0000278	NDUFS1	4719
hsa-miR-221-3p	MIMAT0000278	NFYA	4800
hsa-miR-221-3p	MIMAT0000278	NFYC	4802
hsa-miR-221-3p	MIMAT0000278	NHSL1	57224
hsa-miR-221-3p	MIMAT0000278	NME2	4831
hsa-miR-221-3p	MIMAT0000278	NOP58	51602
hsa-miR-221-3p	MIMAT0000278	NR2C2AP	126382
hsa-miR-221-3p	MIMAT0000278	NT5DC2	64943
hsa-miR-221-3p	MIMAT0000278	NUF2	83540
hsa-miR-221-3p	MIMAT0000278	NUFIP2	57532
hsa-miR-221-3p	MIMAT0000278	NUP205	23165
hsa-miR-221-3p	MIMAT0000278	NUP210	23225
hsa-miR-221-3p	MIMAT0000278	OBFC1	79991
hsa-miR-221-3p	MIMAT0000278	OIP5	11339
hsa-miR-221-3p	MIMAT0000278	PAFAH1B2	5049
hsa-miR-221-3p	MIMAT0000278	PAIP2	51247
hsa-miR-221-3p	MIMAT0000278	PAK1	5058
hsa-miR-221-3p	MIMAT0000278	PALB2	79728
hsa-miR-221-3p	MIMAT0000278	PANK3	79646
hsa-miR-221-3p	MIMAT0000278	PCDHA1	56147
hsa-miR-221-3p	MIMAT0000278	PCDHA10	56139
hsa-miR-221-3p	MIMAT0000278	PCDHA11	56138
hsa-miR-221-3p	MIMAT0000278	PCDHA12	56137
hsa-miR-221-3p	MIMAT0000278	PCDHA13	56136
hsa-miR-221-3p	MIMAT0000278	PCDHA2	56146
hsa-miR-221-3p	MIMAT0000278	PCDHA3	56145
hsa-miR-221-3p	MIMAT0000278	PCDHA4	56144
hsa-miR-221-3p	MIMAT0000278	PCDHA5	56143
hsa-miR-221-3p	MIMAT0000278	PCDHA6	56142
hsa-miR-221-3p	MIMAT0000278	PCDHA7	56141
hsa-miR-221-3p	MIMAT0000278	PCDHA8	56140
hsa-miR-221-3p	MIMAT0000278	PCDHAC1	56135
hsa-miR-221-3p	MIMAT0000278	PCDHAC2	56134
hsa-miR-221-3p	MIMAT0000278	PDGFA	5154
hsa-miR-221-3p	MIMAT0000278	PDIK1L	149420
hsa-miR-221-3p	MIMAT0000278	PEG10	23089
hsa-miR-221-3p	MIMAT0000278	PELO	53918
hsa-miR-221-3p	MIMAT0000278	PEX1	5189
hsa-miR-221-3p	MIMAT0000278	PEX19	5824
hsa-miR-221-3p	MIMAT0000278	PGPEP1	54858
hsa-miR-221-3p	MIMAT0000278	PHF12	57649
hsa-miR-221-3p	MIMAT0000278	PHF21A	51317
hsa-miR-221-3p	MIMAT0000278	PIK3R1	5295
hsa-miR-221-3p	MIMAT0000278	PITPNM1	9600
hsa-miR-221-3p	MIMAT0000278	PKM	5315
hsa-miR-221-3p	MIMAT0000278	PLOD2	5352
hsa-miR-221-3p	MIMAT0000278	PLP2	5355
hsa-miR-221-3p	MIMAT0000278	PNRC2	55629
hsa-miR-221-3p	MIMAT0000278	POGZ	23126
hsa-miR-221-3p	MIMAT0000278	POLG	5428
hsa-miR-221-3p	MIMAT0000278	POU3F2	5454
hsa-miR-221-3p	MIMAT0000278	PPP1R14C	81706
hsa-miR-221-3p	MIMAT0000278	PPP1R15B	84919
hsa-miR-221-3p	MIMAT0000278	PPP2R2A	5520
hsa-miR-221-3p	MIMAT0000278	PPP6C	5537
hsa-miR-221-3p	MIMAT0000278	PQLC2L	152078
hsa-miR-221-3p	MIMAT0000278	PRDM16	63976
hsa-miR-221-3p	MIMAT0000278	PRPS1L1	221823
hsa-miR-221-3p	MIMAT0000278	PSMB5	5693
hsa-miR-221-3p	MIMAT0000278	PSMD4	5710
hsa-miR-221-3p	MIMAT0000278	PTBP3	9991
hsa-miR-221-3p	MIMAT0000278	PTEN	5728
hsa-miR-221-3p	MIMAT0000278	PTPRF	5792
hsa-miR-221-3p	MIMAT0000278	PXN	5829
hsa-miR-221-3p	MIMAT0000278	RAB1A	5861
hsa-miR-221-3p	MIMAT0000278	RAB5C	5878
hsa-miR-221-3p	MIMAT0000278	RACGAP1	29127
hsa-miR-221-3p	MIMAT0000278	RAD51	5888
hsa-miR-221-3p	MIMAT0000278	RB1	5925
hsa-miR-221-3p	MIMAT0000278	RBM33	155435
hsa-miR-221-3p	MIMAT0000278	RBM39	9584
hsa-miR-221-3p	MIMAT0000278	RBM6	10180
hsa-miR-221-3p	MIMAT0000278	RBMS2	5939
hsa-miR-221-3p	MIMAT0000278	RECK	8434
hsa-miR-221-3p	MIMAT0000278	RHOA	387
hsa-miR-221-3p	MIMAT0000278	RNF20	56254
hsa-miR-221-3p	MIMAT0000278	RNF4	6047
hsa-miR-221-3p	MIMAT0000278	RNF44	22838
hsa-miR-221-3p	MIMAT0000278	RNPS1	10921
hsa-miR-221-3p	MIMAT0000278	RPL15	6138
hsa-miR-221-3p	MIMAT0000278	RPL21	6144
hsa-miR-221-3p	MIMAT0000278	RPLP0	6175
hsa-miR-221-3p	MIMAT0000278	RPS24	6229
hsa-miR-221-3p	MIMAT0000278	RPS7	6201
hsa-miR-221-3p	MIMAT0000278	RUNDC3B	154661
hsa-miR-221-3p	MIMAT0000278	RUNX1	861
hsa-miR-221-3p	MIMAT0000278	SAPCD2	89958
hsa-miR-221-3p	MIMAT0000278	SELE	6401
hsa-miR-221-3p	MIMAT0000278	SEPHS1	22929
hsa-miR-221-3p	MIMAT0000278	SERPINH1	871
hsa-miR-221-3p	MIMAT0000278	SF1	7536
hsa-miR-221-3p	MIMAT0000278	SF3B3	23450
hsa-miR-221-3p	MIMAT0000278	SGTA	6449
hsa-miR-221-3p	MIMAT0000278	SIRT1	23411
hsa-miR-221-3p	MIMAT0000278	SKI	6497
hsa-miR-221-3p	MIMAT0000278	SLC10A7	84068
hsa-miR-221-3p	MIMAT0000278	SLC19A3	80704
hsa-miR-221-3p	MIMAT0000278	SLC25A36	55186
hsa-miR-221-3p	MIMAT0000278	SLC30A7	148867
hsa-miR-221-3p	MIMAT0000278	SLC6A9	6536
hsa-miR-221-3p	MIMAT0000278	SMC2	10592
hsa-miR-221-3p	MIMAT0000278	SMCHD1	23347
hsa-miR-221-3p	MIMAT0000278	SNX4	8723
hsa-miR-221-3p	MIMAT0000278	SOCS1	8651
hsa-miR-221-3p	MIMAT0000278	SOCS3	9021
hsa-miR-221-3p	MIMAT0000278	SOCS5	9655
hsa-miR-221-3p	MIMAT0000278	SOX11	6664
hsa-miR-221-3p	MIMAT0000278	SPAG5	10615
hsa-miR-221-3p	MIMAT0000278	SPRYD3	84926
hsa-miR-221-3p	MIMAT0000278	SPTSSA	171546
hsa-miR-221-3p	MIMAT0000278	SRP68	6730
hsa-miR-221-3p	MIMAT0000278	SRSF2	6427
hsa-miR-221-3p	MIMAT0000278	SSX2IP	117178
hsa-miR-221-3p	MIMAT0000278	STAMBP	10617
hsa-miR-221-3p	MIMAT0000278	STAT5A	6776
hsa-miR-221-3p	MIMAT0000278	STMN1	3925
hsa-miR-221-3p	MIMAT0000278	STN1	79991
hsa-miR-221-3p	MIMAT0000278	TBK1	29110
hsa-miR-221-3p	MIMAT0000278	TCEAL1	9338
hsa-miR-221-3p	MIMAT0000278	TCL6	27004
hsa-miR-221-3p	MIMAT0000278	TDRP	157695
hsa-miR-221-3p	MIMAT0000278	TFAP2A	7020
hsa-miR-221-3p	MIMAT0000278	TIAM1	7074
hsa-miR-221-3p	MIMAT0000278	TICAM1	148022
hsa-miR-221-3p	MIMAT0000278	TIMP3	7078
hsa-miR-221-3p	MIMAT0000278	TIPARP	25976
hsa-miR-221-3p	MIMAT0000278	TLE4	7091
hsa-miR-221-3p	MIMAT0000278	TMCC1	23023
hsa-miR-221-3p	MIMAT0000278	TMED7	51014
hsa-miR-221-3p	MIMAT0000278	TMEM132B	114795
hsa-miR-221-3p	MIMAT0000278	TMEM168	64418
hsa-miR-221-3p	MIMAT0000278	TMEM183A	92703
hsa-miR-221-3p	MIMAT0000278	TMEM2	23670
hsa-miR-221-3p	MIMAT0000278	TMEM245	23731
hsa-miR-221-3p	MIMAT0000278	TMEM248	55069
hsa-miR-221-3p	MIMAT0000278	TMEM64	169200
hsa-miR-221-3p	MIMAT0000278	TNFSF10	8743
hsa-miR-221-3p	MIMAT0000278	TNIP1	10318
hsa-miR-221-3p	MIMAT0000278	TNKS2	80351
hsa-miR-221-3p	MIMAT0000278	TOB2	10766
hsa-miR-221-3p	MIMAT0000278	TOMM20	9804
hsa-miR-221-3p	MIMAT0000278	TP53	7157
hsa-miR-221-3p	MIMAT0000278	TP53INP1	94241
hsa-miR-221-3p	MIMAT0000278	TRAF4	9618
hsa-miR-221-3p	MIMAT0000278	TRAT1	50852
hsa-miR-221-3p	MIMAT0000278	TRIM28	10155
hsa-miR-221-3p	MIMAT0000278	TRPC3	7222
hsa-miR-221-3p	MIMAT0000278	TRPS1	7227
hsa-miR-221-3p	MIMAT0000278	TSC22D2	9819
hsa-miR-221-3p	MIMAT0000278	TSN	7247
hsa-miR-221-3p	MIMAT0000278	TSPAN13	27075
hsa-miR-221-3p	MIMAT0000278	TUB	7275
hsa-miR-221-3p	MIMAT0000278	TUBA1C	84790
hsa-miR-221-3p	MIMAT0000278	UBC	7316
hsa-miR-221-3p	MIMAT0000278	UBE2J1	51465
hsa-miR-221-3p	MIMAT0000278	UBE2N	7334
hsa-miR-221-3p	MIMAT0000278	UBN2	254048
hsa-miR-221-3p	MIMAT0000278	UHRF1	29128
hsa-miR-221-3p	MIMAT0000278	UNC13B	10497
hsa-miR-221-3p	MIMAT0000278	UQCR10	29796
hsa-miR-221-3p	MIMAT0000278	USP18	11274
hsa-miR-221-3p	MIMAT0000278	USP28	57646
hsa-miR-221-3p	MIMAT0000278	UTP14A	10813
hsa-miR-221-3p	MIMAT0000278	VANGL1	81839
hsa-miR-221-3p	MIMAT0000278	VPS53	55275
hsa-miR-221-3p	MIMAT0000278	WDR34	89891
hsa-miR-221-3p	MIMAT0000278	WDR61	80349
hsa-miR-221-3p	MIMAT0000278	WEE1	7465
hsa-miR-221-3p	MIMAT0000278	XRCC6	2547
hsa-miR-221-3p	MIMAT0000278	YOD1	55432
hsa-miR-221-3p	MIMAT0000278	YWHAB	7529
hsa-miR-221-3p	MIMAT0000278	YWHAE	7531
hsa-miR-221-3p	MIMAT0000278	YY1	7528
hsa-miR-221-3p	MIMAT0000278	ZBTB37	84614
hsa-miR-221-3p	MIMAT0000278	ZBTB5	9925
hsa-miR-221-3p	MIMAT0000278	ZEB2	9839
hsa-miR-221-3p	MIMAT0000278	ZFP1	162239
hsa-miR-221-3p	MIMAT0000278	ZFP30	22835
hsa-miR-221-3p	MIMAT0000278	ZKSCAN8	7745
hsa-miR-221-3p	MIMAT0000278	ZNF236	7776
hsa-miR-221-3p	MIMAT0000278	ZNF275	10838
hsa-miR-221-3p	MIMAT0000278	ZNF35	7584
hsa-miR-221-3p	MIMAT0000278	ZNF571	51276
hsa-miR-221-3p	MIMAT0000278	ZNF652	22834
hsa-miR-221-3p	MIMAT0000278	ZNF805	390980
hsa-miR-221-3p	MIMAT0000278	ZYX	7791
hsa-miR-132-3p	MIMAT0000426	AASDHPPT	60496
hsa-miR-132-3p	MIMAT0000426	ACSL4	2182
hsa-miR-132-3p	MIMAT0000426	ACTR2	10097
hsa-miR-132-3p	MIMAT0000426	ADAMTSL1	92949
hsa-miR-132-3p	MIMAT0000426	ADGRF4	221393
hsa-miR-132-3p	MIMAT0000426	ADH1A	124
hsa-miR-132-3p	MIMAT0000426	AGO2	27161
hsa-miR-132-3p	MIMAT0000426	ALK	238
hsa-miR-132-3p	MIMAT0000426	ALKBH4	54784
hsa-miR-132-3p	MIMAT0000426	AMD1	262
hsa-miR-132-3p	MIMAT0000426	ANKRD28	23243
hsa-miR-132-3p	MIMAT0000426	ANKRD29	147463
hsa-miR-132-3p	MIMAT0000426	ANXA2	302
hsa-miR-132-3p	MIMAT0000426	APBA1	320
hsa-miR-132-3p	MIMAT0000426	ARF6	382
hsa-miR-132-3p	MIMAT0000426	ARHGAP32	9743
hsa-miR-132-3p	MIMAT0000426	ARID2	196528
hsa-miR-132-3p	MIMAT0000426	ARL13B	200894
hsa-miR-132-3p	MIMAT0000426	ARL14EP	120534
hsa-miR-132-3p	MIMAT0000426	ARL6IP6	151188
hsa-miR-132-3p	MIMAT0000426	ARR3	407
hsa-miR-132-3p	MIMAT0000426	ART4	420
hsa-miR-132-3p	MIMAT0000426	ASF1A	25842
hsa-miR-132-3p	MIMAT0000426	ATP6V0E1	8992
hsa-miR-132-3p	MIMAT0000426	B3GAT1	27087
hsa-miR-132-3p	MIMAT0000426	BDNF	627
hsa-miR-132-3p	MIMAT0000426	BMPER	168667
hsa-miR-132-3p	MIMAT0000426	BNIP2	663
hsa-miR-132-3p	MIMAT0000426	BRWD1	54014
hsa-miR-132-3p	MIMAT0000426	C6orf106	64771
hsa-miR-132-3p	MIMAT0000426	C8orf33	65265
hsa-miR-132-3p	MIMAT0000426	CA1	759
hsa-miR-132-3p	MIMAT0000426	CALN1	83698
hsa-miR-132-3p	MIMAT0000426	CALU	813
hsa-miR-132-3p	MIMAT0000426	CAMSAP2	23271
hsa-miR-132-3p	MIMAT0000426	CASP7	840
hsa-miR-132-3p	MIMAT0000426	CC2D1B	200014
hsa-miR-132-3p	MIMAT0000426	CCDC169	728591
hsa-miR-132-3p	MIMAT0000426	CCNA2	890
hsa-miR-132-3p	MIMAT0000426	CCNB1	891
hsa-miR-132-3p	MIMAT0000426	CCSER2	54462
hsa-miR-132-3p	MIMAT0000426	CD164	8763
hsa-miR-132-3p	MIMAT0000426	CD226	10666
hsa-miR-132-3p	MIMAT0000426	CD55	1604
hsa-miR-132-3p	MIMAT0000426	CDH3	1001
hsa-miR-132-3p	MIMAT0000426	CDKN1A	1026
hsa-miR-132-3p	MIMAT0000426	CFTR	1080
hsa-miR-132-3p	MIMAT0000426	CHAC1	79094
hsa-miR-132-3p	MIMAT0000426	CHL1	10752
hsa-miR-132-3p	MIMAT0000426	CHRNA5	1138
hsa-miR-132-3p	MIMAT0000426	CMTM3	123920
hsa-miR-132-3p	MIMAT0000426	CNTNAP1	8506
hsa-miR-132-3p	MIMAT0000426	COX8C	341947
hsa-miR-132-3p	MIMAT0000426	CR2	1380
hsa-miR-132-3p	MIMAT0000426	CRK	1398
hsa-miR-132-3p	MIMAT0000426	CRTC1	23373
hsa-miR-132-3p	MIMAT0000426	CST9L	128821
hsa-miR-132-3p	MIMAT0000426	CSTF2T	23283
hsa-miR-132-3p	MIMAT0000426	CSTF3	1479
hsa-miR-132-3p	MIMAT0000426	CTDSPL2	51496
hsa-miR-132-3p	MIMAT0000426	CYP20A1	57404
hsa-miR-132-3p	MIMAT0000426	CYP26A1	1592
hsa-miR-132-3p	MIMAT0000426	CYP2E1	1571
hsa-miR-132-3p	MIMAT0000426	DAZAP2	9802
hsa-miR-132-3p	MIMAT0000426	DCAF17	80067
hsa-miR-132-3p	MIMAT0000426	DEPDC7	91614
hsa-miR-132-3p	MIMAT0000426	DMGDH	29958
hsa-miR-132-3p	MIMAT0000426	DOCK10	55619
hsa-miR-132-3p	MIMAT0000426	EBPL	84650
hsa-miR-132-3p	MIMAT0000426	ECT2	1894
hsa-miR-132-3p	MIMAT0000426	EGFR	1956
hsa-miR-132-3p	MIMAT0000426	EIF2S3	1968
hsa-miR-132-3p	MIMAT0000426	ELOC	6921
hsa-miR-132-3p	MIMAT0000426	EMILIN3	90187
hsa-miR-132-3p	MIMAT0000426	EML4	27436
hsa-miR-132-3p	MIMAT0000426	EOGT	285203
hsa-miR-132-3p	MIMAT0000426	EPHA4	2043
hsa-miR-132-3p	MIMAT0000426	ETNK2	55224
hsa-miR-132-3p	MIMAT0000426	EXOC5	10640
hsa-miR-132-3p	MIMAT0000426	EYA4	2070
hsa-miR-132-3p	MIMAT0000426	FABP7	2173
hsa-miR-132-3p	MIMAT0000426	FAM199X	139231
hsa-miR-132-3p	MIMAT0000426	FAM221B	392307
hsa-miR-132-3p	MIMAT0000426	FAM81A	145773
hsa-miR-132-3p	MIMAT0000426	FAT3	120114
hsa-miR-132-3p	MIMAT0000426	FAT4	79633
hsa-miR-132-3p	MIMAT0000426	FBN3	84467
hsa-miR-132-3p	MIMAT0000426	FBXO28	23219
hsa-miR-132-3p	MIMAT0000426	FGF2	2247
hsa-miR-132-3p	MIMAT0000426	FGF22	27006
hsa-miR-132-3p	MIMAT0000426	FKBP10	60681
hsa-miR-132-3p	MIMAT0000426	FOXO1	2308
hsa-miR-132-3p	MIMAT0000426	FRY	10129
hsa-miR-132-3p	MIMAT0000426	FUT1	2523
hsa-miR-132-3p	MIMAT0000426	FXR1	8087
hsa-miR-132-3p	MIMAT0000426	FZD6	8323
hsa-miR-132-3p	MIMAT0000426	GATA3	2625
hsa-miR-132-3p	MIMAT0000426	GBAS	2631
hsa-miR-132-3p	MIMAT0000426	GCNT1	2650
hsa-miR-132-3p	MIMAT0000426	GDF5	8200
hsa-miR-132-3p	MIMAT0000426	GID4	79018
hsa-miR-132-3p	MIMAT0000426	GJE1	100126572
hsa-miR-132-3p	MIMAT0000426	GK	2710
hsa-miR-132-3p	MIMAT0000426	GMNN	51053
hsa-miR-132-3p	MIMAT0000426	GNB1	2782
hsa-miR-132-3p	MIMAT0000426	GNB2L1	10399
hsa-miR-132-3p	MIMAT0000426	GNL3L	54552
hsa-miR-132-3p	MIMAT0000426	GPR115	221393
hsa-miR-132-3p	MIMAT0000426	GSK3B	2932
hsa-miR-132-3p	MIMAT0000426	GSTCD	79807
hsa-miR-132-3p	MIMAT0000426	GTF2H1	2965
hsa-miR-132-3p	MIMAT0000426	HACD3	51495
hsa-miR-132-3p	MIMAT0000426	HBEGF	1839
hsa-miR-132-3p	MIMAT0000426	HDAC3	8841
hsa-miR-132-3p	MIMAT0000426	HOOK3	84376
hsa-miR-132-3p	MIMAT0000426	HOXC4	3221
hsa-miR-132-3p	MIMAT0000426	HS3ST3B1	9953
hsa-miR-132-3p	MIMAT0000426	HSPA1B	3304
hsa-miR-132-3p	MIMAT0000426	IER3IP1	51124
hsa-miR-132-3p	MIMAT0000426	IMPA1	3612
hsa-miR-132-3p	MIMAT0000426	INTS8	55656
hsa-miR-132-3p	MIMAT0000426	IRAK1	3654
hsa-miR-132-3p	MIMAT0000426	IRAK4	51135
hsa-miR-132-3p	MIMAT0000426	JPT1	51155
hsa-miR-132-3p	MIMAT0000426	KBTBD3	143879
hsa-miR-132-3p	MIMAT0000426	KCNJ9	3765
hsa-miR-132-3p	MIMAT0000426	KCTD4	386618
hsa-miR-132-3p	MIMAT0000426	KDM5C	8242
hsa-miR-132-3p	MIMAT0000426	KIR3DL1	3811
hsa-miR-132-3p	MIMAT0000426	KIR3DL2	3812
hsa-miR-132-3p	MIMAT0000426	KLHL11	55175
hsa-miR-132-3p	MIMAT0000426	KPNA1	3836
hsa-miR-132-3p	MIMAT0000426	KRT6C	286887
hsa-miR-132-3p	MIMAT0000426	KRTAP4-11	653240
hsa-miR-132-3p	MIMAT0000426	LCA5	167691
hsa-miR-132-3p	MIMAT0000426	LDLR	3949
hsa-miR-132-3p	MIMAT0000426	LFNG	3955
hsa-miR-132-3p	MIMAT0000426	LGR4	55366
hsa-miR-132-3p	MIMAT0000426	LIFR	3977
hsa-miR-132-3p	MIMAT0000426	LIG4	3981
hsa-miR-132-3p	MIMAT0000426	LOXL1	4016
hsa-miR-132-3p	MIMAT0000426	MAP1B	4131
hsa-miR-132-3p	MIMAT0000426	MAP3K3	4215
hsa-miR-132-3p	MIMAT0000426	MAPK1	5594
hsa-miR-132-3p	MIMAT0000426	MDFIC	29969
hsa-miR-132-3p	MIMAT0000426	MECP2	4204
hsa-miR-132-3p	MIMAT0000426	MEF2A	4205
hsa-miR-132-3p	MIMAT0000426	MLLT10	8028
hsa-miR-132-3p	MIMAT0000426	MMP13	4322
hsa-miR-132-3p	MIMAT0000426	MMP9	4318
hsa-miR-132-3p	MIMAT0000426	MTMR10	54893
hsa-miR-132-3p	MIMAT0000426	MTO1	25821
hsa-miR-132-3p	MIMAT0000426	MUC13	56667
hsa-miR-132-3p	MIMAT0000426	MUC17	140453
hsa-miR-132-3p	MIMAT0000426	NAP1L1	4673
hsa-miR-132-3p	MIMAT0000426	NBN	4683
hsa-miR-132-3p	MIMAT0000426	NCKAP1	10787
hsa-miR-132-3p	MIMAT0000426	NCS1	23413
hsa-miR-132-3p	MIMAT0000426	NDUFB10	4716
hsa-miR-132-3p	MIMAT0000426	NIPSNAP2	2631
hsa-miR-132-3p	MIMAT0000426	NR1D2	9975
hsa-miR-132-3p	MIMAT0000426	NUP50	10762
hsa-miR-132-3p	MIMAT0000426	OAS2	4939
hsa-miR-132-3p	MIMAT0000426	OCLN	100506658
hsa-miR-132-3p	MIMAT0000426	OLFML2A	169611
hsa-miR-132-3p	MIMAT0000426	OSBPL8	114882
hsa-miR-132-3p	MIMAT0000426	OTUD3	23252
hsa-miR-132-3p	MIMAT0000426	PARP10	84875
hsa-miR-132-3p	MIMAT0000426	PARP11	57097
hsa-miR-132-3p	MIMAT0000426	PDLIM7	9260
hsa-miR-132-3p	MIMAT0000426	PFAS	5198
hsa-miR-132-3p	MIMAT0000426	PHF20L1	51105
hsa-miR-132-3p	MIMAT0000426	PIK3R3	8503
hsa-miR-132-3p	MIMAT0000426	PIP5K1A	8394
hsa-miR-132-3p	MIMAT0000426	PLA2G4C	8605
hsa-miR-132-3p	MIMAT0000426	PLAGL2	5326
hsa-miR-132-3p	MIMAT0000426	PLPBP	11212
hsa-miR-132-3p	MIMAT0000426	PLSCR1	5359
hsa-miR-132-3p	MIMAT0000426	POLK	51426
hsa-miR-132-3p	MIMAT0000426	PRAMEF1	65121
hsa-miR-132-3p	MIMAT0000426	PRDM15	63977
hsa-miR-132-3p	MIMAT0000426	PROSC	11212
hsa-miR-132-3p	MIMAT0000426	PRSS22	64063
hsa-miR-132-3p	MIMAT0000426	PRX	57716
hsa-miR-132-3p	MIMAT0000426	PSMA2	5683
hsa-miR-132-3p	MIMAT0000426	PSMD12	5718
hsa-miR-132-3p	MIMAT0000426	PTGS2	5743
hsa-miR-132-3p	MIMAT0000426	PTPLAD1	51495
hsa-miR-132-3p	MIMAT0000426	RAB18	22931
hsa-miR-132-3p	MIMAT0000426	RAB5B	5869
hsa-miR-132-3p	MIMAT0000426	RACK1	10399
hsa-miR-132-3p	MIMAT0000426	RAF1	5894
hsa-miR-132-3p	MIMAT0000426	RASA1	5921
hsa-miR-132-3p	MIMAT0000426	RB1	5925
hsa-miR-132-3p	MIMAT0000426	RFX4	5992
hsa-miR-132-3p	MIMAT0000426	RNF128	79589
hsa-miR-132-3p	MIMAT0000426	RPL7	6129
hsa-miR-132-3p	MIMAT0000426	RPS5	6193
hsa-miR-132-3p	MIMAT0000426	RPSA	3921
hsa-miR-132-3p	MIMAT0000426	RRS1	23212
hsa-miR-132-3p	MIMAT0000426	RTEL1-TNFRSF6B	100533107
hsa-miR-132-3p	MIMAT0000426	RTN4	57142
hsa-miR-132-3p	MIMAT0000426	S100A1	6271
hsa-miR-132-3p	MIMAT0000426	SAMSN1	64092
hsa-miR-132-3p	MIMAT0000426	SDF2	6388
hsa-miR-132-3p	MIMAT0000426	SEC61A1	29927
hsa-miR-132-3p	MIMAT0000426	SETD5	55209
hsa-miR-132-3p	MIMAT0000426	SFXN2	118980
hsa-miR-132-3p	MIMAT0000426	SH3BGRL	6451
hsa-miR-132-3p	MIMAT0000426	SH3TC2	79628
hsa-miR-132-3p	MIMAT0000426	SIRT1	23411
hsa-miR-132-3p	MIMAT0000426	SLC10A7	84068
hsa-miR-132-3p	MIMAT0000426	SLC25A32	81034
hsa-miR-132-3p	MIMAT0000426	SLC2A1	6513
hsa-miR-132-3p	MIMAT0000426	SLC38A2	54407
hsa-miR-132-3p	MIMAT0000426	SMAD2	4087
hsa-miR-132-3p	MIMAT0000426	SMCHD1	23347
hsa-miR-132-3p	MIMAT0000426	SMN1	6606
hsa-miR-132-3p	MIMAT0000426	SNHG16	100507246
hsa-miR-132-3p	MIMAT0000426	SNX7	51375
hsa-miR-132-3p	MIMAT0000426	SOX4	6659
hsa-miR-132-3p	MIMAT0000426	SOX5	6660
hsa-miR-132-3p	MIMAT0000426	SOX6	55553
hsa-miR-132-3p	MIMAT0000426	SPAST	6683
hsa-miR-132-3p	MIMAT0000426	SPRED1	161742
hsa-miR-132-3p	MIMAT0000426	SPRY1	10252
hsa-miR-132-3p	MIMAT0000426	SSR3	6747
hsa-miR-132-3p	MIMAT0000426	STAG1	10274
hsa-miR-132-3p	MIMAT0000426	STAU1	6780
hsa-miR-132-3p	MIMAT0000426	STMN1	3925
hsa-miR-132-3p	MIMAT0000426	SYNDIG1L	646658
hsa-miR-132-3p	MIMAT0000426	SYNE3	161176
hsa-miR-132-3p	MIMAT0000426	SYT14	255928
hsa-miR-132-3p	MIMAT0000426	TAF15	8148
hsa-miR-132-3p	MIMAT0000426	TBC1D9	23158
hsa-miR-132-3p	MIMAT0000426	TCEB1	6921
hsa-miR-132-3p	MIMAT0000426	TFPI	7035
hsa-miR-132-3p	MIMAT0000426	THBS1	7057
hsa-miR-132-3p	MIMAT0000426	TJAP1	93643
hsa-miR-132-3p	MIMAT0000426	TLN2	83660
hsa-miR-132-3p	MIMAT0000426	TMEM47	83604
hsa-miR-132-3p	MIMAT0000426	TNFRSF17	608
hsa-miR-132-3p	MIMAT0000426	TNRC6C	57690
hsa-miR-132-3p	MIMAT0000426	TRIM23	373
hsa-miR-132-3p	MIMAT0000426	TRIM36	55521
hsa-miR-132-3p	MIMAT0000426	TRUB1	142940
hsa-miR-132-3p	MIMAT0000426	TSPAN12	23554
hsa-miR-132-3p	MIMAT0000426	TSPAN6	7105
hsa-miR-132-3p	MIMAT0000426	TUSC2	11334
hsa-miR-132-3p	MIMAT0000426	TWISTNB	221830
hsa-miR-132-3p	MIMAT0000426	UBE2W	55284
hsa-miR-132-3p	MIMAT0000426	UBXN2A	165324
hsa-miR-132-3p	MIMAT0000426	USP8	9101
hsa-miR-132-3p	MIMAT0000426	VDAC2	7417
hsa-miR-132-3p	MIMAT0000426	VMP1	81671
hsa-miR-132-3p	MIMAT0000426	VPS13D	55187
hsa-miR-132-3p	MIMAT0000426	WNT3A	89780
hsa-miR-132-3p	MIMAT0000426	YKT6	10652
hsa-miR-132-3p	MIMAT0000426	YY1AP1	55249
hsa-miR-132-3p	MIMAT0000426	ZDHHC2	51201
hsa-miR-132-3p	MIMAT0000426	ZEB2	9839
hsa-miR-132-3p	MIMAT0000426	ZNF148	7707
hsa-miR-132-3p	MIMAT0000426	ZNF236	7776
hsa-miR-132-3p	MIMAT0000426	ZNF280B	140883
hsa-miR-132-3p	MIMAT0000426	ZNF652	22834
hsa-miR-132-3p	MIMAT0000426	ZNF711	7552
hsa-miR-132-3p	MIMAT0000426	ZNF724	440519
hsa-miR-132-3p	MIMAT0000426	ZNF724P	440519
hsa-miR-145-5p	MIMAT0000437	AAED1	195827
hsa-miR-145-5p	MIMAT0000437	ABCC1	4363
hsa-miR-145-5p	MIMAT0000437	ABHD17C	58489
hsa-miR-145-5p	MIMAT0000437	ABRACL	58527
hsa-miR-145-5p	MIMAT0000437	ACBD3	64746
hsa-miR-145-5p	MIMAT0000437	ACTB	60
hsa-miR-145-5p	MIMAT0000437	ADAM17	6868
hsa-miR-145-5p	MIMAT0000437	ADD3	120
hsa-miR-145-5p	MIMAT0000437	AGO2	27161
hsa-miR-145-5p	MIMAT0000437	AGPS	8540
hsa-miR-145-5p	MIMAT0000437	AGTRAP	57085
hsa-miR-145-5p	MIMAT0000437	AIM1	202
hsa-miR-145-5p	MIMAT0000437	AKR1B10	57016
hsa-miR-145-5p	MIMAT0000437	ALDH3A1	218
hsa-miR-145-5p	MIMAT0000437	ALG9	79796
hsa-miR-145-5p	MIMAT0000437	ALPPL2	251
hsa-miR-145-5p	MIMAT0000437	ANGPT2	285
hsa-miR-145-5p	MIMAT0000437	ANKRD28	23243
hsa-miR-145-5p	MIMAT0000437	AP1G1	164
hsa-miR-145-5p	MIMAT0000437	APH1A	51107
hsa-miR-145-5p	MIMAT0000437	AQR	9716
hsa-miR-145-5p	MIMAT0000437	ARF6	382
hsa-miR-145-5p	MIMAT0000437	ARL6IP5	10550
hsa-miR-145-5p	MIMAT0000437	BCLAF3	256643
hsa-miR-145-5p	MIMAT0000437	BNIP3	664
hsa-miR-145-5p	MIMAT0000437	BRAF	673
hsa-miR-145-5p	MIMAT0000437	BTG1	694
hsa-miR-145-5p	MIMAT0000437	C11orf58	10944
hsa-miR-145-5p	MIMAT0000437	C11orf65	160140
hsa-miR-145-5p	MIMAT0000437	C1orf27	54953
hsa-miR-145-5p	MIMAT0000437	CAMK1D	57118
hsa-miR-145-5p	MIMAT0000437	CBFB	865
hsa-miR-145-5p	MIMAT0000437	CCDC25	55246
hsa-miR-145-5p	MIMAT0000437	CCDC43	124808
hsa-miR-145-5p	MIMAT0000437	CCDC80	151887
hsa-miR-145-5p	MIMAT0000437	CCDC85C	317762
hsa-miR-145-5p	MIMAT0000437	CCNA2	890
hsa-miR-145-5p	MIMAT0000437	CD28	940
hsa-miR-145-5p	MIMAT0000437	CD36	948
hsa-miR-145-5p	MIMAT0000437	CD40	958
hsa-miR-145-5p	MIMAT0000437	CD44	960
hsa-miR-145-5p	MIMAT0000437	CDH2	1000
hsa-miR-145-5p	MIMAT0000437	CDK4	1019
hsa-miR-145-5p	MIMAT0000437	CDK6	1021
hsa-miR-145-5p	MIMAT0000437	CDKN1A	1026
hsa-miR-145-5p	MIMAT0000437	CEP19	84984
hsa-miR-145-5p	MIMAT0000437	CFTR	1080
hsa-miR-145-5p	MIMAT0000437	CLINT1	9685
hsa-miR-145-5p	MIMAT0000437	CLSTN2	64084
hsa-miR-145-5p	MIMAT0000437	COL5A1	1289
hsa-miR-145-5p	MIMAT0000437	CP	1356
hsa-miR-145-5p	MIMAT0000437	CPEB4	80315
hsa-miR-145-5p	MIMAT0000437	CRAMP1	57585
hsa-miR-145-5p	MIMAT0000437	CRAMP1L	57585
hsa-miR-145-5p	MIMAT0000437	CRNDE	643911
hsa-miR-145-5p	MIMAT0000437	CRYBG1	202
hsa-miR-145-5p	MIMAT0000437	CSRNP3	80034
hsa-miR-145-5p	MIMAT0000437	CTGF	1490
hsa-miR-145-5p	MIMAT0000437	CTNNBIP1	56998
hsa-miR-145-5p	MIMAT0000437	CTNND1	1500
hsa-miR-145-5p	MIMAT0000437	CXorf23	256643
hsa-miR-145-5p	MIMAT0000437	CYP2C19	1557
hsa-miR-145-5p	MIMAT0000437	DANCR	57291
hsa-miR-145-5p	MIMAT0000437	DDC	1644
hsa-miR-145-5p	MIMAT0000437	DDI2	84301
hsa-miR-145-5p	MIMAT0000437	DDX17	10521
hsa-miR-145-5p	MIMAT0000437	DDX6	1656
hsa-miR-145-5p	MIMAT0000437	DEK	7913
hsa-miR-145-5p	MIMAT0000437	DFFA	1676
hsa-miR-145-5p	MIMAT0000437	DMXL1	1657
hsa-miR-145-5p	MIMAT0000437	DNAJC28	54943
hsa-miR-145-5p	MIMAT0000437	DNMT3a	1788
hsa-miR-145-5p	MIMAT0000437	DTD1	92675
hsa-miR-145-5p	MIMAT0000437	DUSP6	1848
hsa-miR-145-5p	MIMAT0000437	E2F3	1871
hsa-miR-145-5p	MIMAT0000437	EGFR	1956
hsa-miR-145-5p	MIMAT0000437	EID2B	126272
hsa-miR-145-5p	MIMAT0000437	EIF4E	1977
hsa-miR-145-5p	MIMAT0000437	ELK1	2002
hsa-miR-145-5p	MIMAT0000437	EPAS1	2034
hsa-miR-145-5p	MIMAT0000437	ERBB4	2066
hsa-miR-145-5p	MIMAT0000437	ERG	2078
hsa-miR-145-5p	MIMAT0000437	ESR1	2099
hsa-miR-145-5p	MIMAT0000437	ETS1	2113
hsa-miR-145-5p	MIMAT0000437	EZH2	2146
hsa-miR-145-5p	MIMAT0000437	F11R	50848
hsa-miR-145-5p	MIMAT0000437	FAM3C	10447
hsa-miR-145-5p	MIMAT0000437	FAM45A	404636
hsa-miR-145-5p	MIMAT0000437	FBXO28	23219
hsa-miR-145-5p	MIMAT0000437	FGF10	2255
hsa-miR-145-5p	MIMAT0000437	FLI1	2313
hsa-miR-145-5p	MIMAT0000437	FSCN1	6624
hsa-miR-145-5p	MIMAT0000437	FXN	2395
hsa-miR-145-5p	MIMAT0000437	FZD6	8323
hsa-miR-145-5p	MIMAT0000437	FZD7	8324
hsa-miR-145-5p	MIMAT0000437	GMFB	2764
hsa-miR-145-5p	MIMAT0000437	GOLM1	51280
hsa-miR-145-5p	MIMAT0000437	HBEGF	1839
hsa-miR-145-5p	MIMAT0000437	HDAC11	79885
hsa-miR-145-5p	MIMAT0000437	HDAC2	3066
hsa-miR-145-5p	MIMAT0000437	HIF1A	3091
hsa-miR-145-5p	MIMAT0000437	HIST1H2AH	85235
hsa-miR-145-5p	MIMAT0000437	HIST1H2BF	8343
hsa-miR-145-5p	MIMAT0000437	HLTF	6596
hsa-miR-145-5p	MIMAT0000437	HMGA2	8091
hsa-miR-145-5p	MIMAT0000437	HOXA9	3205
hsa-miR-145-5p	MIMAT0000437	IFNB1	3456
hsa-miR-145-5p	MIMAT0000437	IGF1	3479
hsa-miR-145-5p	MIMAT0000437	IGF1R	3480
hsa-miR-145-5p	MIMAT0000437	IGFBP5	3488
hsa-miR-145-5p	MIMAT0000437	ILK	3611
hsa-miR-145-5p	MIMAT0000437	IMMP2L	83943
hsa-miR-145-5p	MIMAT0000437	IRS1	3667
hsa-miR-145-5p	MIMAT0000437	IRS2	8660
hsa-miR-145-5p	MIMAT0000437	ITGB8	3696
hsa-miR-145-5p	MIMAT0000437	IVNS1ABP	10625
hsa-miR-145-5p	MIMAT0000437	JADE1	79960
hsa-miR-145-5p	MIMAT0000437	JAG1	182
hsa-miR-145-5p	MIMAT0000437	KIF21A	55605
hsa-miR-145-5p	MIMAT0000437	KLF4	9314
hsa-miR-145-5p	MIMAT0000437	KLF5	688
hsa-miR-145-5p	MIMAT0000437	KREMEN1	83999
hsa-miR-145-5p	MIMAT0000437	KRT7	3855
hsa-miR-145-5p	MIMAT0000437	LMNB2	84823
hsa-miR-145-5p	MIMAT0000437	LYPLA2	11313
hsa-miR-145-5p	MIMAT0000437	MAP1LC3B	81631
hsa-miR-145-5p	MIMAT0000437	MAP2K4	6416
hsa-miR-145-5p	MIMAT0000437	MAP2K6	5608
hsa-miR-145-5p	MIMAT0000437	MAP3K11	4296
hsa-miR-145-5p	MIMAT0000437	MAP3K3	4215
hsa-miR-145-5p	MIMAT0000437	MAP4K2	5871
hsa-miR-145-5p	MIMAT0000437	MCM2	4171
hsa-miR-145-5p	MIMAT0000437	MDM2	4193
hsa-miR-145-5p	MIMAT0000437	MEST	4232
hsa-miR-145-5p	MIMAT0000437	MIXL1	83881
hsa-miR-145-5p	MIMAT0000437	MLEC	9761
hsa-miR-145-5p	MIMAT0000437	MMP1	4312
hsa-miR-145-5p	MIMAT0000437	MMP12	4321
hsa-miR-145-5p	MIMAT0000437	MMP14	4323
hsa-miR-145-5p	MIMAT0000437	MSH3	4437
hsa-miR-145-5p	MIMAT0000437	MTDH	92140
hsa-miR-145-5p	MIMAT0000437	MTMR14	64419
hsa-miR-145-5p	MIMAT0000437	MUC1	4582
hsa-miR-145-5p	MIMAT0000437	MUC19	283463
hsa-miR-145-5p	MIMAT0000437	MUC4	4585
hsa-miR-145-5p	MIMAT0000437	MYC	4609
hsa-miR-145-5p	MIMAT0000437	MYCN	4613
hsa-miR-145-5p	MIMAT0000437	MYO5A	4644
hsa-miR-145-5p	MIMAT0000437	MYO6	4646
hsa-miR-145-5p	MIMAT0000437	MYOCD	93649
hsa-miR-145-5p	MIMAT0000437	MYRF	745
hsa-miR-145-5p	MIMAT0000437	NAIP	4671
hsa-miR-145-5p	MIMAT0000437	NANOG	79923
hsa-miR-145-5p	MIMAT0000437	NDRG2	57447
hsa-miR-145-5p	MIMAT0000437	NDUFA4	4697
hsa-miR-145-5p	MIMAT0000437	NDUFS2	4720
hsa-miR-145-5p	MIMAT0000437	NEDD9	4739
hsa-miR-145-5p	MIMAT0000437	NFATC1	4772
hsa-miR-145-5p	MIMAT0000437	NIPSNAP1	8508
hsa-miR-145-5p	MIMAT0000437	NKX2-1-AS1	100506237
hsa-miR-145-5p	MIMAT0000437	NOTCH1	4851
hsa-miR-145-5p	MIMAT0000437	NR1D2	9975
hsa-miR-145-5p	MIMAT0000437	NRAS	4893
hsa-miR-145-5p	MIMAT0000437	NUDT1	4521
hsa-miR-145-5p	MIMAT0000437	NUFIP2	57532
hsa-miR-145-5p	MIMAT0000437	NUP43	348995
hsa-miR-145-5p	MIMAT0000437	ORC4	5000
hsa-miR-145-5p	MIMAT0000437	P4HA1	5033
hsa-miR-145-5p	MIMAT0000437	PADI1	29943
hsa-miR-145-5p	MIMAT0000437	PAK4	10298
hsa-miR-145-5p	MIMAT0000437	PANK1	53354
hsa-miR-145-5p	MIMAT0000437	PARP8	79668
hsa-miR-145-5p	MIMAT0000437	PDGFD	80310
hsa-miR-145-5p	MIMAT0000437	PHACTR2	9749
hsa-miR-145-5p	MIMAT0000437	PHF17	79960
hsa-miR-145-5p	MIMAT0000437	PIGF	5281
hsa-miR-145-5p	MIMAT0000437	PLAGL2	5326
hsa-miR-145-5p	MIMAT0000437	PLEKHM1	9842
hsa-miR-145-5p	MIMAT0000437	PNMA3	29944
hsa-miR-145-5p	MIMAT0000437	PODXL	5420
hsa-miR-145-5p	MIMAT0000437	POU5F1	5460
hsa-miR-145-5p	MIMAT0000437	PPM1D	8493
hsa-miR-145-5p	MIMAT0000437	PPP3CA	5530
hsa-miR-145-5p	MIMAT0000437	PRDM2	7799
hsa-miR-145-5p	MIMAT0000437	PSAT1	29968
hsa-miR-145-5p	MIMAT0000437	PTP4A2	8073
hsa-miR-145-5p	MIMAT0000437	PXN	5829
hsa-miR-145-5p	MIMAT0000437	RAB3IP	117177
hsa-miR-145-5p	MIMAT0000437	RASA1	5921
hsa-miR-145-5p	MIMAT0000437	RBM18	92400
hsa-miR-145-5p	MIMAT0000437	RECK	8434
hsa-miR-145-5p	MIMAT0000437	REL	5966
hsa-miR-145-5p	MIMAT0000437	ROBO2	6092
hsa-miR-145-5p	MIMAT0000437	ROCK1	6093
hsa-miR-145-5p	MIMAT0000437	RPA1	6117
hsa-miR-145-5p	MIMAT0000437	RPS6KA3	6197
hsa-miR-145-5p	MIMAT0000437	RPS6KB1	6198
hsa-miR-145-5p	MIMAT0000437	RRAGC	64121
hsa-miR-145-5p	MIMAT0000437	RREB1	6239
hsa-miR-145-5p	MIMAT0000437	RTKN	6242
hsa-miR-145-5p	MIMAT0000437	SAMD5	389432
hsa-miR-145-5p	MIMAT0000437	SCHLAP1	101669767
hsa-miR-145-5p	MIMAT0000437	SDHC	6391
hsa-miR-145-5p	MIMAT0000437	SENP1	29843
hsa-miR-145-5p	MIMAT0000437	SERINC5	256987
hsa-miR-145-5p	MIMAT0000437	SERPINE1	5054
hsa-miR-145-5p	MIMAT0000437	SESN2	83667
hsa-miR-145-5p	MIMAT0000437	SET	6418
hsa-miR-145-5p	MIMAT0000437	SLC16A10	117247
hsa-miR-145-5p	MIMAT0000437	SLC16A5	9121
hsa-miR-145-5p	MIMAT0000437	SLC22A9	114571
hsa-miR-145-5p	MIMAT0000437	SLC26A2	1836
hsa-miR-145-5p	MIMAT0000437	SMAD2	4087
hsa-miR-145-5p	MIMAT0000437	SMAD3	4088
hsa-miR-145-5p	MIMAT0000437	SMAD4	4089
hsa-miR-145-5p	MIMAT0000437	SMAD5	4090
hsa-miR-145-5p	MIMAT0000437	SMIM17	147670
hsa-miR-145-5p	MIMAT0000437	SNTB1	6641
hsa-miR-145-5p	MIMAT0000437	SNX24	28966
[truncated: 567 more rows]
