# Supplementary material for: Regulatory RNA Networks in Ovarian Follicular Cysts in Dairy Cows: Implications for Human Polycystic Ovary Syndrome
Source: Genes (Basel). 2025 Jun 30;16(7):791. doi: 10.3390/genes16070791 (PMC12294580; doi:10.3390/genes16070791)
Supplement: Supplementary file 1 [file genes-16-00791-s001.zip › SupplementaryFileS5.xlsx]

## Sheet: miRNAtocircRNA
ID	Accession	Target	TargetID
hsa-miR-15b-5p	MIMAT0000417	AGRN	375790
hsa-miR-15b-5p	MIMAT0000417	SDF4	51150
hsa-miR-15b-5p	MIMAT0000417	ACAP3	116983
hsa-miR-15b-5p	MIMAT0000417	DVL1	1855
hsa-miR-15b-5p	MIMAT0000417	MXRA8	54587
hsa-miR-15b-5p	MIMAT0000417	ATAD3B	83858
hsa-miR-15b-5p	MIMAT0000417	SSU72	29101
hsa-miR-15b-5p	MIMAT0000417	SLC35E2B	728661
hsa-miR-15b-5p	MIMAT0000417	CDK11A	728642
hsa-miR-15b-5p	MIMAT0000417	GNB1	2782
hsa-miR-15b-5p	MIMAT0000417	SKI	6497
hsa-miR-15b-5p	MIMAT0000417	TPRG1L	127262
hsa-miR-15b-5p	MIMAT0000417	LRRC47	57470
hsa-miR-15b-5p	MIMAT0000417	NPHP4	261734
hsa-miR-15b-5p	MIMAT0000417	ICMT	23463
hsa-miR-15b-5p	MIMAT0000417	GPR153	387509
hsa-miR-15b-5p	MIMAT0000417	ACOT7	11332
hsa-miR-15b-5p	MIMAT0000417	ACOT7	11332
hsa-miR-15b-5p	MIMAT0000417	ACOT7	11332
hsa-miR-15b-5p	MIMAT0000417	NOL9	79707
hsa-miR-15b-5p	MIMAT0000417	CAMTA1	23261
hsa-miR-15b-5p	MIMAT0000417	CAMTA1	23261
hsa-miR-15b-5p	MIMAT0000417	PARK7	11315
hsa-miR-15b-5p	MIMAT0000417	RERE	473
hsa-miR-15b-5p	MIMAT0000417	RERE	473
hsa-miR-15b-5p	MIMAT0000417	ENO1	2023
hsa-miR-15b-5p	MIMAT0000417	H6PD	9563
hsa-miR-15b-5p	MIMAT0000417	SLC25A33	84275
hsa-miR-15b-5p	MIMAT0000417	TMEM201	199953
hsa-miR-15b-5p	MIMAT0000417	CLSTN1	22883
hsa-miR-15b-5p	MIMAT0000417	CTNNBIP1	56998
hsa-miR-15b-5p	MIMAT0000417	UBE4B	10277
hsa-miR-15b-5p	MIMAT0000417	KIF1B	23095
hsa-miR-15b-5p	MIMAT0000417	PGD	5226
hsa-miR-15b-5p	MIMAT0000417	TARDBP	23435
hsa-miR-15b-5p	MIMAT0000417	AGTRAP	57085
hsa-miR-15b-5p	MIMAT0000417	CLCN6	1185
hsa-miR-15b-5p	MIMAT0000417	PLOD1	5351
hsa-miR-15b-5p	MIMAT0000417	MFN2	9927
hsa-miR-15b-5p	MIMAT0000417	VPS13D	55187
hsa-miR-15b-5p	MIMAT0000417	PRDM2	7799
hsa-miR-15b-5p	MIMAT0000417	PLEKHM2	23207
hsa-miR-15b-5p	MIMAT0000417	FBLIM1	54751
hsa-miR-15b-5p	MIMAT0000417	SPEN	23013
hsa-miR-15b-5p	MIMAT0000417	HSPB7	27129
hsa-miR-15b-5p	MIMAT0000417	FBXO42	54455
hsa-miR-15b-5p	MIMAT0000417	CROCC	9696
hsa-miR-15b-5p	MIMAT0000417	ATP13A2	23400
hsa-miR-15b-5p	MIMAT0000417	ARHGEF10L	55160
hsa-miR-15b-5p	MIMAT0000417	IFFO2	126917
hsa-miR-15b-5p	MIMAT0000417	UBR4	23352
hsa-miR-15b-5p	MIMAT0000417	OTUD3	23252
hsa-miR-15b-5p	MIMAT0000417	EIF4G3	8672
hsa-miR-15b-5p	MIMAT0000417	EIF4G3	8672
hsa-miR-15b-5p	MIMAT0000417	EIF4G3	8672
hsa-miR-15b-5p	MIMAT0000417	EIF4G3	8672
hsa-miR-15b-5p	MIMAT0000417	HSPG2	3339
hsa-miR-15b-5p	MIMAT0000417	CDC42	998
hsa-miR-15b-5p	MIMAT0000417	CDC42	998
hsa-miR-15b-5p	MIMAT0000417	ZBTB40	9923
hsa-miR-15b-5p	MIMAT0000417	LUZP1	7798
hsa-miR-15b-5p	MIMAT0000417	LYPLA2	11313
hsa-miR-15b-5p	MIMAT0000417	NIPAL3	57185
hsa-miR-15b-5p	MIMAT0000417	SRRM1	10250
hsa-miR-15b-5p	MIMAT0000417	SYF2	25949
hsa-miR-15b-5p	MIMAT0000417	TMEM50A	23585
hsa-miR-15b-5p	MIMAT0000417	PAQR7	164091
hsa-miR-15b-5p	MIMAT0000417	CEP85	64793
hsa-miR-15b-5p	MIMAT0000417	PIGV	55650
hsa-miR-15b-5p	MIMAT0000417	WDTC1	23038
hsa-miR-15b-5p	MIMAT0000417	MAP3K6	9064
hsa-miR-15b-5p	MIMAT0000417	WASF2	10163
hsa-miR-15b-5p	MIMAT0000417	IFI6	2537
hsa-miR-15b-5p	MIMAT0000417	XKR8	55113
hsa-miR-15b-5p	MIMAT0000417	SESN2	83667
hsa-miR-15b-5p	MIMAT0000417	SESN2	83667
hsa-miR-15b-5p	MIMAT0000417	PHACTR4	65979
hsa-miR-15b-5p	MIMAT0000417	YTHDF2	51441
hsa-miR-15b-5p	MIMAT0000417	EPB41	2035
hsa-miR-15b-5p	MIMAT0000417	LAPTM5	7805
hsa-miR-15b-5p	MIMAT0000417	PUM1	9698
hsa-miR-15b-5p	MIMAT0000417	PUM1	9698
hsa-miR-15b-5p	MIMAT0000417	SNRNP40	9410
hsa-miR-15b-5p	MIMAT0000417	SERINC2	347735
hsa-miR-15b-5p	MIMAT0000417	SERINC2	347735
hsa-miR-15b-5p	MIMAT0000417	SERINC2	347735
hsa-miR-15b-5p	MIMAT0000417	SERINC2	347735
hsa-miR-15b-5p	MIMAT0000417	SPOCD1	90853
hsa-miR-15b-5p	MIMAT0000417	KPNA6	23633
hsa-miR-15b-5p	MIMAT0000417	AK2	204
hsa-miR-15b-5p	MIMAT0000417	ZNF362	149076
hsa-miR-15b-5p	MIMAT0000417	PHC2	1912
hsa-miR-15b-5p	MIMAT0000417	PHC2	1912
hsa-miR-15b-5p	MIMAT0000417	SFPQ	6421
hsa-miR-15b-5p	MIMAT0000417	ZMYM4	9202
hsa-miR-15b-5p	MIMAT0000417	KIAA0319L	79932
hsa-miR-15b-5p	MIMAT0000417	NCDN	23154
hsa-miR-15b-5p	MIMAT0000417	CLSPN	63967
hsa-miR-15b-5p	MIMAT0000417	THRAP3	9967
hsa-miR-15b-5p	MIMAT0000417	SNIP1	79753
hsa-miR-15b-5p	MIMAT0000417	SF3A3	10946
hsa-miR-15b-5p	MIMAT0000417	MACF1	23499
hsa-miR-15b-5p	MIMAT0000417	PABPC4	8761
hsa-miR-15b-5p	MIMAT0000417	TRIT1	54802
hsa-miR-15b-5p	MIMAT0000417	MFSD2A	84879
hsa-miR-15b-5p	MIMAT0000417	PPT1	5538
hsa-miR-15b-5p	MIMAT0000417	SMAP2	64744
hsa-miR-15b-5p	MIMAT0000417	RIMS3	9783
hsa-miR-15b-5p	MIMAT0000417	SCMH1	22955
hsa-miR-15b-5p	MIMAT0000417	HIVEP3	59269
hsa-miR-15b-5p	MIMAT0000417	PPIH	10465
hsa-miR-15b-5p	MIMAT0000417	ZNF691	51058
hsa-miR-15b-5p	MIMAT0000417	SLC2A1	6513
hsa-miR-15b-5p	MIMAT0000417	PTPRF	5792
hsa-miR-15b-5p	MIMAT0000417	ST3GAL3	6487
hsa-miR-15b-5p	MIMAT0000417	IPO13	9670
hsa-miR-15b-5p	MIMAT0000417	ATP6V0B	533
hsa-miR-15b-5p	MIMAT0000417	SLC6A9	6536
hsa-miR-15b-5p	MIMAT0000417	PLK3	1263
hsa-miR-15b-5p	MIMAT0000417	MMACHC	25974
hsa-miR-15b-5p	MIMAT0000417	AKR1A1	10327
hsa-miR-15b-5p	MIMAT0000417	MAST2	23139
hsa-miR-15b-5p	MIMAT0000417	LRRC41	10489
hsa-miR-15b-5p	MIMAT0000417	UQCRH	7388
hsa-miR-15b-5p	MIMAT0000417	MKNK1	8569
hsa-miR-15b-5p	MIMAT0000417	MKNK1	8569
hsa-miR-15b-5p	MIMAT0000417	FAF1	11124
hsa-miR-15b-5p	MIMAT0000417	EPS15	2060
hsa-miR-15b-5p	MIMAT0000417	RAB3B	5865
hsa-miR-15b-5p	MIMAT0000417	ZYG11B	79699
hsa-miR-15b-5p	MIMAT0000417	PODN	127435
hsa-miR-15b-5p	MIMAT0000417	YIPF1	54432
hsa-miR-15b-5p	MIMAT0000417	LRRC42	115353
hsa-miR-15b-5p	MIMAT0000417	TMEM59	9528
hsa-miR-15b-5p	MIMAT0000417	MRPL37	51253
hsa-miR-15b-5p	MIMAT0000417	USP24	23358
hsa-miR-15b-5p	MIMAT0000417	OMA1	115209
hsa-miR-15b-5p	MIMAT0000417	FGGY	55277
hsa-miR-15b-5p	MIMAT0000417	KANK4	163782
hsa-miR-15b-5p	MIMAT0000417	USP1	7398
hsa-miR-15b-5p	MIMAT0000417	PGM1	5236
hsa-miR-15b-5p	MIMAT0000417	PGM1	5236
hsa-miR-15b-5p	MIMAT0000417	RAVER2	55225
hsa-miR-15b-5p	MIMAT0000417	JAK1	3716
hsa-miR-15b-5p	MIMAT0000417	AK4	205
hsa-miR-15b-5p	MIMAT0000417	AK4	205
hsa-miR-15b-5p	MIMAT0000417	SLC35D1	23169
hsa-miR-15b-5p	MIMAT0000417	GNG12	55970
hsa-miR-15b-5p	MIMAT0000417	WLS	79971
hsa-miR-15b-5p	MIMAT0000417	SRSF11	9295
hsa-miR-15b-5p	MIMAT0000417	FUBP1	8880
hsa-miR-15b-5p	MIMAT0000417	DNAJB4	11080
hsa-miR-15b-5p	MIMAT0000417	DDAH1	23576
hsa-miR-15b-5p	MIMAT0000417	DDAH1	23576
hsa-miR-15b-5p	MIMAT0000417	LRRC8B	23507
hsa-miR-15b-5p	MIMAT0000417	LRRC8B	23507
hsa-miR-15b-5p	MIMAT0000417	LRRC8C	84230
hsa-miR-15b-5p	MIMAT0000417	TGFBR3	7049
hsa-miR-15b-5p	MIMAT0000417	EVI5	7813
hsa-miR-15b-5p	MIMAT0000417	RPL5	6125
hsa-miR-15b-5p	MIMAT0000417	DR1	1810
hsa-miR-15b-5p	MIMAT0000417	DNTTIP2	30836
hsa-miR-15b-5p	MIMAT0000417	ABCD3	5825
hsa-miR-15b-5p	MIMAT0000417	CNN3	1266
hsa-miR-15b-5p	MIMAT0000417	PTBP2	58155
hsa-miR-15b-5p	MIMAT0000417	VCAM1	7412
hsa-miR-15b-5p	MIMAT0000417	HENMT1	113802
hsa-miR-15b-5p	MIMAT0000417	GPSM2	29899
hsa-miR-15b-5p	MIMAT0000417	CLCC1	23155
hsa-miR-15b-5p	MIMAT0000417	WDR47	22911
hsa-miR-15b-5p	MIMAT0000417	TMEM167B	56900
hsa-miR-15b-5p	MIMAT0000417	CELSR2	1952
hsa-miR-15b-5p	MIMAT0000417	AHCYL1	10768
hsa-miR-15b-5p	MIMAT0000417	LRIF1	55791
hsa-miR-15b-5p	MIMAT0000417	DRAM2	128338
hsa-miR-15b-5p	MIMAT0000417	DENND2D	79961
hsa-miR-15b-5p	MIMAT0000417	RAP1A	5906
hsa-miR-15b-5p	MIMAT0000417	MOV10	4343
hsa-miR-15b-5p	MIMAT0000417	MAGI3	260425
hsa-miR-15b-5p	MIMAT0000417	RSBN1	54665
hsa-miR-15b-5p	MIMAT0000417	HIPK1	204851
hsa-miR-15b-5p	MIMAT0000417	OLFML3	56944
hsa-miR-15b-5p	MIMAT0000417	TRIM33	51592
hsa-miR-15b-5p	MIMAT0000417	BCAS2	10286
hsa-miR-15b-5p	MIMAT0000417	DENND2C	163259
hsa-miR-15b-5p	MIMAT0000417	CSDE1	7812
hsa-miR-15b-5p	MIMAT0000417	VANGL1	81839
hsa-miR-15b-5p	MIMAT0000417	SLC22A15	55356
hsa-miR-15b-5p	MIMAT0000417	PTGFRN	5738
hsa-miR-15b-5p	MIMAT0000417	NOTCH2	4853
hsa-miR-15b-5p	MIMAT0000417	NOTCH2	4853
hsa-miR-15b-5p	MIMAT0000417	NBPF9	400818
hsa-miR-15b-5p	MIMAT0000417	NBPF10	100132406
hsa-miR-15b-5p	MIMAT0000417	PDE4DIP	9659
hsa-miR-15b-5p	MIMAT0000417	PDE4DIP	9659
hsa-miR-15b-5p	MIMAT0000417	LOC653513	653513
hsa-miR-15b-5p	MIMAT0000417	TXNIP	10628
hsa-miR-15b-5p	MIMAT0000417	BCL9	607
hsa-miR-15b-5p	MIMAT0000417	PRKAB2	5565
hsa-miR-15b-5p	MIMAT0000417	MTMR11	10903
hsa-miR-15b-5p	MIMAT0000417	ANP32E	81611
hsa-miR-15b-5p	MIMAT0000417	TARS2	80222
hsa-miR-15b-5p	MIMAT0000417	MCL1	4170
hsa-miR-15b-5p	MIMAT0000417	ARNT	405
hsa-miR-15b-5p	MIMAT0000417	ARNT	405
hsa-miR-15b-5p	MIMAT0000417	LYSMD1	388695
hsa-miR-15b-5p	MIMAT0000417	LYSMD1	388695
hsa-miR-15b-5p	MIMAT0000417	SELENBP1	8991
hsa-miR-15b-5p	MIMAT0000417	TUFT1	7286
hsa-miR-15b-5p	MIMAT0000417	S100A16	140576
hsa-miR-15b-5p	MIMAT0000417	DENND4B	9909
hsa-miR-15b-5p	MIMAT0000417	SLC39A1	27173
hsa-miR-15b-5p	MIMAT0000417	RAB13	5872
hsa-miR-15b-5p	MIMAT0000417	UBAP2L	9898
hsa-miR-15b-5p	MIMAT0000417	ADAR	103
hsa-miR-15b-5p	MIMAT0000417	ADAM15	8751
hsa-miR-15b-5p	MIMAT0000417	EFNA4	1945
hsa-miR-15b-5p	MIMAT0000417	KRTCAP2	200185
hsa-miR-15b-5p	MIMAT0000417	GBAP1	2630
hsa-miR-15b-5p	MIMAT0000417	GBA	2629
hsa-miR-15b-5p	MIMAT0000417	GBA	2629
hsa-miR-15b-5p	MIMAT0000417	FAM189B	10712
hsa-miR-15b-5p	MIMAT0000417	FAM189B	10712
hsa-miR-15b-5p	MIMAT0000417	SCAMP3	10067
hsa-miR-15b-5p	MIMAT0000417	SCAMP3	10067
hsa-miR-15b-5p	MIMAT0000417	RUSC1	23623
hsa-miR-15b-5p	MIMAT0000417	ASH1L	55870
hsa-miR-15b-5p	MIMAT0000417	DAP3	7818
hsa-miR-15b-5p	MIMAT0000417	GON4L	54856
hsa-miR-15b-5p	MIMAT0000417	YY1AP1	55249
hsa-miR-15b-5p	MIMAT0000417	ARHGEF2	9181
hsa-miR-15b-5p	MIMAT0000417	UBQLN4	56893
hsa-miR-15b-5p	MIMAT0000417	LMNA	4000
hsa-miR-15b-5p	MIMAT0000417	SEMA4A	64218
hsa-miR-15b-5p	MIMAT0000417	SMG5	23381
hsa-miR-15b-5p	MIMAT0000417	TMEM79	84283
hsa-miR-15b-5p	MIMAT0000417	CCT3	7203
hsa-miR-15b-5p	MIMAT0000417	MEF2D	4209
hsa-miR-15b-5p	MIMAT0000417	IQGAP3	128239
hsa-miR-15b-5p	MIMAT0000417	ISG20L2	81875
hsa-miR-15b-5p	MIMAT0000417	RRNAD1	51093
hsa-miR-15b-5p	MIMAT0000417	HDGF	3068
hsa-miR-15b-5p	MIMAT0000417	ARHGEF11	9826
hsa-miR-15b-5p	MIMAT0000417	DCAF8	50717
hsa-miR-15b-5p	MIMAT0000417	NCSTN	23385
hsa-miR-15b-5p	MIMAT0000417	CD48	962
hsa-miR-15b-5p	MIMAT0000417	NIT1	4817
hsa-miR-15b-5p	MIMAT0000417	NDUFS2	4720
hsa-miR-15b-5p	MIMAT0000417	NDUFS2	4720
hsa-miR-15b-5p	MIMAT0000417	SDHC	6391
hsa-miR-15b-5p	MIMAT0000417	FCGR2A	2212
hsa-miR-15b-5p	MIMAT0000417	ATF6	22926
hsa-miR-15b-5p	MIMAT0000417	NOS1AP	9722
hsa-miR-15b-5p	MIMAT0000417	DDR2	4921
hsa-miR-15b-5p	MIMAT0000417	UCK2	7371
hsa-miR-15b-5p	MIMAT0000417	POU2F1	5451
hsa-miR-15b-5p	MIMAT0000417	CREG1	8804
hsa-miR-15b-5p	MIMAT0000417	ATP1B1	481
hsa-miR-15b-5p	MIMAT0000417	SLC19A2	10560
hsa-miR-15b-5p	MIMAT0000417	SCYL3	57147
hsa-miR-15b-5p	MIMAT0000417	KIFAP3	22920
hsa-miR-15b-5p	MIMAT0000417	KIFAP3	22920
hsa-miR-15b-5p	MIMAT0000417	PRRC2C	23215
hsa-miR-15b-5p	MIMAT0000417	RABGAP1L	9910
hsa-miR-15b-5p	MIMAT0000417	PAPPA2	60676
hsa-miR-15b-5p	MIMAT0000417	RASAL2	9462
hsa-miR-15b-5p	MIMAT0000417	TOR3A	64222
hsa-miR-15b-5p	MIMAT0000417	ABL2	27
hsa-miR-15b-5p	MIMAT0000417	QSOX1	5768
hsa-miR-15b-5p	MIMAT0000417	ACBD6	84320
hsa-miR-15b-5p	MIMAT0000417	DHX9	1660
hsa-miR-15b-5p	MIMAT0000417	LAMC1	3915
hsa-miR-15b-5p	MIMAT0000417	ARPC5	10092
hsa-miR-15b-5p	MIMAT0000417	RGL1	23179
hsa-miR-15b-5p	MIMAT0000417	IVNS1ABP	10625
hsa-miR-15b-5p	MIMAT0000417	HMCN1	83872
hsa-miR-15b-5p	MIMAT0000417	TPR	7175
hsa-miR-15b-5p	MIMAT0000417	CDC73	79577
hsa-miR-15b-5p	MIMAT0000417	ASPM	259266
hsa-miR-15b-5p	MIMAT0000417	DENND1B	163486
hsa-miR-15b-5p	MIMAT0000417	KIF14	9928
hsa-miR-15b-5p	MIMAT0000417	CAMSAP2	23271
hsa-miR-15b-5p	MIMAT0000417	CACNA1S	779
hsa-miR-15b-5p	MIMAT0000417	PHLDA3	23612
hsa-miR-15b-5p	MIMAT0000417	NAV1	89796
hsa-miR-15b-5p	MIMAT0000417	IPO9	55705
hsa-miR-15b-5p	MIMAT0000417	SHISA4	149345
hsa-miR-15b-5p	MIMAT0000417	PPP1R12B	4660
hsa-miR-15b-5p	MIMAT0000417	PPP1R12B	4660
hsa-miR-15b-5p	MIMAT0000417	KDM5B	10765
hsa-miR-15b-5p	MIMAT0000417	ADIPOR1	51094
hsa-miR-15b-5p	MIMAT0000417	BTG2	7832
hsa-miR-15b-5p	MIMAT0000417	ZC3H11A	9877
hsa-miR-15b-5p	MIMAT0000417	PIK3C2B	5287
hsa-miR-15b-5p	MIMAT0000417	MDM4	4194
hsa-miR-15b-5p	MIMAT0000417	DSTYK	25778
hsa-miR-15b-5p	MIMAT0000417	NUAK2	81788
hsa-miR-15b-5p	MIMAT0000417	ELK4	2005
hsa-miR-15b-5p	MIMAT0000417	SRGAP2	23380
hsa-miR-15b-5p	MIMAT0000417	MAPKAPK2	9261
hsa-miR-15b-5p	MIMAT0000417	MAPKAPK2	9261
hsa-miR-15b-5p	MIMAT0000417	YOD1	55432
hsa-miR-15b-5p	MIMAT0000417	CR1L	1379
hsa-miR-15b-5p	MIMAT0000417	CD46	4179
hsa-miR-15b-5p	MIMAT0000417	PLXNA2	5362
hsa-miR-15b-5p	MIMAT0000417	SYT14	255928
hsa-miR-15b-5p	MIMAT0000417	LPGAT1	9926
hsa-miR-15b-5p	MIMAT0000417	INTS7	25896
hsa-miR-15b-5p	MIMAT0000417	RPS6KC1	26750
hsa-miR-15b-5p	MIMAT0000417	PTPN14	5784
hsa-miR-15b-5p	MIMAT0000417	KCNK2	3776
hsa-miR-15b-5p	MIMAT0000417	LYPLAL1	127018
hsa-miR-15b-5p	MIMAT0000417	RAB3GAP2	25782
hsa-miR-15b-5p	MIMAT0000417	MARK1	4139
hsa-miR-15b-5p	MIMAT0000417	DISP1	84976
hsa-miR-15b-5p	MIMAT0000417	TP53BP2	7159
hsa-miR-15b-5p	MIMAT0000417	FBXO28	23219
hsa-miR-15b-5p	MIMAT0000417	WDR26	80232
hsa-miR-15b-5p	MIMAT0000417	ENAH	55740
hsa-miR-15b-5p	MIMAT0000417	TMEM63A	9725
hsa-miR-15b-5p	MIMAT0000417	PYCR2	29920
hsa-miR-15b-5p	MIMAT0000417	PARP1	142
hsa-miR-15b-5p	MIMAT0000417	PSEN2	5664
hsa-miR-15b-5p	MIMAT0000417	CDC42BPA	8476
hsa-miR-15b-5p	MIMAT0000417	SNAP47	116841
hsa-miR-15b-5p	MIMAT0000417	TRIM11	81559
hsa-miR-15b-5p	MIMAT0000417	TAF5L	27097
hsa-miR-15b-5p	MIMAT0000417	URB2	9816
hsa-miR-15b-5p	MIMAT0000417	GALNT2	2590
hsa-miR-15b-5p	MIMAT0000417	AGT	183
hsa-miR-15b-5p	MIMAT0000417	ARV1	64801
hsa-miR-15b-5p	MIMAT0000417	C1orf131	128061
hsa-miR-15b-5p	MIMAT0000417	TARBP1	6894
hsa-miR-15b-5p	MIMAT0000417	TOMM20	9804
hsa-miR-15b-5p	MIMAT0000417	RBM34	23029
hsa-miR-15b-5p	MIMAT0000417	B3GALNT2	148789
hsa-miR-15b-5p	MIMAT0000417	B3GALNT2	148789
hsa-miR-15b-5p	MIMAT0000417	HEATR1	55127
hsa-miR-15b-5p	MIMAT0000417	CHRM3	1131
hsa-miR-15b-5p	MIMAT0000417	FMN2	56776
hsa-miR-15b-5p	MIMAT0000417	FH	2271
hsa-miR-15b-5p	MIMAT0000417	OPN3	23596
hsa-miR-15b-5p	MIMAT0000417	CEP170	9859
hsa-miR-15b-5p	MIMAT0000417	CEP170	9859
hsa-miR-15b-5p	MIMAT0000417	EFCAB2	84288
hsa-miR-15b-5p	MIMAT0000417	ZNF124	7678
hsa-miR-15b-5p	MIMAT0000417	ZNF672	79894
hsa-miR-15b-5p	MIMAT0000417	SH3YL1	26751
hsa-miR-15b-5p	MIMAT0000417	ADI1	55256
hsa-miR-15b-5p	MIMAT0000417	ADI1	55256
hsa-miR-15b-5p	MIMAT0000417	KIDINS220	57498
hsa-miR-15b-5p	MIMAT0000417	ITGB1BP1	9270
hsa-miR-15b-5p	MIMAT0000417	TAF1B	9014
hsa-miR-15b-5p	MIMAT0000417	HPCAL1	3241
hsa-miR-15b-5p	MIMAT0000417	ODC1	4953
hsa-miR-15b-5p	MIMAT0000417	GREB1	9687
hsa-miR-15b-5p	MIMAT0000417	NBAS	51594
hsa-miR-15b-5p	MIMAT0000417	SMC6	79677
hsa-miR-15b-5p	MIMAT0000417	PUM2	23369
hsa-miR-15b-5p	MIMAT0000417	APOB	338
hsa-miR-15b-5p	MIMAT0000417	ATAD2B	54454
hsa-miR-15b-5p	MIMAT0000417	ITSN2	50618
hsa-miR-15b-5p	MIMAT0000417	NCOA1	8648
hsa-miR-15b-5p	MIMAT0000417	PTRHD1	391356
hsa-miR-15b-5p	MIMAT0000417	ADCY3	109
hsa-miR-15b-5p	MIMAT0000417	RAB10	10890
hsa-miR-15b-5p	MIMAT0000417	HADHA	3030
hsa-miR-15b-5p	MIMAT0000417	DPYSL5	56896
hsa-miR-15b-5p	MIMAT0000417	DPYSL5	56896
hsa-miR-15b-5p	MIMAT0000417	TMEM214	54867
hsa-miR-15b-5p	MIMAT0000417	PREB	10113
hsa-miR-15b-5p	MIMAT0000417	SLC5A6	8884
hsa-miR-15b-5p	MIMAT0000417	CAD	790
hsa-miR-15b-5p	MIMAT0000417	SLC30A3	7781
hsa-miR-15b-5p	MIMAT0000417	GTF3C2	2976
hsa-miR-15b-5p	MIMAT0000417	SNX17	9784
hsa-miR-15b-5p	MIMAT0000417	NRBP1	29959
hsa-miR-15b-5p	MIMAT0000417	GPN1	11321
hsa-miR-15b-5p	MIMAT0000417	CLIP4	79745
hsa-miR-15b-5p	MIMAT0000417	LCLAT1	253558
hsa-miR-15b-5p	MIMAT0000417	DPY30	84661
hsa-miR-15b-5p	MIMAT0000417	BIRC6	57448
hsa-miR-15b-5p	MIMAT0000417	LTBP1	4052
hsa-miR-15b-5p	MIMAT0000417	CRIM1	51232
hsa-miR-15b-5p	MIMAT0000417	CRIM1	51232
hsa-miR-15b-5p	MIMAT0000417	HEATR5B	54497
hsa-miR-15b-5p	MIMAT0000417	PRKD3	23683
hsa-miR-15b-5p	MIMAT0000417	ATL2	64225
hsa-miR-15b-5p	MIMAT0000417	DHX57	90957
hsa-miR-15b-5p	MIMAT0000417	EML4	27436
hsa-miR-15b-5p	MIMAT0000417	ZFP36L2	678
hsa-miR-15b-5p	MIMAT0000417	PRKCE	5581
hsa-miR-15b-5p	MIMAT0000417	CRIPT	9419
hsa-miR-15b-5p	MIMAT0000417	MCFD2	90411
hsa-miR-15b-5p	MIMAT0000417	TTC7A	57217
hsa-miR-15b-5p	MIMAT0000417	FOXN2	3344
hsa-miR-15b-5p	MIMAT0000417	PPP1R21	129285
hsa-miR-15b-5p	MIMAT0000417	ASB3	51130
hsa-miR-15b-5p	MIMAT0000417	ASB3	51130
hsa-miR-15b-5p	MIMAT0000417	SPTBN1	6711
hsa-miR-15b-5p	MIMAT0000417	SPTBN1	6711
hsa-miR-15b-5p	MIMAT0000417	RTN4	57142
hsa-miR-15b-5p	MIMAT0000417	MTIF2	4528
hsa-miR-15b-5p	MIMAT0000417	CCDC88A	55704
hsa-miR-15b-5p	MIMAT0000417	CCDC88A	55704
hsa-miR-15b-5p	MIMAT0000417	EFEMP1	2202
hsa-miR-15b-5p	MIMAT0000417	USP34	9736
hsa-miR-15b-5p	MIMAT0000417	XPO1	7514
hsa-miR-15b-5p	MIMAT0000417	EHBP1	23301
hsa-miR-15b-5p	MIMAT0000417	SLC1A4	6509
hsa-miR-15b-5p	MIMAT0000417	ACTR2	10097
hsa-miR-15b-5p	MIMAT0000417	AAK1	22848
hsa-miR-15b-5p	MIMAT0000417	PCBP1-AS1	400960
hsa-miR-15b-5p	MIMAT0000417	C2orf42	54980
hsa-miR-15b-5p	MIMAT0000417	PCYOX1	51449
hsa-miR-15b-5p	MIMAT0000417	ADD2	119
hsa-miR-15b-5p	MIMAT0000417	TEX261	113419
hsa-miR-15b-5p	MIMAT0000417	ZNF638	27332
hsa-miR-15b-5p	MIMAT0000417	RAB11FIP5	26056
hsa-miR-15b-5p	MIMAT0000417	SMYD5	10322
hsa-miR-15b-5p	MIMAT0000417	ALMS1	7840
hsa-miR-15b-5p	MIMAT0000417	TET3	200424
hsa-miR-15b-5p	MIMAT0000417	DCTN1	1639
hsa-miR-15b-5p	MIMAT0000417	SLC4A5	57835
hsa-miR-15b-5p	MIMAT0000417	DCTN1	1639
hsa-miR-15b-5p	MIMAT0000417	MRPL53	116540
hsa-miR-15b-5p	MIMAT0000417	AUP1	550
hsa-miR-15b-5p	MIMAT0000417	POLE4	56655
hsa-miR-15b-5p	MIMAT0000417	MRPL19	9801
hsa-miR-15b-5p	MIMAT0000417	SUCLG1	8802
hsa-miR-15b-5p	MIMAT0000417	MAT2A	4144
hsa-miR-15b-5p	MIMAT0000417	GGCX	2677
hsa-miR-15b-5p	MIMAT0000417	VAMP8	8673
hsa-miR-15b-5p	MIMAT0000417	VAMP5	10791
hsa-miR-15b-5p	MIMAT0000417	C2orf68	388969
hsa-miR-15b-5p	MIMAT0000417	POLR1A	25885
hsa-miR-15b-5p	MIMAT0000417	PTCD3	55037
hsa-miR-15b-5p	MIMAT0000417	MRPL35	51318
hsa-miR-15b-5p	MIMAT0000417	RMND5A	64795
hsa-miR-15b-5p	MIMAT0000417	GPAT2	150763
hsa-miR-15b-5p	MIMAT0000417	SNRNP200	23020
hsa-miR-15b-5p	MIMAT0000417	SEMA4C	54910
hsa-miR-15b-5p	MIMAT0000417	COX5B	1329
hsa-miR-15b-5p	MIMAT0000417	MGAT4A	11320
hsa-miR-15b-5p	MIMAT0000417	C2orf15	150590
hsa-miR-15b-5p	MIMAT0000417	MRPL30	51263
hsa-miR-15b-5p	MIMAT0000417	TXNDC9	10190
hsa-miR-15b-5p	MIMAT0000417	REV1	51455
hsa-miR-15b-5p	MIMAT0000417	NPAS2	4862
hsa-miR-15b-5p	MIMAT0000417	TBC1D8	11138
hsa-miR-15b-5p	MIMAT0000417	IL1R1	3554
hsa-miR-15b-5p	MIMAT0000417	TGFBRAP1	9392
hsa-miR-15b-5p	MIMAT0000417	FHL2	2274
hsa-miR-15b-5p	MIMAT0000417	RANBP2	5903
hsa-miR-15b-5p	MIMAT0000417	RGPD4	285190
hsa-miR-15b-5p	MIMAT0000417	LIMS1	3987
hsa-miR-15b-5p	MIMAT0000417	LIMS1	3987
hsa-miR-15b-5p	MIMAT0000417	LIMS1	3987
hsa-miR-15b-5p	MIMAT0000417	SH3RF3	344558
hsa-miR-15b-5p	MIMAT0000417	EDAR	10913
hsa-miR-15b-5p	MIMAT0000417	RGPD6	729540
hsa-miR-15b-5p	MIMAT0000417	RGPD8	727851
hsa-miR-15b-5p	MIMAT0000417	ANAPC1	64682
hsa-miR-15b-5p	MIMAT0000417	TMEM87B	84910
hsa-miR-15b-5p	MIMAT0000417	TTL	150465
hsa-miR-15b-5p	MIMAT0000417	PSD4	23550
hsa-miR-15b-5p	MIMAT0000417	SLC35F5	80255
hsa-miR-15b-5p	MIMAT0000417	ACTR3	10096
hsa-miR-15b-5p	MIMAT0000417	STEAP3	55240
hsa-miR-15b-5p	MIMAT0000417	PTPN4	5775
hsa-miR-15b-5p	MIMAT0000417	EPB41L5	57669
hsa-miR-15b-5p	MIMAT0000417	GLI2	2736
hsa-miR-15b-5p	MIMAT0000417	CLASP1	23332
hsa-miR-15b-5p	MIMAT0000417	CLASP1	23332
hsa-miR-15b-5p	MIMAT0000417	TSN	7247
hsa-miR-15b-5p	MIMAT0000417	GYPC	2995
hsa-miR-15b-5p	MIMAT0000417	WDR33	55339
hsa-miR-15b-5p	MIMAT0000417	POLR2D	5433
hsa-miR-15b-5p	MIMAT0000417	AMMECR1L	83607
hsa-miR-15b-5p	MIMAT0000417	SAP130	79595
hsa-miR-15b-5p	MIMAT0000417	UGGT1	56886
hsa-miR-15b-5p	MIMAT0000417	LOC150776	150776
hsa-miR-15b-5p	MIMAT0000417	MGAT5	4249
hsa-miR-15b-5p	MIMAT0000417	R3HDM1	23518
hsa-miR-15b-5p	MIMAT0000417	MCM6	4175
hsa-miR-15b-5p	MIMAT0000417	EPC2	26122
hsa-miR-15b-5p	MIMAT0000417	KIF5C	3800
hsa-miR-15b-5p	MIMAT0000417	KIF5C	3800
hsa-miR-15b-5p	MIMAT0000417	RIF1	55183
hsa-miR-15b-5p	MIMAT0000417	RIF1	55183
hsa-miR-15b-5p	MIMAT0000417	PKP4	8502
hsa-miR-15b-5p	MIMAT0000417	TANC1	85461
hsa-miR-15b-5p	MIMAT0000417	TANC1	85461
hsa-miR-15b-5p	MIMAT0000417	WDSUB1	151525
hsa-miR-15b-5p	MIMAT0000417	BAZ2B	29994
hsa-miR-15b-5p	MIMAT0000417	BAZ2B	29994
hsa-miR-15b-5p	MIMAT0000417	RBMS1	5937
hsa-miR-15b-5p	MIMAT0000417	PSMD14	10213
hsa-miR-15b-5p	MIMAT0000417	DPP4	1803
hsa-miR-15b-5p	MIMAT0000417	CSRNP3	80034
hsa-miR-15b-5p	MIMAT0000417	TTC21B	79809
hsa-miR-15b-5p	MIMAT0000417	LOC100506124	100506124
hsa-miR-15b-5p	MIMAT0000417	UBR3	130507
hsa-miR-15b-5p	MIMAT0000417	GORASP2	26003
hsa-miR-15b-5p	MIMAT0000417	TLK1	9874
hsa-miR-15b-5p	MIMAT0000417	CYBRD1	79901
hsa-miR-15b-5p	MIMAT0000417	ITGA6	3655
hsa-miR-15b-5p	MIMAT0000417	SP3	6670
hsa-miR-15b-5p	MIMAT0000417	ATF2	1386
hsa-miR-15b-5p	MIMAT0000417	PRKRA	8575
hsa-miR-15b-5p	MIMAT0000417	TTN	7273
hsa-miR-15b-5p	MIMAT0000417	TTN	7273
hsa-miR-15b-5p	MIMAT0000417	DNAJC10	54431
hsa-miR-15b-5p	MIMAT0000417	NUP35	129401
hsa-miR-15b-5p	MIMAT0000417	ZC3H15	55854
hsa-miR-15b-5p	MIMAT0000417	CALCRL	10203
hsa-miR-15b-5p	MIMAT0000417	TFPI	7035
hsa-miR-15b-5p	MIMAT0000417	TFPI	7035
hsa-miR-15b-5p	MIMAT0000417	COL3A1	1281
hsa-miR-15b-5p	MIMAT0000417	WDR75	84128
hsa-miR-15b-5p	MIMAT0000417	INPP1	3628
hsa-miR-15b-5p	MIMAT0000417	NAB1	4664
hsa-miR-15b-5p	MIMAT0000417	MYO1B	4430
hsa-miR-15b-5p	MIMAT0000417	TMEFF2	23671
hsa-miR-15b-5p	MIMAT0000417	SLC39A10	57181
hsa-miR-15b-5p	MIMAT0000417	ANKRD44	91526
hsa-miR-15b-5p	MIMAT0000417	HSPD1	3329
hsa-miR-15b-5p	MIMAT0000417	HSPD1	3329
hsa-miR-15b-5p	MIMAT0000417	C2orf69	205327
hsa-miR-15b-5p	MIMAT0000417	AOX1	316
hsa-miR-15b-5p	MIMAT0000417	BZW1	9689
hsa-miR-15b-5p	MIMAT0000417	FAM126B	285172
hsa-miR-15b-5p	MIMAT0000417	CFLAR	8837
hsa-miR-15b-5p	MIMAT0000417	TRAK2	66008
hsa-miR-15b-5p	MIMAT0000417	NBEAL1	65065
hsa-miR-15b-5p	MIMAT0000417	ABI2	10152
hsa-miR-15b-5p	MIMAT0000417	PARD3B	117583
hsa-miR-15b-5p	MIMAT0000417	EEF1B2	1933
hsa-miR-15b-5p	MIMAT0000417	EEF1B2	1933
hsa-miR-15b-5p	MIMAT0000417	KLF7	8609
hsa-miR-15b-5p	MIMAT0000417	RPE	6120
hsa-miR-15b-5p	MIMAT0000417	LANCL1	10314
hsa-miR-15b-5p	MIMAT0000417	ERBB4	2066
hsa-miR-15b-5p	MIMAT0000417	BARD1	580
hsa-miR-15b-5p	MIMAT0000417	FN1	2335
hsa-miR-15b-5p	MIMAT0000417	FN1	2335
hsa-miR-15b-5p	MIMAT0000417	MREG	55686
hsa-miR-15b-5p	MIMAT0000417	IGFBP2	3485
hsa-miR-15b-5p	MIMAT0000417	TNS1	7145
hsa-miR-15b-5p	MIMAT0000417	TMBIM1	64114
hsa-miR-15b-5p	MIMAT0000417	CTDSP1	58190
hsa-miR-15b-5p	MIMAT0000417	VIL1	7429
hsa-miR-15b-5p	MIMAT0000417	BCS1L	617
hsa-miR-15b-5p	MIMAT0000417	STK36	27148
hsa-miR-15b-5p	MIMAT0000417	CNPPD1	27013
hsa-miR-15b-5p	MIMAT0000417	ABCB6	10058
hsa-miR-15b-5p	MIMAT0000417	ATG9A	79065
hsa-miR-15b-5p	MIMAT0000417	STK16	8576
hsa-miR-15b-5p	MIMAT0000417	CHPF	79586
hsa-miR-15b-5p	MIMAT0000417	OBSL1	23363
hsa-miR-15b-5p	MIMAT0000417	OBSL1	23363
hsa-miR-15b-5p	MIMAT0000417	WDFY1	57590
hsa-miR-15b-5p	MIMAT0000417	DOCK10	55619
hsa-miR-15b-5p	MIMAT0000417	COL4A4	1286
hsa-miR-15b-5p	MIMAT0000417	MFF	56947
hsa-miR-15b-5p	MIMAT0000417	AGFG1	3267
hsa-miR-15b-5p	MIMAT0000417	AGFG1	3267
hsa-miR-15b-5p	MIMAT0000417	B3GNT7	93010
hsa-miR-15b-5p	MIMAT0000417	COPS7B	64708
hsa-miR-15b-5p	MIMAT0000417	DIS3L2	129563
hsa-miR-15b-5p	MIMAT0000417	GIGYF2	26058
hsa-miR-15b-5p	MIMAT0000417	GIGYF2	26058
hsa-miR-15b-5p	MIMAT0000417	AGAP1	116987
hsa-miR-15b-5p	MIMAT0000417	COL6A3	1293
hsa-miR-15b-5p	MIMAT0000417	MLPH	79083
hsa-miR-15b-5p	MIMAT0000417	ASB1	51665
hsa-miR-15b-5p	MIMAT0000417	HDAC4	9759
hsa-miR-15b-5p	MIMAT0000417	GPC1	2817
hsa-miR-15b-5p	MIMAT0000417	RNPEPL1	57140
hsa-miR-15b-5p	MIMAT0000417	PASK	23178
hsa-miR-15b-5p	MIMAT0000417	PASK	23178
hsa-miR-15b-5p	MIMAT0000417	BOK	666
hsa-miR-15b-5p	MIMAT0000417	ATG4B	23192
hsa-miR-15b-5p	MIMAT0000417	ING5	84289
hsa-miR-15b-5p	MIMAT0000417	SUMF1	285362
hsa-miR-15b-5p	MIMAT0000417	SETMAR	6419
hsa-miR-15b-5p	MIMAT0000417	BHLHE40	8553
hsa-miR-15b-5p	MIMAT0000417	ARL8B	55207
hsa-miR-15b-5p	MIMAT0000417	LMCD1	29995
hsa-miR-15b-5p	MIMAT0000417	RAD18	56852
hsa-miR-15b-5p	MIMAT0000417	SETD5	55209
hsa-miR-15b-5p	MIMAT0000417	MTMR14	64419
hsa-miR-15b-5p	MIMAT0000417	PRRT3	285368
hsa-miR-15b-5p	MIMAT0000417	BRK1	55845
hsa-miR-15b-5p	MIMAT0000417	IRAK2	3656
hsa-miR-15b-5p	MIMAT0000417	TATDN2	9797
hsa-miR-15b-5p	MIMAT0000417	ATG7	10533
hsa-miR-15b-5p	MIMAT0000417	TAMM41	132001
hsa-miR-15b-5p	MIMAT0000417	TAMM41	132001
hsa-miR-15b-5p	MIMAT0000417	TSEN2	80746
hsa-miR-15b-5p	MIMAT0000417	RAF1	5894
hsa-miR-15b-5p	MIMAT0000417	CAND2	23066
hsa-miR-15b-5p	MIMAT0000417	RPL32	6161
hsa-miR-15b-5p	MIMAT0000417	RPL32	6161
hsa-miR-15b-5p	MIMAT0000417	NUP210	23225
hsa-miR-15b-5p	MIMAT0000417	FBLN2	2199
hsa-miR-15b-5p	MIMAT0000417	SLC6A6	6533
hsa-miR-15b-5p	MIMAT0000417	NR2C2	7182
hsa-miR-15b-5p	MIMAT0000417	ANKRD28	23243
hsa-miR-15b-5p	MIMAT0000417	ANKRD28	23243
hsa-miR-15b-5p	MIMAT0000417	TBC1D5	9779
hsa-miR-15b-5p	MIMAT0000417	TOP2B	7155
hsa-miR-15b-5p	MIMAT0000417	NGLY1	55768
hsa-miR-15b-5p	MIMAT0000417	OXSM	54995
hsa-miR-15b-5p	MIMAT0000417	CMC1	152100
hsa-miR-15b-5p	MIMAT0000417	RBMS3	27303
hsa-miR-15b-5p	MIMAT0000417	RBMS3	27303
hsa-miR-15b-5p	MIMAT0000417	RBMS3	27303
hsa-miR-15b-5p	MIMAT0000417	TGFBR2	7048
hsa-miR-15b-5p	MIMAT0000417	STT3B	201595
hsa-miR-15b-5p	MIMAT0000417	OSBPL10	114884
hsa-miR-15b-5p	MIMAT0000417	CMTM6	54918
hsa-miR-15b-5p	MIMAT0000417	CNOT10	25904
hsa-miR-15b-5p	MIMAT0000417	GLB1	2720
hsa-miR-15b-5p	MIMAT0000417	UBP1	7342
hsa-miR-15b-5p	MIMAT0000417	PDCD6IP	10015
hsa-miR-15b-5p	MIMAT0000417	TRANK1	9881
hsa-miR-15b-5p	MIMAT0000417	CTDSPL	10217
hsa-miR-15b-5p	MIMAT0000417	PLCD1	5333
hsa-miR-15b-5p	MIMAT0000417	ACAA1	30
hsa-miR-15b-5p	MIMAT0000417	ACVR2B	93
hsa-miR-15b-5p	MIMAT0000417	RPSA	3921
hsa-miR-15b-5p	MIMAT0000417	RPL14	9045
hsa-miR-15b-5p	MIMAT0000417	ZNF621	285268
hsa-miR-15b-5p	MIMAT0000417	CTNNB1	1499
hsa-miR-15b-5p	MIMAT0000417	CTNNB1	1499
hsa-miR-15b-5p	MIMAT0000417	ULK4	54986
hsa-miR-15b-5p	MIMAT0000417	ABHD5	51099
hsa-miR-15b-5p	MIMAT0000417	ZNF35	7584
hsa-miR-15b-5p	MIMAT0000417	ZNF35	7584
hsa-miR-15b-5p	MIMAT0000417	ZNF501	115560
hsa-miR-15b-5p	MIMAT0000417	ZNF501	115560
hsa-miR-15b-5p	MIMAT0000417	KIF15	56992
hsa-miR-15b-5p	MIMAT0000417	KIF15	56992
hsa-miR-15b-5p	MIMAT0000417	ZDHHC3	51304
hsa-miR-15b-5p	MIMAT0000417	ZDHHC3	51304
hsa-miR-15b-5p	MIMAT0000417	CDCP1	64866
hsa-miR-15b-5p	MIMAT0000417	LARS2	23395
hsa-miR-15b-5p	MIMAT0000417	LIMD1	8994
hsa-miR-15b-5p	MIMAT0000417	SACM1L	22908
hsa-miR-15b-5p	MIMAT0000417	ALS2CL	259173
hsa-miR-15b-5p	MIMAT0000417	NBEAL2	23218
hsa-miR-15b-5p	MIMAT0000417	KLHL18	23276
hsa-miR-15b-5p	MIMAT0000417	SCAP	22937
hsa-miR-15b-5p	MIMAT0000417	SMARCC1	6599
hsa-miR-15b-5p	MIMAT0000417	DHX30	22907
hsa-miR-15b-5p	MIMAT0000417	MAP4	4134
hsa-miR-15b-5p	MIMAT0000417	CDC25A	993
hsa-miR-15b-5p	MIMAT0000417	PLXNB1	5364
hsa-miR-15b-5p	MIMAT0000417	CCDC51	79714
hsa-miR-15b-5p	MIMAT0000417	ATRIP	84126
hsa-miR-15b-5p	MIMAT0000417	SHISA5	51246
hsa-miR-15b-5p	MIMAT0000417	SLC26A6	65010
hsa-miR-15b-5p	MIMAT0000417	CELSR3	1951
hsa-miR-15b-5p	MIMAT0000417	NCKIPSD	51517
hsa-miR-15b-5p	MIMAT0000417	PRKAR2A	5576
hsa-miR-15b-5p	MIMAT0000417	WDR6	11180
hsa-miR-15b-5p	MIMAT0000417	USP19	10869
hsa-miR-15b-5p	MIMAT0000417	USP19	10869
hsa-miR-15b-5p	MIMAT0000417	LAMB2	3913
hsa-miR-15b-5p	MIMAT0000417	KLHDC8B	200942
hsa-miR-15b-5p	MIMAT0000417	GPX1	2876
hsa-miR-15b-5p	MIMAT0000417	GPX1	2876
hsa-miR-15b-5p	MIMAT0000417	DAG1	1605
hsa-miR-15b-5p	MIMAT0000417	RNF123	63891
hsa-miR-15b-5p	MIMAT0000417	IP6K1	9807
hsa-miR-15b-5p	MIMAT0000417	RBM6	10180
hsa-miR-15b-5p	MIMAT0000417	RBM5	10181
hsa-miR-15b-5p	MIMAT0000417	IFRD2	7866
hsa-miR-15b-5p	MIMAT0000417	TMEM115	11070
hsa-miR-15b-5p	MIMAT0000417	CACNA2D2	9254
hsa-miR-15b-5p	MIMAT0000417	RAD54L2	23132
hsa-miR-15b-5p	MIMAT0000417	TEX264	51368
hsa-miR-15b-5p	MIMAT0000417	TEX264	51368
hsa-miR-15b-5p	MIMAT0000417	ABHD14B	84836
hsa-miR-15b-5p	MIMAT0000417	ABHD14A	25864
hsa-miR-15b-5p	MIMAT0000417	ABHD14A-ACY1	100526760
hsa-miR-15b-5p	MIMAT0000417	ALAS1	211
hsa-miR-15b-5p	MIMAT0000417	WDR82	80335
hsa-miR-15b-5p	MIMAT0000417	NISCH	11188
hsa-miR-15b-5p	MIMAT0000417	PBRM1	55193
hsa-miR-15b-5p	MIMAT0000417	GNL3	26354
hsa-miR-15b-5p	MIMAT0000417	PRKCD	5580
hsa-miR-15b-5p	MIMAT0000417	CHDH	55349
hsa-miR-15b-5p	MIMAT0000417	ACTR8	93973
hsa-miR-15b-5p	MIMAT0000417	WNT5A	7474
hsa-miR-15b-5p	MIMAT0000417	ARF4	378
hsa-miR-15b-5p	MIMAT0000417	FLNB	2317
hsa-miR-15b-5p	MIMAT0000417	ABHD6	57406
hsa-miR-15b-5p	MIMAT0000417	RPP14	11102
hsa-miR-15b-5p	MIMAT0000417	PTPRG	5793
hsa-miR-15b-5p	MIMAT0000417	PRICKLE2	166336
hsa-miR-15b-5p	MIMAT0000417	MAGI1	9223
hsa-miR-15b-5p	MIMAT0000417	MAGI1	9223
hsa-miR-15b-5p	MIMAT0000417	MAGI1	9223
hsa-miR-15b-5p	MIMAT0000417	MAGI1	9223
hsa-miR-15b-5p	MIMAT0000417	SLC25A26	115286
hsa-miR-15b-5p	MIMAT0000417	SLC25A26	115286
hsa-miR-15b-5p	MIMAT0000417	LRIG1	26018
hsa-miR-15b-5p	MIMAT0000417	LRIG1	26018
hsa-miR-15b-5p	MIMAT0000417	VGLL3	389136
hsa-miR-15b-5p	MIMAT0000417	DCBLD2	131566
hsa-miR-15b-5p	MIMAT0000417	COL8A1	1295
hsa-miR-15b-5p	MIMAT0000417	ABI3BP	25890
hsa-miR-15b-5p	MIMAT0000417	RPL24	6152
hsa-miR-15b-5p	MIMAT0000417	CBLB	868
hsa-miR-15b-5p	MIMAT0000417	BBX	56987
hsa-miR-15b-5p	MIMAT0000417	ATP6V1A	523
hsa-miR-15b-5p	MIMAT0000417	ZBTB20	26137
hsa-miR-15b-5p	MIMAT0000417	ZBTB20	26137
hsa-miR-15b-5p	MIMAT0000417	CD80	941
hsa-miR-15b-5p	MIMAT0000417	LRRC58	116064
hsa-miR-15b-5p	MIMAT0000417	GOLGB1	2804
hsa-miR-15b-5p	MIMAT0000417	MYLK	4638
hsa-miR-15b-5p	MIMAT0000417	KALRN	8997
hsa-miR-15b-5p	MIMAT0000417	ITGB5	3693
hsa-miR-15b-5p	MIMAT0000417	HEG1	57493
hsa-miR-15b-5p	MIMAT0000417	SLC12A8	84561
hsa-miR-15b-5p	MIMAT0000417	SLC41A3	54946
hsa-miR-15b-5p	MIMAT0000417	SLC41A3	54946
hsa-miR-15b-5p	MIMAT0000417	ZXDC	79364
hsa-miR-15b-5p	MIMAT0000417	CHST13	166012
hsa-miR-15b-5p	MIMAT0000417	PLXNA1	5361
hsa-miR-15b-5p	MIMAT0000417	TPRA1	131601
hsa-miR-15b-5p	MIMAT0000417	TPRA1	131601
hsa-miR-15b-5p	MIMAT0000417	TPRA1	131601
hsa-miR-15b-5p	MIMAT0000417	MGLL	11343
hsa-miR-15b-5p	MIMAT0000417	SEC61A1	29927
hsa-miR-15b-5p	MIMAT0000417	ACAD9	28976
hsa-miR-15b-5p	MIMAT0000417	IFT122	55764
hsa-miR-15b-5p	MIMAT0000417	PLXND1	23129
hsa-miR-15b-5p	MIMAT0000417	TMCC1	23023
hsa-miR-15b-5p	MIMAT0000417	TMCC1	23023
hsa-miR-15b-5p	MIMAT0000417	ATP2C1	27032
hsa-miR-15b-5p	MIMAT0000417	CDV3	55573
hsa-miR-15b-5p	MIMAT0000417	SRPRB	58477
hsa-miR-15b-5p	MIMAT0000417	AMOTL2	51421
hsa-miR-15b-5p	MIMAT0000417	ANAPC13	25847
hsa-miR-15b-5p	MIMAT0000417	STAG1	10274
hsa-miR-15b-5p	MIMAT0000417	FAIM	55179
hsa-miR-15b-5p	MIMAT0000417	COPB2	9276
hsa-miR-15b-5p	MIMAT0000417	SLC25A36	55186
hsa-miR-15b-5p	MIMAT0000417	RASA2	5922
hsa-miR-15b-5p	MIMAT0000417	GK5	256356
hsa-miR-15b-5p	MIMAT0000417	ATR	545
hsa-miR-15b-5p	MIMAT0000417	PLS1	5357
hsa-miR-15b-5p	MIMAT0000417	U2SURP	23350
hsa-miR-15b-5p	MIMAT0000417	COMMD2	51122
hsa-miR-15b-5p	MIMAT0000417	RNF13	11342
hsa-miR-15b-5p	MIMAT0000417	MED12L	116931
hsa-miR-15b-5p	MIMAT0000417	MBNL1	4154
hsa-miR-15b-5p	MIMAT0000417	MBNL1	4154
hsa-miR-15b-5p	MIMAT0000417	DHX36	170506
hsa-miR-15b-5p	MIMAT0000417	DHX36	170506
hsa-miR-15b-5p	MIMAT0000417	DHX36	170506
hsa-miR-15b-5p	MIMAT0000417	DHX36	170506
hsa-miR-15b-5p	MIMAT0000417	GMPS	8833
hsa-miR-15b-5p	MIMAT0000417	SCHIP1	29970
hsa-miR-15b-5p	MIMAT0000417	SCHIP1	29970
hsa-miR-15b-5p	MIMAT0000417	KPNA4	3840
hsa-miR-15b-5p	MIMAT0000417	NMD3	51068
hsa-miR-15b-5p	MIMAT0000417	PHC3	80012
hsa-miR-15b-5p	MIMAT0000417	PRKCI	5584
hsa-miR-15b-5p	MIMAT0000417	PLD1	5337
hsa-miR-15b-5p	MIMAT0000417	FNDC3B	64778
hsa-miR-15b-5p	MIMAT0000417	NCEH1	57552
hsa-miR-15b-5p	MIMAT0000417	TBL1XR1	79718
hsa-miR-15b-5p	MIMAT0000417	ZMAT3	64393
hsa-miR-15b-5p	MIMAT0000417	ZMAT3	64393
hsa-miR-15b-5p	MIMAT0000417	PIK3CA	5290
hsa-miR-15b-5p	MIMAT0000417	FXR1	8087
hsa-miR-15b-5p	MIMAT0000417	YEATS2	55689
hsa-miR-15b-5p	MIMAT0000417	EIF2B5	8893
hsa-miR-15b-5p	MIMAT0000417	DVL3	1857
hsa-miR-15b-5p	MIMAT0000417	ABCF3	55324
hsa-miR-15b-5p	MIMAT0000417	ALG3	10195
hsa-miR-15b-5p	MIMAT0000417	ALG3	10195
hsa-miR-15b-5p	MIMAT0000417	PSMD2	5708
hsa-miR-15b-5p	MIMAT0000417	TMEM41A	90407
hsa-miR-15b-5p	MIMAT0000417	SENP2	59343
hsa-miR-15b-5p	MIMAT0000417	TBCCD1	55171
hsa-miR-15b-5p	MIMAT0000417	DNAJB11	51726
hsa-miR-15b-5p	MIMAT0000417	AHSG	197
hsa-miR-15b-5p	MIMAT0000417	MASP1	5648
hsa-miR-15b-5p	MIMAT0000417	ATP13A3	79572
hsa-miR-15b-5p	MIMAT0000417	XXYLT1	152002
hsa-miR-15b-5p	MIMAT0000417	ACAP2	23527
hsa-miR-15b-5p	MIMAT0000417	PPP1R2	5504
hsa-miR-15b-5p	MIMAT0000417	SDHAP2	727956
hsa-miR-15b-5p	MIMAT0000417	TNK2	10188
hsa-miR-15b-5p	MIMAT0000417	SDHAP1	255812
hsa-miR-15b-5p	MIMAT0000417	TFRC	7037
hsa-miR-15b-5p	MIMAT0000417	RNF168	165918
hsa-miR-15b-5p	MIMAT0000417	PAK2	5062
hsa-miR-15b-5p	MIMAT0000417	SENP5	205564
hsa-miR-15b-5p	MIMAT0000417	LOC220729	220729
hsa-miR-15b-5p	MIMAT0000417	LRCH3	84859
hsa-miR-15b-5p	MIMAT0000417	RPL35A	6165
hsa-miR-15b-5p	MIMAT0000417	FGFRL1	53834
hsa-miR-15b-5p	MIMAT0000417	SPON2	10417
hsa-miR-15b-5p	MIMAT0000417	FGFR3	2261
hsa-miR-15b-5p	MIMAT0000417	FAM193A	8603
hsa-miR-15b-5p	MIMAT0000417	TNIP2	79155
hsa-miR-15b-5p	MIMAT0000417	SH3BP2	6452
hsa-miR-15b-5p	MIMAT0000417	MFSD10	10227
hsa-miR-15b-5p	MIMAT0000417	HTT	3064
hsa-miR-15b-5p	MIMAT0000417	MAN2B2	23324
hsa-miR-15b-5p	MIMAT0000417	KIAA0232	9778
hsa-miR-15b-5p	MIMAT0000417	TADA2B	93624
hsa-miR-15b-5p	MIMAT0000417	AFAP1	60312
hsa-miR-15b-5p	MIMAT0000417	SH3TC1	54436
hsa-miR-15b-5p	MIMAT0000417	ZNF518B	85460
hsa-miR-15b-5p	MIMAT0000417	RAB28	9364
hsa-miR-15b-5p	MIMAT0000417	PI4K2B	55300
hsa-miR-15b-5p	MIMAT0000417	SEL1L3	23231
hsa-miR-15b-5p	MIMAT0000417	PCDH7	5099
hsa-miR-15b-5p	MIMAT0000417	TBC1D1	23216
hsa-miR-15b-5p	MIMAT0000417	FAM114A1	92689
hsa-miR-15b-5p	MIMAT0000417	WDR19	57728
hsa-miR-15b-5p	MIMAT0000417	N4BP2	55728
hsa-miR-15b-5p	MIMAT0000417	RBM47	54502
hsa-miR-15b-5p	MIMAT0000417	APBB2	323
hsa-miR-15b-5p	MIMAT0000417	UCHL1	7345
hsa-miR-15b-5p	MIMAT0000417	ATP8A1	10396
hsa-miR-15b-5p	MIMAT0000417	GUF1	60558
hsa-miR-15b-5p	MIMAT0000417	DCUN1D4	23142
hsa-miR-15b-5p	MIMAT0000417	FIP1L1	81608
hsa-miR-15b-5p	MIMAT0000417	EXOC1	55763
hsa-miR-15b-5p	MIMAT0000417	PPAT	5471
hsa-miR-15b-5p	MIMAT0000417	PAICS	10606
hsa-miR-15b-5p	MIMAT0000417	UBA6	55236
hsa-miR-15b-5p	MIMAT0000417	GRSF1	2926
hsa-miR-15b-5p	MIMAT0000417	SLC4A4	8671
hsa-miR-15b-5p	MIMAT0000417	ANKRD17	26057
hsa-miR-15b-5p	MIMAT0000417	ALB	213
hsa-miR-15b-5p	MIMAT0000417	CXCL5	6374
hsa-miR-15b-5p	MIMAT0000417	AREG	374
hsa-miR-15b-5p	MIMAT0000417	USO1	8615
hsa-miR-15b-5p	MIMAT0000417	SCARB2	950
hsa-miR-15b-5p	MIMAT0000417	SHROOM3	57619
hsa-miR-15b-5p	MIMAT0000417	CNOT6L	246175
hsa-miR-15b-5p	MIMAT0000417	PAQR3	152559
hsa-miR-15b-5p	MIMAT0000417	SEC31A	22872
hsa-miR-15b-5p	MIMAT0000417	SEC31A	22872
hsa-miR-15b-5p	MIMAT0000417	WDFY3	23001
hsa-miR-15b-5p	MIMAT0000417	PPM1K	152926
hsa-miR-15b-5p	MIMAT0000417	HERC6	55008
hsa-miR-15b-5p	MIMAT0000417	SMARCAD1	56916
hsa-miR-15b-5p	MIMAT0000417	PDLIM5	10611
hsa-miR-15b-5p	MIMAT0000417	RAP1GDS1	5910
hsa-miR-15b-5p	MIMAT0000417	TSPAN5	10098
hsa-miR-15b-5p	MIMAT0000417	METAP1	23173
hsa-miR-15b-5p	MIMAT0000417	ADH5	128
hsa-miR-15b-5p	MIMAT0000417	MANBA	4126
hsa-miR-15b-5p	MIMAT0000417	HADH	3033
hsa-miR-15b-5p	MIMAT0000417	ELOVL6	79071
hsa-miR-15b-5p	MIMAT0000417	ANK2	287
hsa-miR-15b-5p	MIMAT0000417	ANXA5	308
hsa-miR-15b-5p	MIMAT0000417	KIAA1109	84162
hsa-miR-15b-5p	MIMAT0000417	FGF2	2247
hsa-miR-15b-5p	MIMAT0000417	NUDT6	11162
hsa-miR-15b-5p	MIMAT0000417	SPATA5	166378
hsa-miR-15b-5p	MIMAT0000417	FAT4	79633
hsa-miR-15b-5p	MIMAT0000417	PLK4	10733
hsa-miR-15b-5p	MIMAT0000417	MFSD8	256471
hsa-miR-15b-5p	MIMAT0000417	SLC7A11	23657
hsa-miR-15b-5p	MIMAT0000417	ELF2	1998
hsa-miR-15b-5p	MIMAT0000417	ELF2	1998
hsa-miR-15b-5p	MIMAT0000417	TBC1D9	23158
hsa-miR-15b-5p	MIMAT0000417	OTUD4	54726
hsa-miR-15b-5p	MIMAT0000417	MMAA	166785
hsa-miR-15b-5p	MIMAT0000417	ZNF827	152485
hsa-miR-15b-5p	MIMAT0000417	SH3D19	152503
hsa-miR-15b-5p	MIMAT0000417	SH3D19	152503
hsa-miR-15b-5p	MIMAT0000417	FAM160A1	729830
hsa-miR-15b-5p	MIMAT0000417	TRIM2	23321
hsa-miR-15b-5p	MIMAT0000417	TRIM2	23321
hsa-miR-15b-5p	MIMAT0000417	RAPGEF2	9693
hsa-miR-15b-5p	MIMAT0000417	DDX60	55601
hsa-miR-15b-5p	MIMAT0000417	DDX60L	91351
hsa-miR-15b-5p	MIMAT0000417	PALLD	23022
hsa-miR-15b-5p	MIMAT0000417	SH3RF1	57630
hsa-miR-15b-5p	MIMAT0000417	CLCN3	1182
hsa-miR-15b-5p	MIMAT0000417	SPCS3	60559
hsa-miR-15b-5p	MIMAT0000417	SNX25	83891
hsa-miR-15b-5p	MIMAT0000417	FAT1	2195
hsa-miR-15b-5p	MIMAT0000417	CCDC127	133957
hsa-miR-15b-5p	MIMAT0000417	SDHA	6389
hsa-miR-15b-5p	MIMAT0000417	PDCD6	10016
hsa-miR-15b-5p	MIMAT0000417	EXOC3	11336
hsa-miR-15b-5p	MIMAT0000417	TRIP13	9319
hsa-miR-15b-5p	MIMAT0000417	TERT	7015
hsa-miR-15b-5p	MIMAT0000417	LPCAT1	79888
hsa-miR-15b-5p	MIMAT0000417	LPCAT1	79888
hsa-miR-15b-5p	MIMAT0000417	NSUN2	54888
hsa-miR-15b-5p	MIMAT0000417	SEMA5A	9037
hsa-miR-15b-5p	MIMAT0000417	TRIO	7204
hsa-miR-15b-5p	MIMAT0000417	ZNF622	90441
hsa-miR-15b-5p	MIMAT0000417	MYO10	4651
hsa-miR-15b-5p	MIMAT0000417	ZFR	51663
hsa-miR-15b-5p	MIMAT0000417	RAI14	26064
hsa-miR-15b-5p	MIMAT0000417	RAI14	26064
hsa-miR-15b-5p	MIMAT0000417	SLC1A3	6507
hsa-miR-15b-5p	MIMAT0000417	NIPBL	25836
hsa-miR-15b-5p	MIMAT0000417	NUP155	9631
hsa-miR-15b-5p	MIMAT0000417	C5orf34	375444
hsa-miR-15b-5p	MIMAT0000417	NNT	23530
hsa-miR-15b-5p	MIMAT0000417	PELO	53918
hsa-miR-15b-5p	MIMAT0000417	ITGA1	3672
hsa-miR-15b-5p	MIMAT0000417	ITGA2	3673
hsa-miR-15b-5p	MIMAT0000417	GPX8	493869
hsa-miR-15b-5p	MIMAT0000417	SLC38A9	153129
hsa-miR-15b-5p	MIMAT0000417	MAP3K1	4214
hsa-miR-15b-5p	MIMAT0000417	GPBP1	65056
hsa-miR-15b-5p	MIMAT0000417	GPBP1	65056
hsa-miR-15b-5p	MIMAT0000417	PLK2	10769
hsa-miR-15b-5p	MIMAT0000417	ELOVL7	79993
hsa-miR-15b-5p	MIMAT0000417	KIF2A	3796
hsa-miR-15b-5p	MIMAT0000417	KIF2A	3796
hsa-miR-15b-5p	MIMAT0000417	IPO11	51194
hsa-miR-15b-5p	MIMAT0000417	SREK1IP1	285672
hsa-miR-15b-5p	MIMAT0000417	ADAMTS6	11174
hsa-miR-15b-5p	MIMAT0000417	PPWD1	23398
hsa-miR-15b-5p	MIMAT0000417	SGTB	54557
hsa-miR-15b-5p	MIMAT0000417	PIK3R1	5295
hsa-miR-15b-5p	MIMAT0000417	GTF2H2C	728340
hsa-miR-15b-5p	MIMAT0000417	GTF2H2C	728340
hsa-miR-15b-5p	MIMAT0000417	GTF2H2C	728340
hsa-miR-15b-5p	MIMAT0000417	GTF2H2C	728340
hsa-miR-15b-5p	MIMAT0000417	GTF2H2B	653238
hsa-miR-15b-5p	MIMAT0000417	SMN2	6607
hsa-miR-15b-5p	MIMAT0000417	SMN2	6607
hsa-miR-15b-5p	MIMAT0000417	SMN2	6607
hsa-miR-15b-5p	MIMAT0000417	BDP1	55814
hsa-miR-15b-5p	MIMAT0000417	BDP1	55814
hsa-miR-15b-5p	MIMAT0000417	BDP1	55814
hsa-miR-15b-5p	MIMAT0000417	MAP1B	4131
hsa-miR-15b-5p	MIMAT0000417	MRPS27	23107
hsa-miR-15b-5p	MIMAT0000417	TNPO1	3842
hsa-miR-15b-5p	MIMAT0000417	ANKRA2	57763
hsa-miR-15b-5p	MIMAT0000417	UTP15	84135
hsa-miR-15b-5p	MIMAT0000417	ENC1	8507
hsa-miR-15b-5p	MIMAT0000417	HEXB	3074
hsa-miR-15b-5p	MIMAT0000417	HMGCR	3156
hsa-miR-15b-5p	MIMAT0000417	IQGAP2	10788
hsa-miR-15b-5p	MIMAT0000417	F2R	2149
hsa-miR-15b-5p	MIMAT0000417	F2RL1	2150
hsa-miR-15b-5p	MIMAT0000417	AP3B1	8546
hsa-miR-15b-5p	MIMAT0000417	ARSB	411
hsa-miR-15b-5p	MIMAT0000417	MSH3	4437
hsa-miR-15b-5p	MIMAT0000417	TMEM167A	153339
hsa-miR-15b-5p	MIMAT0000417	EDIL3	10085
hsa-miR-15b-5p	MIMAT0000417	POLR3G	10622
hsa-miR-15b-5p	MIMAT0000417	LYSMD3	116068
hsa-miR-15b-5p	MIMAT0000417	RHOBTB3	22836
hsa-miR-15b-5p	MIMAT0000417	ELL2	22936
hsa-miR-15b-5p	MIMAT0000417	CAST	831
hsa-miR-15b-5p	MIMAT0000417	CAST	831
hsa-miR-15b-5p	MIMAT0000417	RGMB	285704
hsa-miR-15b-5p	MIMAT0000417	FER	2241
hsa-miR-15b-5p	MIMAT0000417	WDR36	134430
hsa-miR-15b-5p	MIMAT0000417	EPB41L4A	64097
hsa-miR-15b-5p	MIMAT0000417	DCP2	167227
hsa-miR-15b-5p	MIMAT0000417	FEM1C	56929
hsa-miR-15b-5p	MIMAT0000417	TMED7	51014
hsa-miR-15b-5p	MIMAT0000417	SEMA6A	57556
hsa-miR-15b-5p	MIMAT0000417	LOX	4015
hsa-miR-15b-5p	MIMAT0000417	ZNF608	57507
hsa-miR-15b-5p	MIMAT0000417	PRRC1	133619
hsa-miR-15b-5p	MIMAT0000417	FBN2	2201
hsa-miR-15b-5p	MIMAT0000417	FNIP1	96459
hsa-miR-15b-5p	MIMAT0000417	SLC22A5	6584
hsa-miR-15b-5p	MIMAT0000417	IRF1	3659
hsa-miR-15b-5p	MIMAT0000417	AFF4	27125
hsa-miR-15b-5p	MIMAT0000417	HSPA4	3308
hsa-miR-15b-5p	MIMAT0000417	SEC24A	10802
hsa-miR-15b-5p	MIMAT0000417	C5orf24	134553
hsa-miR-15b-5p	MIMAT0000417	SMAD5	4090
hsa-miR-15b-5p	MIMAT0000417	CDC23	8697
hsa-miR-15b-5p	MIMAT0000417	HSPA9	3313
hsa-miR-15b-5p	MIMAT0000417	MATR3	9782
hsa-miR-15b-5p	MIMAT0000417	MATR3	9782
hsa-miR-15b-5p	MIMAT0000417	MATR3	9782
hsa-miR-15b-5p	MIMAT0000417	MATR3	9782
hsa-miR-15b-5p	MIMAT0000417	ANKHD1-EIF4EBP3	404734
hsa-miR-15b-5p	MIMAT0000417	ANKHD1	54882
hsa-miR-15b-5p	MIMAT0000417	SLC35A4	113829
hsa-miR-15b-5p	MIMAT0000417	WDR55	54853
hsa-miR-15b-5p	MIMAT0000417	DIAPH1	1729
hsa-miR-15b-5p	MIMAT0000417	ARAP3	64411
hsa-miR-15b-5p	MIMAT0000417	PCDH1	5097
hsa-miR-15b-5p	MIMAT0000417	PCDH1	5097
hsa-miR-15b-5p	MIMAT0000417	PRELID2	153768
hsa-miR-15b-5p	MIMAT0000417	RBM27	54439
hsa-miR-15b-5p	MIMAT0000417	RBM27	54439
hsa-miR-15b-5p	MIMAT0000417	TCERG1	10915
hsa-miR-15b-5p	MIMAT0000417	DPYSL3	1809
hsa-miR-15b-5p	MIMAT0000417	FBXO38	81545
hsa-miR-15b-5p	MIMAT0000417	SLC26A2	1836
hsa-miR-15b-5p	MIMAT0000417	HMGXB3	22993
hsa-miR-15b-5p	MIMAT0000417	PDGFRB	5159
hsa-miR-15b-5p	MIMAT0000417	RPS14	6208
hsa-miR-15b-5p	MIMAT0000417	NDST1	3340
hsa-miR-15b-5p	MIMAT0000417	RBM22	55696
hsa-miR-15b-5p	MIMAT0000417	DCTN4	51164
hsa-miR-15b-5p	MIMAT0000417	DCTN4	51164
hsa-miR-15b-5p	MIMAT0000417	TNIP1	10318
hsa-miR-15b-5p	MIMAT0000417	ANXA6	309
hsa-miR-15b-5p	MIMAT0000417	SLC36A1	206358
hsa-miR-15b-5p	MIMAT0000417	LARP1	23367
hsa-miR-15b-5p	MIMAT0000417	CLINT1	9685
hsa-miR-15b-5p	MIMAT0000417	RNF145	153830
hsa-miR-15b-5p	MIMAT0000417	UBLCP1	134510
hsa-miR-15b-5p	MIMAT0000417	TTC1	7265
hsa-miR-15b-5p	MIMAT0000417	CCNJL	79616
hsa-miR-15b-5p	MIMAT0000417	RANBP17	64901
hsa-miR-15b-5p	MIMAT0000417	NPM1	4869
hsa-miR-15b-5p	MIMAT0000417	NPM1	4869
hsa-miR-15b-5p	MIMAT0000417	FBXW11	23291
hsa-miR-15b-5p	MIMAT0000417	SH3PXD2B	285590
hsa-miR-15b-5p	MIMAT0000417	DUSP1	1843
hsa-miR-15b-5p	MIMAT0000417	ERGIC1	57222
hsa-miR-15b-5p	MIMAT0000417	ATP6V0E1	8992
hsa-miR-15b-5p	MIMAT0000417	STC2	8614
hsa-miR-15b-5p	MIMAT0000417	SFXN1	94081
hsa-miR-15b-5p	MIMAT0000417	HIGD2A	192286
hsa-miR-15b-5p	MIMAT0000417	FAF2	23197
hsa-miR-15b-5p	MIMAT0000417	GPRIN1	114787
hsa-miR-15b-5p	MIMAT0000417	ZNF346	23567
hsa-miR-15b-5p	MIMAT0000417	FGFR4	2264
hsa-miR-15b-5p	MIMAT0000417	NSD1	64324
hsa-miR-15b-5p	MIMAT0000417	NSD1	64324
hsa-miR-15b-5p	MIMAT0000417	LMAN2	10960
hsa-miR-15b-5p	MIMAT0000417	DDX41	51428
hsa-miR-15b-5p	MIMAT0000417	FAM193B	54540
hsa-miR-15b-5p	MIMAT0000417	TMED9	54732
hsa-miR-15b-5p	MIMAT0000417	SQSTM1	8878
hsa-miR-15b-5p	MIMAT0000417	SQSTM1	8878
hsa-miR-15b-5p	MIMAT0000417	CNOT6	57472
hsa-miR-15b-5p	MIMAT0000417	MGAT1	4245
hsa-miR-15b-5p	MIMAT0000417	EXOC2	55770
hsa-miR-15b-5p	MIMAT0000417	SERPINB9	5272
hsa-miR-15b-5p	MIMAT0000417	SLC22A23	63027
hsa-miR-15b-5p	MIMAT0000417	SNRNP48	154007
hsa-miR-15b-5p	MIMAT0000417	TXNDC5	81567
hsa-miR-15b-5p	MIMAT0000417	HIVEP1	3096
hsa-miR-15b-5p	MIMAT0000417	TBC1D7	51256
hsa-miR-15b-5p	MIMAT0000417	ATXN1	6310
hsa-miR-15b-5p	MIMAT0000417	NUP153	9972
hsa-miR-15b-5p	MIMAT0000417	KIF13A	63971
hsa-miR-15b-5p	MIMAT0000417	KIF13A	63971
hsa-miR-15b-5p	MIMAT0000417	MBOAT1	154141
hsa-miR-15b-5p	MIMAT0000417	TDP2	51567
hsa-miR-15b-5p	MIMAT0000417	HMGN4	10473
hsa-miR-15b-5p	MIMAT0000417	HLA-DQA1	3117
hsa-miR-15b-5p	MIMAT0000417	HLA-DQA1	3117
hsa-miR-15b-5p	MIMAT0000417	HLA-DQA1	3117
hsa-miR-15b-5p	MIMAT0000417	HLA-DQA1	3117
hsa-miR-15b-5p	MIMAT0000417	HLA-DQA1	3117
hsa-miR-15b-5p	MIMAT0000417	HLA-DQA1	3117
hsa-miR-15b-5p	MIMAT0000417	HLA-DQA1	3117
hsa-miR-15b-5p	MIMAT0000417	HLA-DQA1	3117
hsa-miR-15b-5p	MIMAT0000417	HLA-DQA1	3117
hsa-miR-15b-5p	MIMAT0000417	HLA-DQA1	3117
hsa-miR-15b-5p	MIMAT0000417	HLA-DQA1	3117
hsa-miR-15b-5p	MIMAT0000417	HLA-DQA1	3117
hsa-miR-15b-5p	MIMAT0000417	HLA-DQA1	3117
hsa-miR-15b-5p	MIMAT0000417	HLA-DQA1	3117
hsa-miR-15b-5p	MIMAT0000417	ITPR3	3710
hsa-miR-15b-5p	MIMAT0000417	HMGA1	3159
hsa-miR-15b-5p	MIMAT0000417	UHRF1BP1	54887
hsa-miR-15b-5p	MIMAT0000417	ANKS1A	23294
hsa-miR-15b-5p	MIMAT0000417	SRPK1	6732
hsa-miR-15b-5p	MIMAT0000417	MAPK14	1432
hsa-miR-15b-5p	MIMAT0000417	CDKN1A	1026
hsa-miR-15b-5p	MIMAT0000417	PPIL1	51645
hsa-miR-15b-5p	MIMAT0000417	PIM1	5292
hsa-miR-15b-5p	MIMAT0000417	PIM1	5292
hsa-miR-15b-5p	MIMAT0000417	TBC1D22B	55633
hsa-miR-15b-5p	MIMAT0000417	BTBD9	114781
hsa-miR-15b-5p	MIMAT0000417	GLO1	2739
hsa-miR-15b-5p	MIMAT0000417	KCNK5	8645
hsa-miR-15b-5p	MIMAT0000417	MED20	9477
hsa-miR-15b-5p	MIMAT0000417	CCND3	896
hsa-miR-15b-5p	MIMAT0000417	MRPS10	55173
hsa-miR-15b-5p	MIMAT0000417	UBR2	23304
hsa-miR-15b-5p	MIMAT0000417	CNPY3	10695
hsa-miR-15b-5p	MIMAT0000417	PEX6	5190
hsa-miR-15b-5p	MIMAT0000417	KLHDC3	116138
hsa-miR-15b-5p	MIMAT0000417	CUL7	9820
hsa-miR-15b-5p	MIMAT0000417	KLC4	89953
hsa-miR-15b-5p	MIMAT0000417	PTK7	5754
hsa-miR-15b-5p	MIMAT0000417	CUL9	23113
hsa-miR-15b-5p	MIMAT0000417	ZNF318	24149
hsa-miR-15b-5p	MIMAT0000417	ABCC10	89845
hsa-miR-15b-5p	MIMAT0000417	YIPF3	25844
hsa-miR-15b-5p	MIMAT0000417	POLR1C	9533
hsa-miR-15b-5p	MIMAT0000417	XPO5	57510
hsa-miR-15b-5p	MIMAT0000417	MRPS18A	55168
hsa-miR-15b-5p	MIMAT0000417	VEGFA	7422
hsa-miR-15b-5p	MIMAT0000417	C6orf223	221416
hsa-miR-15b-5p	MIMAT0000417	TMEM63B	55362
hsa-miR-15b-5p	MIMAT0000417	SLC29A1	2030
hsa-miR-15b-5p	MIMAT0000417	SLC29A1	2030
hsa-miR-15b-5p	MIMAT0000417	SLC29A1	2030
hsa-miR-15b-5p	MIMAT0000417	HSP90AB1	3326
hsa-miR-15b-5p	MIMAT0000417	SLC35B2	347734
hsa-miR-15b-5p	MIMAT0000417	NFKBIE	4794
hsa-miR-15b-5p	MIMAT0000417	CDC5L	988
hsa-miR-15b-5p	MIMAT0000417	PLA2G7	7941
hsa-miR-15b-5p	MIMAT0000417	TNFRSF21	27242
hsa-miR-15b-5p	MIMAT0000417	TRAM2	9697
hsa-miR-15b-5p	MIMAT0000417	TMEM14A	28978
hsa-miR-15b-5p	MIMAT0000417	ELOVL5	60481
hsa-miR-15b-5p	MIMAT0000417	GCLC	2729
hsa-miR-15b-5p	MIMAT0000417	LRRC1	55227
hsa-miR-15b-5p	MIMAT0000417	DST	667
hsa-miR-15b-5p	MIMAT0000417	DST	667
hsa-miR-15b-5p	MIMAT0000417	PHF3	23469
hsa-miR-15b-5p	MIMAT0000417	FAM135A	57579
hsa-miR-15b-5p	MIMAT0000417	EEF1A1	1915
hsa-miR-15b-5p	MIMAT0000417	SLC17A5	26503
hsa-miR-15b-5p	MIMAT0000417	COL12A1	1303
hsa-miR-15b-5p	MIMAT0000417	IRAK1BP1	134728
hsa-miR-15b-5p	MIMAT0000417	PHIP	55023
hsa-miR-15b-5p	MIMAT0000417	SH3BGRL2	83699
hsa-miR-15b-5p	MIMAT0000417	SNX14	57231
hsa-miR-15b-5p	MIMAT0000417	CGA	1081
hsa-miR-15b-5p	MIMAT0000417	ORC3	23595
hsa-miR-15b-5p	MIMAT0000417	UBE2J1	51465
hsa-miR-15b-5p	MIMAT0000417	MDN1	23195
hsa-miR-15b-5p	MIMAT0000417	MDN1	23195
hsa-miR-15b-5p	MIMAT0000417	MAP3K7	6885
hsa-miR-15b-5p	MIMAT0000417	MAP3K7	6885
hsa-miR-15b-5p	MIMAT0000417	EPHA7	2045
hsa-miR-15b-5p	MIMAT0000417	COQ3	51805
hsa-miR-15b-5p	MIMAT0000417	PNISR	25957
hsa-miR-15b-5p	MIMAT0000417	CCNC	892
hsa-miR-15b-5p	MIMAT0000417	GRIK2	2898
hsa-miR-15b-5p	MIMAT0000417	HACE1	57531
hsa-miR-15b-5p	MIMAT0000417	SESN1	27244
hsa-miR-15b-5p	MIMAT0000417	SESN1	27244
hsa-miR-15b-5p	MIMAT0000417	CD164	8763
hsa-miR-15b-5p	MIMAT0000417	FIG4	9896
hsa-miR-15b-5p	MIMAT0000417	REV3L	5980
hsa-miR-15b-5p	MIMAT0000417	FYN	2534
hsa-miR-15b-5p	MIMAT0000417	MARCKS	4082
hsa-miR-15b-5p	MIMAT0000417	NT5DC1	221294
hsa-miR-15b-5p	MIMAT0000417	DSE	29940
hsa-miR-15b-5p	MIMAT0000417	DCBLD1	285761
hsa-miR-15b-5p	MIMAT0000417	GOPC	57120
hsa-miR-15b-5p	MIMAT0000417	GJA1	2697
hsa-miR-15b-5p	MIMAT0000417	RSPO3	84870
hsa-miR-15b-5p	MIMAT0000417	PTPRK	5796
hsa-miR-15b-5p	MIMAT0000417	PTPRK	5796
hsa-miR-15b-5p	MIMAT0000417	ARHGAP18	93663
hsa-miR-15b-5p	MIMAT0000417	MOXD1	26002
hsa-miR-15b-5p	MIMAT0000417	RPS12	6206
hsa-miR-15b-5p	MIMAT0000417	TBPL1	9519
hsa-miR-15b-5p	MIMAT0000417	SGK1	6446
hsa-miR-15b-5p	MIMAT0000417	HBS1L	10767
hsa-miR-15b-5p	MIMAT0000417	AHI1	54806
hsa-miR-15b-5p	MIMAT0000417	MAP3K5	4217
hsa-miR-15b-5p	MIMAT0000417	NHSL1	57224
hsa-miR-15b-5p	MIMAT0000417	CCDC28A	25901
hsa-miR-15b-5p	MIMAT0000417	REPS1	85021
hsa-miR-15b-5p	MIMAT0000417	UTRN	7402
hsa-miR-15b-5p	MIMAT0000417	SHPRH	257218
hsa-miR-15b-5p	MIMAT0000417	SHPRH	257218
hsa-miR-15b-5p	MIMAT0000417	STXBP5	134957
hsa-miR-15b-5p	MIMAT0000417	UST	10090
hsa-miR-15b-5p	MIMAT0000417	PPIL4	85313
hsa-miR-15b-5p	MIMAT0000417	LATS1	9113
hsa-miR-15b-5p	MIMAT0000417	PCMT1	5110
hsa-miR-15b-5p	MIMAT0000417	LRP11	84918
hsa-miR-15b-5p	MIMAT0000417	AKAP12	9590
hsa-miR-15b-5p	MIMAT0000417	ZBTB2	57621
hsa-miR-15b-5p	MIMAT0000417	RMND1	55005
hsa-miR-15b-5p	MIMAT0000417	SYNE1	23345
hsa-miR-15b-5p	MIMAT0000417	SYNE1	23345
hsa-miR-15b-5p	MIMAT0000417	IPCEF1	26034
hsa-miR-15b-5p	MIMAT0000417	SCAF8	22828
hsa-miR-15b-5p	MIMAT0000417	TIAM2	26230
hsa-miR-15b-5p	MIMAT0000417	ARID1B	57492
hsa-miR-15b-5p	MIMAT0000417	ZDHHC14	79683
hsa-miR-15b-5p	MIMAT0000417	SNX9	51429
hsa-miR-15b-5p	MIMAT0000417	TMEM181	57583
hsa-miR-15b-5p	MIMAT0000417	EZR	7430
hsa-miR-15b-5p	MIMAT0000417	EZR	7430
hsa-miR-15b-5p	MIMAT0000417	SOD2	6648
hsa-miR-15b-5p	MIMAT0000417	SOD2	6648
hsa-miR-15b-5p	MIMAT0000417	SOD2	6648
hsa-miR-15b-5p	MIMAT0000417	SOD2	6648
hsa-miR-15b-5p	MIMAT0000417	TCP1	6950
hsa-miR-15b-5p	MIMAT0000417	IGF2R	3482
hsa-miR-15b-5p	MIMAT0000417	SLC22A1	6580
hsa-miR-15b-5p	MIMAT0000417	SLC22A3	6581
hsa-miR-15b-5p	MIMAT0000417	LPA	4018
hsa-miR-15b-5p	MIMAT0000417	MAP3K4	4216
hsa-miR-15b-5p	MIMAT0000417	LINC00473	90632
hsa-miR-15b-5p	MIMAT0000417	WDR27	253769
hsa-miR-15b-5p	MIMAT0000417	DLL1	28514
hsa-miR-15b-5p	MIMAT0000417	DLL1	28514
hsa-miR-15b-5p	MIMAT0000417	SUN1	23353
hsa-miR-15b-5p	MIMAT0000417	GET4	51608
hsa-miR-15b-5p	MIMAT0000417	ADAP1	11033
hsa-miR-15b-5p	MIMAT0000417	ZFAND2A	90637
hsa-miR-15b-5p	MIMAT0000417	INTS1	26173
hsa-miR-15b-5p	MIMAT0000417	SNX8	29886
hsa-miR-15b-5p	MIMAT0000417	LFNG	3955
hsa-miR-15b-5p	MIMAT0000417	BRAT1	221927
hsa-miR-15b-5p	MIMAT0000417	TTYH3	80727
hsa-miR-15b-5p	MIMAT0000417	RNF216P1	441191
hsa-miR-15b-5p	MIMAT0000417	WIPI2	26100
hsa-miR-15b-5p	MIMAT0000417	SLC29A4	222962
hsa-miR-15b-5p	MIMAT0000417	SLC29A4	222962
hsa-miR-15b-5p	MIMAT0000417	TNRC18	84629
hsa-miR-15b-5p	MIMAT0000417	ACTB	60
hsa-miR-15b-5p	MIMAT0000417	RNF216	54476
hsa-miR-15b-5p	MIMAT0000417	USP42	84132
hsa-miR-15b-5p	MIMAT0000417	DAGLB	221955
hsa-miR-15b-5p	MIMAT0000417	ZDHHC4	55146
hsa-miR-15b-5p	MIMAT0000417	ZDHHC4	55146
hsa-miR-15b-5p	MIMAT0000417	ZDHHC4	55146
hsa-miR-15b-5p	MIMAT0000417	PHF14	9678
hsa-miR-15b-5p	MIMAT0000417	TWISTNB	221830
hsa-miR-15b-5p	MIMAT0000417	ITGB8	3696
hsa-miR-15b-5p	MIMAT0000417	SP4	6671
hsa-miR-15b-5p	MIMAT0000417	IGF2BP3	10643
hsa-miR-15b-5p	MIMAT0000417	CCDC126	90693
hsa-miR-15b-5p	MIMAT0000417	NOD1	10392
hsa-miR-15b-5p	MIMAT0000417	AVL9	23080
hsa-miR-15b-5p	MIMAT0000417	DPY19L1P1	100129460
hsa-miR-15b-5p	MIMAT0000417	CDK13	8621
hsa-miR-15b-5p	MIMAT0000417	GLI3	2737
hsa-miR-15b-5p	MIMAT0000417	STK17A	9263
hsa-miR-15b-5p	MIMAT0000417	AEBP1	165
hsa-miR-15b-5p	MIMAT0000417	YKT6	10652
hsa-miR-15b-5p	MIMAT0000417	NUDCD3	23386
hsa-miR-15b-5p	MIMAT0000417	OGDH	4967
hsa-miR-15b-5p	MIMAT0000417	OGDH	4967
hsa-miR-15b-5p	MIMAT0000417	MYO1G	64005
hsa-miR-15b-5p	MIMAT0000417	IGFBP1	3484
hsa-miR-15b-5p	MIMAT0000417	GRB10	2887
hsa-miR-15b-5p	MIMAT0000417	EGFR	1956
hsa-miR-15b-5p	MIMAT0000417	VOPP1	81552
hsa-miR-15b-5p	MIMAT0000417	CCT6A	908
hsa-miR-15b-5p	MIMAT0000417	CHCHD2	51142
hsa-miR-15b-5p	MIMAT0000417	ZNF92	168374
hsa-miR-15b-5p	MIMAT0000417	CCT6P3	643180
hsa-miR-15b-5p	MIMAT0000417	KCTD7	154881
hsa-miR-15b-5p	MIMAT0000417	POM121	9883
hsa-miR-15b-5p	MIMAT0000417	CLIP2	7461
hsa-miR-15b-5p	MIMAT0000417	GTF2I	2969
hsa-miR-15b-5p	MIMAT0000417	STAG3L3	442578
hsa-miR-15b-5p	MIMAT0000417	BAZ1B	9031
hsa-miR-15b-5p	MIMAT0000417	GTF2IRD2P1	401375
hsa-miR-15b-5p	MIMAT0000417	NSUN5	55695
hsa-miR-15b-5p	MIMAT0000417	NSUN5	55695
hsa-miR-15b-5p	MIMAT0000417	MLXIPL	51085
hsa-miR-15b-5p	MIMAT0000417	STX1A	6804
hsa-miR-15b-5p	MIMAT0000417	CLDN4	1364
hsa-miR-15b-5p	MIMAT0000417	POM121C	100101267
hsa-miR-15b-5p	MIMAT0000417	HIP1	3092
hsa-miR-15b-5p	MIMAT0000417	MDH2	4191
hsa-miR-15b-5p	MIMAT0000417	RSBN1L	222194
hsa-miR-15b-5p	MIMAT0000417	PHTF2	57157
hsa-miR-15b-5p	MIMAT0000417	SEMA3C	10512
hsa-miR-15b-5p	MIMAT0000417	ABCB1	5243
hsa-miR-15b-5p	MIMAT0000417	CLDN12	9069
hsa-miR-15b-5p	MIMAT0000417	CDK14	5218
hsa-miR-15b-5p	MIMAT0000417	AKAP9	10142
hsa-miR-15b-5p	MIMAT0000417	CYP51A1	1595
hsa-miR-15b-5p	MIMAT0000417	CYP51A1	1595
hsa-miR-15b-5p	MIMAT0000417	KRIT1	889
hsa-miR-15b-5p	MIMAT0000417	KRIT1	889
hsa-miR-15b-5p	MIMAT0000417	ANKIB1	54467
hsa-miR-15b-5p	MIMAT0000417	PEX1	5189
hsa-miR-15b-5p	MIMAT0000417	CDK6	1021
hsa-miR-15b-5p	MIMAT0000417	CDK6	1021
hsa-miR-15b-5p	MIMAT0000417	COL1A2	1278
hsa-miR-15b-5p	MIMAT0000417	PEG10	23089
hsa-miR-15b-5p	MIMAT0000417	PEG10	23089
hsa-miR-15b-5p	MIMAT0000417	ASNS	440
hsa-miR-15b-5p	MIMAT0000417	LMTK2	22853
hsa-miR-15b-5p	MIMAT0000417	BRI3	25798
hsa-miR-15b-5p	MIMAT0000417	TRRAP	8295
hsa-miR-15b-5p	MIMAT0000417	SMURF1	57154
hsa-miR-15b-5p	MIMAT0000417	SMURF1	57154
hsa-miR-15b-5p	MIMAT0000417	ARPC1B	10095
hsa-miR-15b-5p	MIMAT0000417	TRIM4	89122
hsa-miR-15b-5p	MIMAT0000417	ZKSCAN1	7586
hsa-miR-15b-5p	MIMAT0000417	MCM7	4176
hsa-miR-15b-5p	MIMAT0000417	MCM7	4176
hsa-miR-15b-5p	MIMAT0000417	PILRB	29990
hsa-miR-15b-5p	MIMAT0000417	PILRB	29990
hsa-miR-15b-5p	MIMAT0000417	PCOLCE	5118
hsa-miR-15b-5p	MIMAT0000417	GNB2	2783
hsa-miR-15b-5p	MIMAT0000417	GIGYF1	64599
hsa-miR-15b-5p	MIMAT0000417	EPHB4	2050
hsa-miR-15b-5p	MIMAT0000417	SLC12A9	56996
hsa-miR-15b-5p	MIMAT0000417	FIS1	51024
hsa-miR-15b-5p	MIMAT0000417	CUX1	1523
hsa-miR-15b-5p	MIMAT0000417	LOC100289561	100289561
hsa-miR-15b-5p	MIMAT0000417	LOC100630923	100630923
hsa-miR-15b-5p	MIMAT0000417	LRWD1	222229
hsa-miR-15b-5p	MIMAT0000417	POLR2J3	548644
hsa-miR-15b-5p	MIMAT0000417	POLR2J3	548644
hsa-miR-15b-5p	MIMAT0000417	PMPCB	9512
hsa-miR-15b-5p	MIMAT0000417	PSMC2	5701
hsa-miR-15b-5p	MIMAT0000417	RINT1	60561
hsa-miR-15b-5p	MIMAT0000417	SYPL1	6856
hsa-miR-15b-5p	MIMAT0000417	PIK3CG	5294
hsa-miR-15b-5p	MIMAT0000417	COG5	10466
hsa-miR-15b-5p	MIMAT0000417	COG5	10466
hsa-miR-15b-5p	MIMAT0000417	DUS4L	11062
hsa-miR-15b-5p	MIMAT0000417	DUS4L	11062
hsa-miR-15b-5p	MIMAT0000417	BCAP29	55973
hsa-miR-15b-5p	MIMAT0000417	BCAP29	55973
hsa-miR-15b-5p	MIMAT0000417	DLD	1738
hsa-miR-15b-5p	MIMAT0000417	LAMB1	3912
hsa-miR-15b-5p	MIMAT0000417	IMMP2L	83943
hsa-miR-15b-5p	MIMAT0000417	TES	26136
hsa-miR-15b-5p	MIMAT0000417	CAPZA2	830
hsa-miR-15b-5p	MIMAT0000417	CTTNBP2	83992
hsa-miR-15b-5p	MIMAT0000417	PTPRZ1	5803
hsa-miR-15b-5p	MIMAT0000417	GCC1	79571
hsa-miR-15b-5p	MIMAT0000417	SND1	27044
hsa-miR-15b-5p	MIMAT0000417	RBM28	55131
hsa-miR-15b-5p	MIMAT0000417	CALU	813
hsa-miR-15b-5p	MIMAT0000417	TNPO3	23534
hsa-miR-15b-5p	MIMAT0000417	SMO	6608
hsa-miR-15b-5p	MIMAT0000417	NRF1	4899
hsa-miR-15b-5p	MIMAT0000417	NRF1	4899
hsa-miR-15b-5p	MIMAT0000417	MKLN1	4289
hsa-miR-15b-5p	MIMAT0000417	MKLN1	4289
hsa-miR-15b-5p	MIMAT0000417	EXOC4	60412
hsa-miR-15b-5p	MIMAT0000417	CNOT4	4850
hsa-miR-15b-5p	MIMAT0000417	CNOT4	4850
hsa-miR-15b-5p	MIMAT0000417	NUP205	23165
hsa-miR-15b-5p	MIMAT0000417	MTPN	136319
hsa-miR-15b-5p	MIMAT0000417	KIAA1549	57670
hsa-miR-15b-5p	MIMAT0000417	UBN2	254048
hsa-miR-15b-5p	MIMAT0000417	HIPK2	28996
hsa-miR-15b-5p	MIMAT0000417	MKRN1	23608
hsa-miR-15b-5p	MIMAT0000417	ADCK2	90956
hsa-miR-15b-5p	MIMAT0000417	MGAM	8972
hsa-miR-15b-5p	MIMAT0000417	MGAM	8972
hsa-miR-15b-5p	MIMAT0000417	ARHGEF5	7984
hsa-miR-15b-5p	MIMAT0000417	ARHGEF5	7984
hsa-miR-15b-5p	MIMAT0000417	PDIA4	9601
hsa-miR-15b-5p	MIMAT0000417	GIMAP1-GIMAP5	100527949
hsa-miR-15b-5p	MIMAT0000417	NOS3	4846
hsa-miR-15b-5p	MIMAT0000417	SLC4A2	6522
hsa-miR-15b-5p	MIMAT0000417	FASTK	10922
hsa-miR-15b-5p	MIMAT0000417	TMUB1	83590
hsa-miR-15b-5p	MIMAT0000417	AGAP3	116988
hsa-miR-15b-5p	MIMAT0000417	ABCF2	10061
hsa-miR-15b-5p	MIMAT0000417	ABCF2	10061
hsa-miR-15b-5p	MIMAT0000417	RBM33	155435
hsa-miR-15b-5p	MIMAT0000417	UBE3C	9690
hsa-miR-15b-5p	MIMAT0000417	DNAJB6	10049
hsa-miR-15b-5p	MIMAT0000417	ESYT2	57488
hsa-miR-15b-5p	MIMAT0000417	ERICH1	157697
hsa-miR-15b-5p	MIMAT0000417	ERICH1	157697
hsa-miR-15b-5p	MIMAT0000417	MCPH1	79648
hsa-miR-15b-5p	MIMAT0000417	MCPH1	79648
hsa-miR-15b-5p	MIMAT0000417	AGPAT5	55326
hsa-miR-15b-5p	MIMAT0000417	AGPAT5	55326
hsa-miR-15b-5p	MIMAT0000417	TNKS	8658
hsa-miR-15b-5p	MIMAT0000417	TNKS	8658
hsa-miR-15b-5p	MIMAT0000417	MTMR9	66036
hsa-miR-15b-5p	MIMAT0000417	MTMR9	66036
hsa-miR-15b-5p	MIMAT0000417	FDFT1	2222
hsa-miR-15b-5p	MIMAT0000417	FDFT1	2222
hsa-miR-15b-5p	MIMAT0000417	LOC100506990	100506990
hsa-miR-15b-5p	MIMAT0000417	DLC1	10395
hsa-miR-15b-5p	MIMAT0000417	DLC1	10395
hsa-miR-15b-5p	MIMAT0000417	DLC1	10395
hsa-miR-15b-5p	MIMAT0000417	DLC1	10395
hsa-miR-15b-5p	MIMAT0000417	MTUS1	57509
hsa-miR-15b-5p	MIMAT0000417	FGL1	2267
hsa-miR-15b-5p	MIMAT0000417	PSD3	23362
hsa-miR-15b-5p	MIMAT0000417	ATP6V1B2	526
hsa-miR-15b-5p	MIMAT0000417	XPO7	23039
hsa-miR-15b-5p	MIMAT0000417	FAM160B2	64760
hsa-miR-15b-5p	MIMAT0000417	POLR3D	661
hsa-miR-15b-5p	MIMAT0000417	SLC39A14	23516
hsa-miR-15b-5p	MIMAT0000417	TNFRSF10B	8795
hsa-miR-15b-5p	MIMAT0000417	ENTPD4	9583
hsa-miR-15b-5p	MIMAT0000417	CDCA2	157313
hsa-miR-15b-5p	MIMAT0000417	PPP2R2A	5520
hsa-miR-15b-5p	MIMAT0000417	BNIP3L	665
hsa-miR-15b-5p	MIMAT0000417	DPYSL2	1808
hsa-miR-15b-5p	MIMAT0000417	DPYSL2	1808
hsa-miR-15b-5p	MIMAT0000417	TRIM35	23087
hsa-miR-15b-5p	MIMAT0000417	CLU	1191
hsa-miR-15b-5p	MIMAT0000417	ZNF395	55893
hsa-miR-15b-5p	MIMAT0000417	EXTL3	2137
hsa-miR-15b-5p	MIMAT0000417	HMBOX1	79618
hsa-miR-15b-5p	MIMAT0000417	GSR	2936
hsa-miR-15b-5p	MIMAT0000417	FUT10	84750
hsa-miR-15b-5p	MIMAT0000417	RNF122	79845
hsa-miR-15b-5p	MIMAT0000417	BRF2	55290
hsa-miR-15b-5p	MIMAT0000417	RAB11FIP1	80223
hsa-miR-15b-5p	MIMAT0000417	BAG4	9530
hsa-miR-15b-5p	MIMAT0000417	TACC1	6867
hsa-miR-15b-5p	MIMAT0000417	GOLGA7	51125
hsa-miR-15b-5p	MIMAT0000417	GOLGA7	51125
hsa-miR-15b-5p	MIMAT0000417	GINS4	84296
hsa-miR-15b-5p	MIMAT0000417	PLAT	5327
hsa-miR-15b-5p	MIMAT0000417	IKBKB	3551
hsa-miR-15b-5p	MIMAT0000417	VDAC3	7419
hsa-miR-15b-5p	MIMAT0000417	SLC20A2	6575
hsa-miR-15b-5p	MIMAT0000417	FNTA	2339
hsa-miR-15b-5p	MIMAT0000417	HGSNAT	138050
hsa-miR-15b-5p	MIMAT0000417	PRKDC	5591
hsa-miR-15b-5p	MIMAT0000417	ATP6V1H	51606
hsa-miR-15b-5p	MIMAT0000417	TGS1	96764
hsa-miR-15b-5p	MIMAT0000417	LYN	4067
hsa-miR-15b-5p	MIMAT0000417	CHD7	55636
hsa-miR-15b-5p	MIMAT0000417	MTFR1	9650
hsa-miR-15b-5p	MIMAT0000417	MYBL1	4603
hsa-miR-15b-5p	MIMAT0000417	VCPIP1	80124
hsa-miR-15b-5p	MIMAT0000417	NCOA2	10499
hsa-miR-15b-5p	MIMAT0000417	TRAM1	23471
hsa-miR-15b-5p	MIMAT0000417	ZFHX4	79776
hsa-miR-15b-5p	MIMAT0000417	E2F5	1875
hsa-miR-15b-5p	MIMAT0000417	WWP1	11059
hsa-miR-15b-5p	MIMAT0000417	CPNE3	8895
hsa-miR-15b-5p	MIMAT0000417	DECR1	1666
hsa-miR-15b-5p	MIMAT0000417	INTS8	55656
hsa-miR-15b-5p	MIMAT0000417	TP53INP1	94241
hsa-miR-15b-5p	MIMAT0000417	PLEKHF2	79666
hsa-miR-15b-5p	MIMAT0000417	MTDH	92140
hsa-miR-15b-5p	MIMAT0000417	LAPTM4B	55353
hsa-miR-15b-5p	MIMAT0000417	RNF19A	25897
hsa-miR-15b-5p	MIMAT0000417	RNF19A	25897
hsa-miR-15b-5p	MIMAT0000417	GRHL2	79977
hsa-miR-15b-5p	MIMAT0000417	RRM2B	50484
hsa-miR-15b-5p	MIMAT0000417	UBR5	51366
hsa-miR-15b-5p	MIMAT0000417	AZIN1	51582
hsa-miR-15b-5p	MIMAT0000417	CTHRC1	115908
hsa-miR-15b-5p	MIMAT0000417	OXR1	55074
hsa-miR-15b-5p	MIMAT0000417	NUDCD1	84955
hsa-miR-15b-5p	MIMAT0000417	MRPL13	28998
hsa-miR-15b-5p	MIMAT0000417	HAS2	3037
hsa-miR-15b-5p	MIMAT0000417	FAM91A1	157769
hsa-miR-15b-5p	MIMAT0000417	MTSS1	9788
hsa-miR-15b-5p	MIMAT0000417	MYC	4609
hsa-miR-15b-5p	MIMAT0000417	PVT1	5820
hsa-miR-15b-5p	MIMAT0000417	ASAP1	50807
hsa-miR-15b-5p	MIMAT0000417	EFR3A	23167
hsa-miR-15b-5p	MIMAT0000417	NDRG1	10397
hsa-miR-15b-5p	MIMAT0000417	ZFAT	57623
hsa-miR-15b-5p	MIMAT0000417	CHRAC1	54108
hsa-miR-15b-5p	MIMAT0000417	PTK2	5747
hsa-miR-15b-5p	MIMAT0000417	DENND3	22898
hsa-miR-15b-5p	MIMAT0000417	JRK	8629
hsa-miR-15b-5p	MIMAT0000417	PSCA	8000
hsa-miR-15b-5p	MIMAT0000417	LY6E	4061
hsa-miR-15b-5p	MIMAT0000417	LY6E	4061
hsa-miR-15b-5p	MIMAT0000417	LY6E	4061
hsa-miR-15b-5p	MIMAT0000417	LY6E	4061
hsa-miR-15b-5p	MIMAT0000417	RHPN1	114822
hsa-miR-15b-5p	MIMAT0000417	PUF60	22827
hsa-miR-15b-5p	MIMAT0000417	PUF60	22827
hsa-miR-15b-5p	MIMAT0000417	PLEC	5339
hsa-miR-15b-5p	MIMAT0000417	PLEC	5339
hsa-miR-15b-5p	MIMAT0000417	GPAA1	8733
hsa-miR-15b-5p	MIMAT0000417	DGAT1	8694
hsa-miR-15b-5p	MIMAT0000417	DGAT1	8694
hsa-miR-15b-5p	MIMAT0000417	CPSF1	29894
hsa-miR-15b-5p	MIMAT0000417	CPSF1	29894
hsa-miR-15b-5p	MIMAT0000417	SLC39A4	55630
hsa-miR-15b-5p	MIMAT0000417	SLC39A4	55630
hsa-miR-15b-5p	MIMAT0000417	TONSL	4796
hsa-miR-15b-5p	MIMAT0000417	TONSL	4796
hsa-miR-15b-5p	MIMAT0000417	MFSD3	113655
hsa-miR-15b-5p	MIMAT0000417	KANK1	23189
hsa-miR-15b-5p	MIMAT0000417	SMARCA2	6595
hsa-miR-15b-5p	MIMAT0000417	RFX3	5991
hsa-miR-15b-5p	MIMAT0000417	RFX3	5991
hsa-miR-15b-5p	MIMAT0000417	CDC37L1	55664
hsa-miR-15b-5p	MIMAT0000417	RCL1	10171
hsa-miR-15b-5p	MIMAT0000417	JAK2	3717
hsa-miR-15b-5p	MIMAT0000417	ERMP1	79956
hsa-miR-15b-5p	MIMAT0000417	UHRF2	115426
hsa-miR-15b-5p	MIMAT0000417	TTC39B	158219
hsa-miR-15b-5p	MIMAT0000417	DENND4C	55667
hsa-miR-15b-5p	MIMAT0000417	RPS6	6194
hsa-miR-15b-5p	MIMAT0000417	PLAA	9373
hsa-miR-15b-5p	MIMAT0000417	B4GALT1	2683
hsa-miR-15b-5p	MIMAT0000417	NFX1	4799
hsa-miR-15b-5p	MIMAT0000417	SIGMAR1	10280
hsa-miR-15b-5p	MIMAT0000417	GALT	2592
hsa-miR-15b-5p	MIMAT0000417	PIGO	84720
hsa-miR-15b-5p	MIMAT0000417	RUSC2	9853
hsa-miR-15b-5p	MIMAT0000417	TLN1	7094
hsa-miR-15b-5p	MIMAT0000417	TMEM8B	51754
hsa-miR-15b-5p	MIMAT0000417	RNF38	152006
hsa-miR-15b-5p	MIMAT0000417	RNF38	152006
hsa-miR-15b-5p	MIMAT0000417	RNF38	152006
hsa-miR-15b-5p	MIMAT0000417	MELK	9833
hsa-miR-15b-5p	MIMAT0000417	ZCCHC7	84186
hsa-miR-15b-5p	MIMAT0000417	DCAF10	79269
hsa-miR-15b-5p	MIMAT0000417	ALDH1B1	219
hsa-miR-15b-5p	MIMAT0000417	ANKRD18A	253650
hsa-miR-15b-5p	MIMAT0000417	PIP5K1B	8395
hsa-miR-15b-5p	MIMAT0000417	PTAR1	375743
hsa-miR-15b-5p	MIMAT0000417	ZFAND5	7763
hsa-miR-15b-5p	MIMAT0000417	OSTF1	26578
hsa-miR-15b-5p	MIMAT0000417	PRUNE2	158471
hsa-miR-15b-5p	MIMAT0000417	GNA14	9630
hsa-miR-15b-5p	MIMAT0000417	TLE4	7091
hsa-miR-15b-5p	MIMAT0000417	C9orf64	84267
hsa-miR-15b-5p	MIMAT0000417	DAPK1	1612
hsa-miR-15b-5p	MIMAT0000417	SEMA4D	10507
hsa-miR-15b-5p	MIMAT0000417	SPTLC1	10558
hsa-miR-15b-5p	MIMAT0000417	FAM120A	23196
hsa-miR-15b-5p	MIMAT0000417	PTPDC1	138639
hsa-miR-15b-5p	MIMAT0000417	FANCC	2176
hsa-miR-15b-5p	MIMAT0000417	TDRD7	23424
hsa-miR-15b-5p	MIMAT0000417	TRIM14	9830
hsa-miR-15b-5p	MIMAT0000417	ANKS6	203286
hsa-miR-15b-5p	MIMAT0000417	ALG2	85365
hsa-miR-15b-5p	MIMAT0000417	STX17	55014
hsa-miR-15b-5p	MIMAT0000417	INVS	27130
hsa-miR-15b-5p	MIMAT0000417	RNF20	56254
hsa-miR-15b-5p	MIMAT0000417	ABCA1	19
hsa-miR-15b-5p	MIMAT0000417	SLC44A1	23446
hsa-miR-15b-5p	MIMAT0000417	CTNNAL1	8727
hsa-miR-15b-5p	MIMAT0000417	SVEP1	79987
hsa-miR-15b-5p	MIMAT0000417	SUSD1	64420
hsa-miR-15b-5p	MIMAT0000417	PTBP3	9991
hsa-miR-15b-5p	MIMAT0000417	PTBP3	9991
hsa-miR-15b-5p	MIMAT0000417	HSDL2	84263
hsa-miR-15b-5p	MIMAT0000417	SNX30	401548
hsa-miR-15b-5p	MIMAT0000417	RGS3	5998
hsa-miR-15b-5p	MIMAT0000417	RGS3	5998
hsa-miR-15b-5p	MIMAT0000417	AMBP	259
hsa-miR-15b-5p	MIMAT0000417	TNC	3371
hsa-miR-15b-5p	MIMAT0000417	PAPPA	5069
hsa-miR-15b-5p	MIMAT0000417	ASTN2	23245
hsa-miR-15b-5p	MIMAT0000417	PHF19	26147
hsa-miR-15b-5p	MIMAT0000417	STOM	2040
hsa-miR-15b-5p	MIMAT0000417	MRRF	92399
hsa-miR-15b-5p	MIMAT0000417	RC3H2	54542
hsa-miR-15b-5p	MIMAT0000417	RABGAP1	23637
hsa-miR-15b-5p	MIMAT0000417	HSPA5	3309
hsa-miR-15b-5p	MIMAT0000417	MAPKAP1	79109
hsa-miR-15b-5p	MIMAT0000417	ZBTB43	23099
hsa-miR-15b-5p	MIMAT0000417	ZBTB34	403341
hsa-miR-15b-5p	MIMAT0000417	ENG	2022
hsa-miR-15b-5p	MIMAT0000417	ENG	2022
hsa-miR-15b-5p	MIMAT0000417	ST6GALNAC4	27090
hsa-miR-15b-5p	MIMAT0000417	DPM2	8818
hsa-miR-15b-5p	MIMAT0000417	GOLGA2	2801
hsa-miR-15b-5p	MIMAT0000417	URM1	81605
hsa-miR-15b-5p	MIMAT0000417	CERCAM	51148
hsa-miR-15b-5p	MIMAT0000417	SPTAN1	6709
hsa-miR-15b-5p	MIMAT0000417	PKN3	29941
hsa-miR-15b-5p	MIMAT0000417	ZER1	10444
hsa-miR-15b-5p	MIMAT0000417	TBC1D13	54662
hsa-miR-15b-5p	MIMAT0000417	NUP188	23511
hsa-miR-15b-5p	MIMAT0000417	TOR1B	27348
hsa-miR-15b-5p	MIMAT0000417	TOR1A	1861
hsa-miR-15b-5p	MIMAT0000417	USP20	10868
hsa-miR-15b-5p	MIMAT0000417	FUBP3	8939
hsa-miR-15b-5p	MIMAT0000417	EXOSC2	23404
hsa-miR-15b-5p	MIMAT0000417	ABL1	25
hsa-miR-15b-5p	MIMAT0000417	NUP214	8021
hsa-miR-15b-5p	MIMAT0000417	PRRC2B	84726
hsa-miR-15b-5p	MIMAT0000417	RAPGEF1	2889
hsa-miR-15b-5p	MIMAT0000417	SETX	23064
hsa-miR-15b-5p	MIMAT0000417	GTF3C5	9328
hsa-miR-15b-5p	MIMAT0000417	SURF4	6836
hsa-miR-15b-5p	MIMAT0000417	SURF4	6836
hsa-miR-15b-5p	MIMAT0000417	REXO4	57109
hsa-miR-15b-5p	MIMAT0000417	REXO4	57109
hsa-miR-15b-5p	MIMAT0000417	VAV2	7410
hsa-miR-15b-5p	MIMAT0000417	BRD3	8019
hsa-miR-15b-5p	MIMAT0000417	COL5A1	1289
hsa-miR-15b-5p	MIMAT0000417	MRPS2	51116
hsa-miR-15b-5p	MIMAT0000417	CAMSAP1	157922
hsa-miR-15b-5p	MIMAT0000417	UBAC1	10422
hsa-miR-15b-5p	MIMAT0000417	NACC2	138151
hsa-miR-15b-5p	MIMAT0000417	QSOX2	169714
hsa-miR-15b-5p	MIMAT0000417	SNAPC4	6621
hsa-miR-15b-5p	MIMAT0000417	NOTCH1	4851
hsa-miR-15b-5p	MIMAT0000417	EGFL7	51162
hsa-miR-15b-5p	MIMAT0000417	AGPAT2	10555
hsa-miR-15b-5p	MIMAT0000417	FBXW5	54461
hsa-miR-15b-5p	MIMAT0000417	UAP1L1	91373
hsa-miR-15b-5p	MIMAT0000417	TPRN	286262
hsa-miR-15b-5p	MIMAT0000417	TUBB4B	10383
hsa-miR-15b-5p	MIMAT0000417	EHMT1	79813
hsa-miR-15b-5p	MIMAT0000417	AKR1C1	1645
hsa-miR-15b-5p	MIMAT0000417	ASB13	79754
hsa-miR-15b-5p	MIMAT0000417	GDI2	2665
hsa-miR-15b-5p	MIMAT0000417	SFMBT2	57713
hsa-miR-15b-5p	MIMAT0000417	SFMBT2	57713
hsa-miR-15b-5p	MIMAT0000417	ITIH2	3698
hsa-miR-15b-5p	MIMAT0000417	USP6NL	9712
hsa-miR-15b-5p	MIMAT0000417	DHTKD1	55526
hsa-miR-15b-5p	MIMAT0000417	SEC61A2	55176
hsa-miR-15b-5p	MIMAT0000417	FAM171A1	221061
hsa-miR-15b-5p	MIMAT0000417	PLXDC2	84898
hsa-miR-15b-5p	MIMAT0000417	ANKRD26	22852
hsa-miR-15b-5p	MIMAT0000417	YME1L1	10730
hsa-miR-15b-5p	MIMAT0000417	SVIL	6840
hsa-miR-15b-5p	MIMAT0000417	MAP3K8	1326
hsa-miR-15b-5p	MIMAT0000417	ZEB1	6935
hsa-miR-15b-5p	MIMAT0000417	KIF5B	3799
hsa-miR-15b-5p	MIMAT0000417	EPC1	80314
hsa-miR-15b-5p	MIMAT0000417	CUL2	8453
hsa-miR-15b-5p	MIMAT0000417	CREM	1390
hsa-miR-15b-5p	MIMAT0000417	CREM	1390
hsa-miR-15b-5p	MIMAT0000417	CCNY	219771
hsa-miR-15b-5p	MIMAT0000417	CCNY	219771
hsa-miR-15b-5p	MIMAT0000417	RET	5979
hsa-miR-15b-5p	MIMAT0000417	RASSF4	83937
hsa-miR-15b-5p	MIMAT0000417	SYT15	83849
hsa-miR-15b-5p	MIMAT0000417	MAPK8	5599
hsa-miR-15b-5p	MIMAT0000417	WDFY4	57705
hsa-miR-15b-5p	MIMAT0000417	ERCC6	2074
hsa-miR-15b-5p	MIMAT0000417	NCOA4	8031
hsa-miR-15b-5p	MIMAT0000417	AGAP6	414189
hsa-miR-15b-5p	MIMAT0000417	A1CF	29974
hsa-miR-15b-5p	MIMAT0000417	PRKG1	5592
hsa-miR-15b-5p	MIMAT0000417	BICC1	80114
hsa-miR-15b-5p	MIMAT0000417	SLC16A9	220963
hsa-miR-15b-5p	MIMAT0000417	ANK3	288
hsa-miR-15b-5p	MIMAT0000417	JMJD1C	221037
hsa-miR-15b-5p	MIMAT0000417	HERC4	26091
hsa-miR-15b-5p	MIMAT0000417	PBLD	64081
hsa-miR-15b-5p	MIMAT0000417	TET1	80312
hsa-miR-15b-5p	MIMAT0000417	SUPV3L1	6832
hsa-miR-15b-5p	MIMAT0000417	HK1	3098
hsa-miR-15b-5p	MIMAT0000417	TSPAN15	23555
hsa-miR-15b-5p	MIMAT0000417	AIFM2	84883
hsa-miR-15b-5p	MIMAT0000417	SAR1A	56681
hsa-miR-15b-5p	MIMAT0000417	CHST3	9469
hsa-miR-15b-5p	MIMAT0000417	MICU1	10367
hsa-miR-15b-5p	MIMAT0000417	MCU	90550
hsa-miR-15b-5p	MIMAT0000417	DNAJC9	23234
hsa-miR-15b-5p	MIMAT0000417	ANXA7	310
hsa-miR-15b-5p	MIMAT0000417	PPP3CB	5532
hsa-miR-15b-5p	MIMAT0000417	AGAP5	729092
hsa-miR-15b-5p	MIMAT0000417	BMS1P4	729096
hsa-miR-15b-5p	MIMAT0000417	NDST2	8509
hsa-miR-15b-5p	MIMAT0000417	VCL	7414
hsa-miR-15b-5p	MIMAT0000417	ADK	132
hsa-miR-15b-5p	MIMAT0000417	DLG5	9231
hsa-miR-15b-5p	MIMAT0000417	DLG5	9231
hsa-miR-15b-5p	MIMAT0000417	POLR3A	11128
hsa-miR-15b-5p	MIMAT0000417	ZMIZ1	57178
hsa-miR-15b-5p	MIMAT0000417	PPIF	10105
hsa-miR-15b-5p	MIMAT0000417	ANXA11	311
hsa-miR-15b-5p	MIMAT0000417	SNCG	6623
hsa-miR-15b-5p	MIMAT0000417	ATAD1	84896
hsa-miR-15b-5p	MIMAT0000417	ATAD1	84896
hsa-miR-15b-5p	MIMAT0000417	PTEN	5728
hsa-miR-15b-5p	MIMAT0000417	PTEN	5728
hsa-miR-15b-5p	MIMAT0000417	STAMBPL1	57559
hsa-miR-15b-5p	MIMAT0000417	PCGF5	84333
hsa-miR-15b-5p	MIMAT0000417	TNKS2	80351
hsa-miR-15b-5p	MIMAT0000417	BTAF1	9044
hsa-miR-15b-5p	MIMAT0000417	CPEB3	22849
hsa-miR-15b-5p	MIMAT0000417	EXOC6	54536
hsa-miR-15b-5p	MIMAT0000417	MYOF	26509
hsa-miR-15b-5p	MIMAT0000417	CEP55	55165
hsa-miR-15b-5p	MIMAT0000417	TCTN3	26123
hsa-miR-15b-5p	MIMAT0000417	ZNF518A	9849
hsa-miR-15b-5p	MIMAT0000417	TM9SF3	56889
hsa-miR-15b-5p	MIMAT0000417	PIK3AP1	118788
hsa-miR-15b-5p	MIMAT0000417	LCOR	84458
hsa-miR-15b-5p	MIMAT0000417	RRP12	23223
hsa-miR-15b-5p	MIMAT0000417	EXOSC1	51013
hsa-miR-15b-5p	MIMAT0000417	ZDHHC16	84287
hsa-miR-15b-5p	MIMAT0000417	ZDHHC16	84287
hsa-miR-15b-5p	MIMAT0000417	MMS19	64210
hsa-miR-15b-5p	MIMAT0000417	UBTD1	80019
hsa-miR-15b-5p	MIMAT0000417	HOGA1	112817
hsa-miR-15b-5p	MIMAT0000417	HPS1	3257
hsa-miR-15b-5p	MIMAT0000417	ENTPD7	57089
hsa-miR-15b-5p	MIMAT0000417	DNMBP	23268
hsa-miR-15b-5p	MIMAT0000417	HIF1AN	55662
hsa-miR-15b-5p	MIMAT0000417	BTRC	8945
hsa-miR-15b-5p	MIMAT0000417	FBXW4	6468
hsa-miR-15b-5p	MIMAT0000417	GBF1	8729
hsa-miR-15b-5p	MIMAT0000417	GBF1	8729
hsa-miR-15b-5p	MIMAT0000417	NFKB2	4791
hsa-miR-15b-5p	MIMAT0000417	FBXL15	79176
hsa-miR-15b-5p	MIMAT0000417	CUEDC2	79004
hsa-miR-15b-5p	MIMAT0000417	ACTR1A	10121
hsa-miR-15b-5p	MIMAT0000417	TRIM8	81603
hsa-miR-15b-5p	MIMAT0000417	TAF5	6877
hsa-miR-15b-5p	MIMAT0000417	PDCD11	22984
hsa-miR-15b-5p	MIMAT0000417	SH3PXD2A	9644
hsa-miR-15b-5p	MIMAT0000417	SMNDC1	10285
hsa-miR-15b-5p	MIMAT0000417	SMC3	9126
hsa-miR-15b-5p	MIMAT0000417	SHOC2	8036
hsa-miR-15b-5p	MIMAT0000417	GPAM	57678
hsa-miR-15b-5p	MIMAT0000417	ZDHHC6	64429
hsa-miR-15b-5p	MIMAT0000417	VTI1A	143187
hsa-miR-15b-5p	MIMAT0000417	FAM160B1	57700
hsa-miR-15b-5p	MIMAT0000417	HSPA12A	259217
hsa-miR-15b-5p	MIMAT0000417	RAB11FIP2	22841
hsa-miR-15b-5p	MIMAT0000417	EIF3A	8661
hsa-miR-15b-5p	MIMAT0000417	TACC2	10579
hsa-miR-15b-5p	MIMAT0000417	HTRA1	5654
hsa-miR-15b-5p	MIMAT0000417	CPXM2	119587
hsa-miR-15b-5p	MIMAT0000417	FAM53B	9679
hsa-miR-15b-5p	MIMAT0000417	ZRANB1	54764
hsa-miR-15b-5p	MIMAT0000417	CTBP2	1488
hsa-miR-15b-5p	MIMAT0000417	MKI67	4288
hsa-miR-15b-5p	MIMAT0000417	PPP2R2D	55844
hsa-miR-15b-5p	MIMAT0000417	PPP2R2D	55844
hsa-miR-15b-5p	MIMAT0000417	BNIP3	664
hsa-miR-15b-5p	MIMAT0000417	TUBGCP2	10844
hsa-miR-15b-5p	MIMAT0000417	BET1L	51272
hsa-miR-15b-5p	MIMAT0000417	RIC8A	60626
hsa-miR-15b-5p	MIMAT0000417	IFITM2	10581
hsa-miR-15b-5p	MIMAT0000417	B4GALNT4	338707
hsa-miR-15b-5p	MIMAT0000417	SIGIRR	59307
hsa-miR-15b-5p	MIMAT0000417	RNH1	6050
hsa-miR-15b-5p	MIMAT0000417	RNH1	6050
hsa-miR-15b-5p	MIMAT0000417	RNH1	6050
hsa-miR-15b-5p	MIMAT0000417	RNH1	6050
hsa-miR-15b-5p	MIMAT0000417	EPS8L2	64787
hsa-miR-15b-5p	MIMAT0000417	RPLP2	6181
hsa-miR-15b-5p	MIMAT0000417	CD151	977
hsa-miR-15b-5p	MIMAT0000417	TSPAN4	7106
hsa-miR-15b-5p	MIMAT0000417	CHID1	66005
hsa-miR-15b-5p	MIMAT0000417	MOB2	81532
hsa-miR-15b-5p	MIMAT0000417	INS-IGF2	723961
hsa-miR-15b-5p	MIMAT0000417	INS-IGF2	723961
hsa-miR-15b-5p	MIMAT0000417	NUP98	4928
hsa-miR-15b-5p	MIMAT0000417	NUP98	4928
hsa-miR-15b-5p	MIMAT0000417	STIM1	6786
hsa-miR-15b-5p	MIMAT0000417	HBE1	3046
hsa-miR-15b-5p	MIMAT0000417	TPP1	1200
hsa-miR-15b-5p	MIMAT0000417	PPFIBP2	8495
hsa-miR-15b-5p	MIMAT0000417	RPL27A	6157
hsa-miR-15b-5p	MIMAT0000417	TMEM41B	440026
hsa-miR-15b-5p	MIMAT0000417	IPO7	10527
hsa-miR-15b-5p	MIMAT0000417	WEE1	7465
hsa-miR-15b-5p	MIMAT0000417	SBF2	81846
hsa-miR-15b-5p	MIMAT0000417	CTR9	9646
hsa-miR-15b-5p	MIMAT0000417	DKK3	27122
hsa-miR-15b-5p	MIMAT0000417	MICAL2	9645
hsa-miR-15b-5p	MIMAT0000417	PARVA	55742
hsa-miR-15b-5p	MIMAT0000417	TEAD1	7003
hsa-miR-15b-5p	MIMAT0000417	SOX6	55553
hsa-miR-15b-5p	MIMAT0000417	PIK3C2A	5286
hsa-miR-15b-5p	MIMAT0000417	SPTY2D1	144108
hsa-miR-15b-5p	MIMAT0000417	NAV2	89797
hsa-miR-15b-5p	MIMAT0000417	NAV2	89797
hsa-miR-15b-5p	MIMAT0000417	PRMT3	10196
hsa-miR-15b-5p	MIMAT0000417	KIF18A	81930
hsa-miR-15b-5p	MIMAT0000417	METTL15	196074
hsa-miR-15b-5p	MIMAT0000417	PRRG4	79056
hsa-miR-15b-5p	MIMAT0000417	QSER1	79832
hsa-miR-15b-5p	MIMAT0000417	CD59	966
hsa-miR-15b-5p	MIMAT0000417	CAPRIN1	4076
hsa-miR-15b-5p	MIMAT0000417	NAT10	55226
hsa-miR-15b-5p	MIMAT0000417	PDHX	8050
hsa-miR-15b-5p	MIMAT0000417	SLC1A2	6506
hsa-miR-15b-5p	MIMAT0000417	TRIM44	54765
hsa-miR-15b-5p	MIMAT0000417	LDLRAD3	143458
hsa-miR-15b-5p	MIMAT0000417	TTC17	55761
hsa-miR-15b-5p	MIMAT0000417	MAPK8IP1	9479
hsa-miR-15b-5p	MIMAT0000417	PEX16	9409
hsa-miR-15b-5p	MIMAT0000417	PHF21A	51317
hsa-miR-15b-5p	MIMAT0000417	PHF21A	51317
hsa-miR-15b-5p	MIMAT0000417	CREB3L1	90993
hsa-miR-15b-5p	MIMAT0000417	AMBRA1	55626
hsa-miR-15b-5p	MIMAT0000417	ATG13	9776
hsa-miR-15b-5p	MIMAT0000417	ARHGAP1	392
hsa-miR-15b-5p	MIMAT0000417	ZNF408	79797
hsa-miR-15b-5p	MIMAT0000417	CKAP5	9793
hsa-miR-15b-5p	MIMAT0000417	PACSIN3	29763
hsa-miR-15b-5p	MIMAT0000417	MADD	8567
hsa-miR-15b-5p	MIMAT0000417	CELF1	10658
hsa-miR-15b-5p	MIMAT0000417	CELF1	10658
hsa-miR-15b-5p	MIMAT0000417	CELF1	10658
hsa-miR-15b-5p	MIMAT0000417	CELF1	10658
hsa-miR-15b-5p	MIMAT0000417	PTPMT1	114971
hsa-miR-15b-5p	MIMAT0000417	PTPMT1	114971
hsa-miR-15b-5p	MIMAT0000417	KBTBD4	55709
hsa-miR-15b-5p	MIMAT0000417	KBTBD4	55709
hsa-miR-15b-5p	MIMAT0000417	MTCH2	23788
hsa-miR-15b-5p	MIMAT0000417	MTCH2	23788
hsa-miR-15b-5p	MIMAT0000417	FNBP4	23360
hsa-miR-15b-5p	MIMAT0000417	FNBP4	23360
hsa-miR-15b-5p	MIMAT0000417	SSRP1	6749
hsa-miR-15b-5p	MIMAT0000417	SLC43A3	29015
hsa-miR-15b-5p	MIMAT0000417	SLC43A1	8501
hsa-miR-15b-5p	MIMAT0000417	SERPING1	710
hsa-miR-15b-5p	MIMAT0000417	CTNND1	1500
hsa-miR-15b-5p	MIMAT0000417	FAM111A	63901
hsa-miR-15b-5p	MIMAT0000417	FAM111A	63901
hsa-miR-15b-5p	MIMAT0000417	TMEM109	79073
hsa-miR-15b-5p	MIMAT0000417	SLC15A3	51296
hsa-miR-15b-5p	MIMAT0000417	DDB1	1642
hsa-miR-15b-5p	MIMAT0000417	TMEM138	51524
hsa-miR-15b-5p	MIMAT0000417	DAGLA	747
hsa-miR-15b-5p	MIMAT0000417	FADS1	3992
hsa-miR-15b-5p	MIMAT0000417	FADS3	3995
hsa-miR-15b-5p	MIMAT0000417	AHNAK	79026
hsa-miR-15b-5p	MIMAT0000417	AHNAK	79026
hsa-miR-15b-5p	MIMAT0000417	GANAB	23193
hsa-miR-15b-5p	MIMAT0000417	INTS5	80789
hsa-miR-15b-5p	MIMAT0000417	ZBTB3	79842
hsa-miR-15b-5p	MIMAT0000417	WDR74	54663
hsa-miR-15b-5p	MIMAT0000417	SLC3A2	6520
hsa-miR-15b-5p	MIMAT0000417	SLC3A2	6520
hsa-miR-15b-5p	MIMAT0000417	RTN3	10313
hsa-miR-15b-5p	MIMAT0000417	COX8A	1351
hsa-miR-15b-5p	MIMAT0000417	TRMT112	51504
hsa-miR-15b-5p	MIMAT0000417	RPS6KA4	8986
hsa-miR-15b-5p	MIMAT0000417	MAP4K2	5871
hsa-miR-15b-5p	MIMAT0000417	ARL2	402
hsa-miR-15b-5p	MIMAT0000417	CDC42EP2	10435
hsa-miR-15b-5p	MIMAT0000417	FRMD8	83786
hsa-miR-15b-5p	MIMAT0000417	LTBP3	4054
hsa-miR-15b-5p	MIMAT0000417	EHBP1L1	254102
hsa-miR-15b-5p	MIMAT0000417	MAP3K11	4296
hsa-miR-15b-5p	MIMAT0000417	C11orf68	83638
hsa-miR-15b-5p	MIMAT0000417	SF3B2	10992
hsa-miR-15b-5p	MIMAT0000417	BRMS1	25855
hsa-miR-15b-5p	MIMAT0000417	SLC29A2	3177
hsa-miR-15b-5p	MIMAT0000417	DPP3	10072
hsa-miR-15b-5p	MIMAT0000417	BBS1	582
hsa-miR-15b-5p	MIMAT0000417	ZDHHC24	254359
hsa-miR-15b-5p	MIMAT0000417	RBM14-RBM4	100526737
hsa-miR-15b-5p	MIMAT0000417	RBM4	5936
hsa-miR-15b-5p	MIMAT0000417	RBM4B	83759
hsa-miR-15b-5p	MIMAT0000417	SPTBN2	6712
hsa-miR-15b-5p	MIMAT0000417	C11orf80	79703
hsa-miR-15b-5p	MIMAT0000417	PC	5091
hsa-miR-15b-5p	MIMAT0000417	LRFN4	78999
hsa-miR-15b-5p	MIMAT0000417	RHOD	29984
hsa-miR-15b-5p	MIMAT0000417	PPP1CA	5499
hsa-miR-15b-5p	MIMAT0000417	RPS6KB2	6199
hsa-miR-15b-5p	MIMAT0000417	PTPRCAP	5790
hsa-miR-15b-5p	MIMAT0000417	TMEM134	80194
hsa-miR-15b-5p	MIMAT0000417	AIP	9049
hsa-miR-15b-5p	MIMAT0000417	GSTP1	2950
hsa-miR-15b-5p	MIMAT0000417	ALDH3B1	221
hsa-miR-15b-5p	MIMAT0000417	NDUFS8	4728
hsa-miR-15b-5p	MIMAT0000417	TCIRG1	10312
hsa-miR-15b-5p	MIMAT0000417	CHKA	1119
hsa-miR-15b-5p	MIMAT0000417	LRP5	4041
hsa-miR-15b-5p	MIMAT0000417	PPP6R3	55291
hsa-miR-15b-5p	MIMAT0000417	PPP6R3	55291
hsa-miR-15b-5p	MIMAT0000417	CPT1A	1374
hsa-miR-15b-5p	MIMAT0000417	IGHMBP2	3508
hsa-miR-15b-5p	MIMAT0000417	TPCN2	219931
hsa-miR-15b-5p	MIMAT0000417	TPCN2	219931
hsa-miR-15b-5p	MIMAT0000417	MYEOV	26579
hsa-miR-15b-5p	MIMAT0000417	CCND1	595
hsa-miR-15b-5p	MIMAT0000417	DHCR7	1717
hsa-miR-15b-5p	MIMAT0000417	NUMA1	4926
hsa-miR-15b-5p	MIMAT0000417	LAMTOR1	55004
hsa-miR-15b-5p	MIMAT0000417	FOLR1	2348
hsa-miR-15b-5p	MIMAT0000417	INPPL1	3636
hsa-miR-15b-5p	MIMAT0000417	CLPB	81570
hsa-miR-15b-5p	MIMAT0000417	ARAP1	116985
hsa-miR-15b-5p	MIMAT0000417	PAAF1	80227
hsa-miR-15b-5p	MIMAT0000417	UCP2	7351
hsa-miR-15b-5p	MIMAT0000417	C2CD3	26005
hsa-miR-15b-5p	MIMAT0000417	PPME1	51400
hsa-miR-15b-5p	MIMAT0000417	PGM2L1	283209
hsa-miR-15b-5p	MIMAT0000417	POLD3	10714
hsa-miR-15b-5p	MIMAT0000417	RNF169	254225
hsa-miR-15b-5p	MIMAT0000417	TSKU	25987
hsa-miR-15b-5p	MIMAT0000417	ACER3	55331
hsa-miR-15b-5p	MIMAT0000417	CLNS1A	1207
hsa-miR-15b-5p	MIMAT0000417	INTS4	92105
hsa-miR-15b-5p	MIMAT0000417	PRCP	5547
hsa-miR-15b-5p	MIMAT0000417	ANKRD42	338699
hsa-miR-15b-5p	MIMAT0000417	PRSS23	11098
hsa-miR-15b-5p	MIMAT0000417	SYTL2	54843
hsa-miR-15b-5p	MIMAT0000417	SYTL2	54843
hsa-miR-15b-5p	MIMAT0000417	EED	8726
hsa-miR-15b-5p	MIMAT0000417	FAT3	120114
hsa-miR-15b-5p	MIMAT0000417	FAT3	120114
hsa-miR-15b-5p	MIMAT0000417	CWC15	51503
hsa-miR-15b-5p	MIMAT0000417	YAP1	10413
hsa-miR-15b-5p	MIMAT0000417	MMP10	4319
hsa-miR-15b-5p	MIMAT0000417	MMP1	4312
hsa-miR-15b-5p	MIMAT0000417	MMP1	4312
hsa-miR-15b-5p	MIMAT0000417	DYNC2H1	79659
hsa-miR-15b-5p	MIMAT0000417	CASP4	837
hsa-miR-15b-5p	MIMAT0000417	ATM	472
hsa-miR-15b-5p	MIMAT0000417	POU2AF1	5450
hsa-miR-15b-5p	MIMAT0000417	PPP2R1B	5519
hsa-miR-15b-5p	MIMAT0000417	ALG9	79796
hsa-miR-15b-5p	MIMAT0000417	ALG9	79796
hsa-miR-15b-5p	MIMAT0000417	PAFAH1B2	5049
hsa-miR-15b-5p	MIMAT0000417	SIDT2	51092
hsa-miR-15b-5p	MIMAT0000417	IL10RA	3587
hsa-miR-15b-5p	MIMAT0000417	UBE4A	9354
hsa-miR-15b-5p	MIMAT0000417	TMEM25	84866
hsa-miR-15b-5p	MIMAT0000417	ARCN1	372
hsa-miR-15b-5p	MIMAT0000417	DDX6	1656
hsa-miR-15b-5p	MIMAT0000417	CCDC84	338657
hsa-miR-15b-5p	MIMAT0000417	CCDC84	338657
hsa-miR-15b-5p	MIMAT0000417	RPS25	6230
hsa-miR-15b-5p	MIMAT0000417	RPS25	6230
hsa-miR-15b-5p	MIMAT0000417	SLC37A4	2542
hsa-miR-15b-5p	MIMAT0000417	SLC37A4	2542
hsa-miR-15b-5p	MIMAT0000417	HYOU1	10525
hsa-miR-15b-5p	MIMAT0000417	HYOU1	10525
hsa-miR-15b-5p	MIMAT0000417	HMBS	3145
hsa-miR-15b-5p	MIMAT0000417	HMBS	3145
hsa-miR-15b-5p	MIMAT0000417	DPAGT1	1798
hsa-miR-15b-5p	MIMAT0000417	NLRX1	79671
hsa-miR-15b-5p	MIMAT0000417	C1QTNF5	114902
hsa-miR-15b-5p	MIMAT0000417	MFRP	83552
hsa-miR-15b-5p	MIMAT0000417	THY1	7070
hsa-miR-15b-5p	MIMAT0000417	TRIM29	23650
hsa-miR-15b-5p	MIMAT0000417	ARHGEF12	23365
hsa-miR-15b-5p	MIMAT0000417	TBCEL	219899
hsa-miR-15b-5p	MIMAT0000417	SORL1	6653
hsa-miR-15b-5p	MIMAT0000417	UBASH3B	84959
hsa-miR-15b-5p	MIMAT0000417	HSPA8	3312
hsa-miR-15b-5p	MIMAT0000417	HSPA8	3312
hsa-miR-15b-5p	MIMAT0000417	TBRG1	84897
hsa-miR-15b-5p	MIMAT0000417	STT3A	3703
hsa-miR-15b-5p	MIMAT0000417	CHEK1	1111
hsa-miR-15b-5p	MIMAT0000417	CHEK1	1111
hsa-miR-15b-5p	MIMAT0000417	CDON	50937
hsa-miR-15b-5p	MIMAT0000417	TIRAP	114609
hsa-miR-15b-5p	MIMAT0000417	ETS1	2113
hsa-miR-15b-5p	MIMAT0000417	NFRKB	4798
hsa-miR-15b-5p	MIMAT0000417	APLP2	334
hsa-miR-15b-5p	MIMAT0000417	ZBTB44	29068
hsa-miR-15b-5p	MIMAT0000417	NCAPD3	23310
hsa-miR-15b-5p	MIMAT0000417	RAD52	5893
hsa-miR-15b-5p	MIMAT0000417	ERC1	23085
hsa-miR-15b-5p	MIMAT0000417	ERC1	23085
hsa-miR-15b-5p	MIMAT0000417	WNT5B	81029
hsa-miR-15b-5p	MIMAT0000417	TSPAN9	10867
hsa-miR-15b-5p	MIMAT0000417	CCND2	894
hsa-miR-15b-5p	MIMAT0000417	VWF	7450
hsa-miR-15b-5p	MIMAT0000417	TNFRSF1A	7132
hsa-miR-15b-5p	MIMAT0000417	NCAPD2	9918
hsa-miR-15b-5p	MIMAT0000417	IFFO1	25900
hsa-miR-15b-5p	MIMAT0000417	NOP2	4839
hsa-miR-15b-5p	MIMAT0000417	CHD4	1108
hsa-miR-15b-5p	MIMAT0000417	C12orf57	113246
hsa-miR-15b-5p	MIMAT0000417	C1R	715
hsa-miR-15b-5p	MIMAT0000417	C1R	715
hsa-miR-15b-5p	MIMAT0000417	SLC2A3	6515
hsa-miR-15b-5p	MIMAT0000417	RIMKLB	57494
hsa-miR-15b-5p	MIMAT0000417	A2M	2
hsa-miR-15b-5p	MIMAT0000417	DDX12P	440081
hsa-miR-15b-5p	MIMAT0000417	CD69	969
hsa-miR-15b-5p	MIMAT0000417	KLRC4-KLRK1	100528032
hsa-miR-15b-5p	MIMAT0000417	TAS2R43	259289
hsa-miR-15b-5p	MIMAT0000417	TAS2R43	259289
hsa-miR-15b-5p	MIMAT0000417	TAS2R43	259289
hsa-miR-15b-5p	MIMAT0000417	PRH1-PRR4	100533464
hsa-miR-15b-5p	MIMAT0000417	ETV6	2120
hsa-miR-15b-5p	MIMAT0000417	LRP6	4040
hsa-miR-15b-5p	MIMAT0000417	LRP6	4040
hsa-miR-15b-5p	MIMAT0000417	DUSP16	80824
hsa-miR-15b-5p	MIMAT0000417	DUSP16	80824
hsa-miR-15b-5p	MIMAT0000417	PLEKHA5	54477
hsa-miR-15b-5p	MIMAT0000417	AEBP2	121536
hsa-miR-15b-5p	MIMAT0000417	TM7SF3	51768
hsa-miR-15b-5p	MIMAT0000417	PPFIBP1	8496
hsa-miR-15b-5p	MIMAT0000417	PTHLH	5744
hsa-miR-15b-5p	MIMAT0000417	CCDC91	55297
hsa-miR-15b-5p	MIMAT0000417	TMTC1	83857
hsa-miR-15b-5p	MIMAT0000417	IPO8	10526
hsa-miR-15b-5p	MIMAT0000417	DDX11	1663
hsa-miR-15b-5p	MIMAT0000417	DENND5B	160518
hsa-miR-15b-5p	MIMAT0000417	AMN1	196394
hsa-miR-15b-5p	MIMAT0000417	DNM1L	10059
hsa-miR-15b-5p	MIMAT0000417	KIF21A	55605
hsa-miR-15b-5p	MIMAT0000417	ARID2	196528
hsa-miR-15b-5p	MIMAT0000417	SCAF11	9169
hsa-miR-15b-5p	MIMAT0000417	SLC38A1	81539
hsa-miR-15b-5p	MIMAT0000417	RPAP3	79657
hsa-miR-15b-5p	MIMAT0000417	HDAC7	51564
[truncated: 9,097 more rows]

## Sheet: miRNAtosnRNA
ID	Accession	Target	TargetID
hsa-miR-15b-5p	MIMAT0000417	SNORA20	677806
hsa-miR-15b-5p	MIMAT0000417	RN7SKP249	106480910
hsa-miR-15b-5p	MIMAT0000417	RN7SL395P	106481031
hsa-miR-15b-5p	MIMAT0000417	RN7SL143P	106479273
hsa-miR-15b-5p	MIMAT0000417	RN7SL342P	106479349
hsa-miR-18a-5p	MIMAT0000072	RN7SL608P	106480521
hsa-miR-26b-5p	MIMAT0000083	RNA5SP197	100873459
hsa-miR-26b-5p	MIMAT0000083	RNA5SP211	100873471
hsa-miR-26b-5p	MIMAT0000083	RNA5SP330	100873596
hsa-miR-26b-5p	MIMAT0000083	RNY3P4	100873808
hsa-miR-26b-5p	MIMAT0000083	RN7SL143P	106479273
hsa-miR-26b-5p	MIMAT0000083	RNA5SP479	100873721
hsa-miR-26b-5p	MIMAT0000083	RNA5SP494	100873736
hsa-miR-26b-5p	MIMAT0000083	RNA5SP500	100873551
hsa-miR-26b-5p	MIMAT0000083	RNA5SP507	100873558
hsa-miR-29a-3p	MIMAT0000086	RN7SL657P	107074708
hsa-miR-29a-3p	MIMAT0000086	SNORA55	677834
hsa-miR-29a-3p	MIMAT0000086	RNA5SP72	100873306
hsa-miR-29a-3p	MIMAT0000086	RNA5SP74	100873308
hsa-miR-29a-3p	MIMAT0000086	RNU4-63P	106479587
hsa-miR-29a-3p	MIMAT0000086	RNU2-39P	106480214
hsa-miR-29a-3p	MIMAT0000086	SNORD15B	114599
hsa-miR-29a-3p	MIMAT0000086	SNORA25	684959
hsa-miR-29a-3p	MIMAT0000086	SCARNA12	677777
hsa-miR-29a-3p	MIMAT0000086	RN7SKP107	106480464
hsa-miR-29a-3p	MIMAT0000086	SNORA30	677813
hsa-miR-29a-3p	MIMAT0000086	SNORA51	677831
hsa-miR-29a-3p	MIMAT0000086	RNA5SP486	100873728
hsa-miR-30b-5p	MIMAT0000420	RNU6-566P	106481903
hsa-miR-30b-5p	MIMAT0000420	RNY3P1	106478984
hsa-miR-30b-5p	MIMAT0000420	RNY3P15	107178919
hsa-miR-30b-5p	MIMAT0000420	RNY3P11	106481713
hsa-miR-30b-5p	MIMAT0000420	RNY3	6085
hsa-miR-30b-5p	MIMAT0000420	RNY3P14	106480316
hsa-miR-30b-5p	MIMAT0000420	RNY3P9	100862672
hsa-miR-30b-5p	MIMAT0000420	RNY3P2	100862668
hsa-miR-30b-5p	MIMAT0000420	RNY3P6	100873810
hsa-miR-30b-5p	MIMAT0000420	SNORA24B	109617003
hsa-miR-30b-5p	MIMAT0000420	SNORA71B	26776
hsa-miR-30b-5p	MIMAT0000420	SNORA11	677799
hsa-miR-30e-5p	MIMAT0000692	RNU6-566P	106481903
hsa-miR-30e-5p	MIMAT0000692	RNY3P1	106478984
hsa-miR-30e-5p	MIMAT0000692	RNY3P15	107178919
hsa-miR-30e-5p	MIMAT0000692	RNY3P11	106481713
hsa-miR-30e-5p	MIMAT0000692	RNY3	6085
hsa-miR-30e-5p	MIMAT0000692	RNY3P14	106480316
hsa-miR-30e-5p	MIMAT0000692	RNY3P9	100862672
hsa-miR-30e-5p	MIMAT0000692	RNY3P2	100862668
hsa-miR-30e-5p	MIMAT0000692	RNY3P6	100873810
hsa-miR-30e-5p	MIMAT0000692	SNORA24B	109617003
hsa-miR-30e-5p	MIMAT0000692	SNORA71B	26776
hsa-miR-30e-5p	MIMAT0000692	SNORA11	677799

## Sheet: miRNAtoIncRNA
ID	Accession	Target	TargetID
hsa-miR-15b-5p	MIMAT0000417	LINC01128	643837
hsa-miR-15b-5p	MIMAT0000417	TNFRSF14-AS1	115110
hsa-miR-15b-5p	MIMAT0000417	SNHG12	85028
hsa-miR-15b-5p	MIMAT0000417	SLFNL1-AS1	100507178
hsa-miR-15b-5p	MIMAT0000417	SLFNL1-AS1	100507178
hsa-miR-15b-5p	MIMAT0000417	SLFNL1-AS1	100507178
hsa-miR-15b-5p	MIMAT0000417	ERI3-IT1	100874278
hsa-miR-15b-5p	MIMAT0000417	RASAL2-AS1	100302401
hsa-miR-15b-5p	MIMAT0000417	RASAL2-AS1	100302401
hsa-miR-15b-5p	MIMAT0000417	MIR29B2CHG	100128537
hsa-miR-15b-5p	MIMAT0000417	MIR29B2CHG	100128537
hsa-miR-15b-5p	MIMAT0000417	LINC01703	105373113
hsa-miR-15b-5p	MIMAT0000417	PCBP1-AS1	400960
hsa-miR-15b-5p	MIMAT0000417	PAX8-AS1	654433
hsa-miR-15b-5p	MIMAT0000417	TEX41	401014
hsa-miR-15b-5p	MIMAT0000417	LINC02478	100505984
hsa-miR-15b-5p	MIMAT0000417	CERS6-AS1	100861402
hsa-miR-15b-5p	MIMAT0000417	TTN-AS1	100506866
hsa-miR-15b-5p	MIMAT0000417	THUMPD3-AS1	440944
hsa-miR-15b-5p	MIMAT0000417	LINC00852	84657
hsa-miR-15b-5p	MIMAT0000417	FGD5-AS1	100505641
hsa-miR-15b-5p	MIMAT0000417	LINC02035	100129550
hsa-miR-15b-5p	MIMAT0000417	MBNL1-AS1	401093
hsa-miR-15b-5p	MIMAT0000417	DLG1-AS1	100507086
hsa-miR-15b-5p	MIMAT0000417	AFAP1-AS1	84740
hsa-miR-15b-5p	MIMAT0000417	UBA6-AS1	550112
hsa-miR-15b-5p	MIMAT0000417	LINC02434	105377606
hsa-miR-15b-5p	MIMAT0000417	LINC02434	105377606
hsa-miR-15b-5p	MIMAT0000417	SLC9A3-AS1	100288152
hsa-miR-15b-5p	MIMAT0000417	SLC9A3-AS1	100288152
hsa-miR-15b-5p	MIMAT0000417	BASP1-AS1	285696
hsa-miR-15b-5p	MIMAT0000417	EPB41L4A-AS1	114915
hsa-miR-15b-5p	MIMAT0000417	LINC01184	644873
hsa-miR-15b-5p	MIMAT0000417	HCG18	414777
hsa-miR-15b-5p	MIMAT0000417	HCG18	414777
hsa-miR-15b-5p	MIMAT0000417	HCG18	414777
hsa-miR-15b-5p	MIMAT0000417	HCG17	414778
hsa-miR-15b-5p	MIMAT0000417	HCG18	414777
hsa-miR-15b-5p	MIMAT0000417	TRAF3IP2-AS1	643749
hsa-miR-15b-5p	MIMAT0000417	LINC00473	90632
hsa-miR-15b-5p	MIMAT0000417	LINC00473	90632
hsa-miR-15b-5p	MIMAT0000417	LINC00473	90632
hsa-miR-15b-5p	MIMAT0000417	TRG-AS1	100506776
hsa-miR-15b-5p	MIMAT0000417	DLX6-AS1	285987
hsa-miR-15b-5p	MIMAT0000417	STAG3L5P-PVRIG2P-PILRB	101752399
hsa-miR-15b-5p	MIMAT0000417	STAG3L5P-PVRIG2P-PILRB	101752399
hsa-miR-15b-5p	MIMAT0000417	STAG3L5P-PVRIG2P-PILRB	101752399
hsa-miR-15b-5p	MIMAT0000417	STAG3L5P-PVRIG2P-PILRB	101752399
hsa-miR-15b-5p	MIMAT0000417	STAG3L5P-PVRIG2P-PILRB	101752399
hsa-miR-15b-5p	MIMAT0000417	FAM66E	100132103
hsa-miR-15b-5p	MIMAT0000417	EXTL3-AS1	101929402
hsa-miR-15b-5p	MIMAT0000417	CASC9	101805492
hsa-miR-15b-5p	MIMAT0000417	AZIN1-AS1	100506753
hsa-miR-15b-5p	MIMAT0000417	RNF139-AS1	101927612
hsa-miR-15b-5p	MIMAT0000417	PVT1	5820
hsa-miR-15b-5p	MIMAT0000417	CDKN2B-AS1	100048912
hsa-miR-15b-5p	MIMAT0000417	STX17-AS1	441461
hsa-miR-15b-5p	MIMAT0000417	GSN-AS1	57000
hsa-miR-15b-5p	MIMAT0000417	MIR600HG	81571
hsa-miR-15b-5p	MIMAT0000417	SLC25A25-AS1	100289019
hsa-miR-15b-5p	MIMAT0000417	C9orf163	158055
hsa-miR-15b-5p	MIMAT0000417	LINC00707	100507127
hsa-miR-15b-5p	MIMAT0000417	PROSER2-AS1	219731
hsa-miR-15b-5p	MIMAT0000417	LINC00843	113218477
hsa-miR-15b-5p	MIMAT0000417	BMS1P4	729096
hsa-miR-15b-5p	MIMAT0000417	ZSWIM8-AS1	100507331
hsa-miR-15b-5p	MIMAT0000417	ZMIZ1-AS1	283050
hsa-miR-15b-5p	MIMAT0000417	NUTM2B-AS1	101060691
hsa-miR-15b-5p	MIMAT0000417	NUTM2A-AS1	728190
hsa-miR-15b-5p	MIMAT0000417	KCNQ1OT1	10984
hsa-miR-15b-5p	MIMAT0000417	KCNQ1OT1	10984
hsa-miR-15b-5p	MIMAT0000417	SNHG1	23642
hsa-miR-15b-5p	MIMAT0000417	NEAT1	283131
hsa-miR-15b-5p	MIMAT0000417	NEAT1	283131
hsa-miR-15b-5p	MIMAT0000417	NEAT1	283131
hsa-miR-15b-5p	MIMAT0000417	C1RL-AS1	283314
hsa-miR-15b-5p	MIMAT0000417	FAM66C	440078
hsa-miR-15b-5p	MIMAT0000417	HOXC-AS3	100874365
hsa-miR-15b-5p	MIMAT0000417	AGAP2-AS1	100130776
hsa-miR-15b-5p	MIMAT0000417	HELLPAR	101101692
hsa-miR-15b-5p	MIMAT0000417	HELLPAR	101101692
hsa-miR-15b-5p	MIMAT0000417	LINC00943	100507206
hsa-miR-15b-5p	MIMAT0000417	TMEM132D-AS1	283352
hsa-miR-15b-5p	MIMAT0000417	ATXN8OS	6315
hsa-miR-15b-5p	MIMAT0000417	ATXN8OS	6315
hsa-miR-15b-5p	MIMAT0000417	ATXN8OS	6315
hsa-miR-15b-5p	MIMAT0000417	ATXN8OS	6315
hsa-miR-15b-5p	MIMAT0000417	LINC00641	283624
hsa-miR-15b-5p	MIMAT0000417	G2E3-AS1	105370431
hsa-miR-15b-5p	MIMAT0000417	SLC25A21-AS1	100129794
hsa-miR-15b-5p	MIMAT0000417	LINC00639	283547
hsa-miR-15b-5p	MIMAT0000417	PSMA3-AS1	379025
hsa-miR-15b-5p	MIMAT0000417	ACTN1-AS1	161159
hsa-miR-15b-5p	MIMAT0000417	MEG3	55384
hsa-miR-15b-5p	MIMAT0000417	MEG8	79104
hsa-miR-15b-5p	MIMAT0000417	LINC00638	196872
hsa-miR-15b-5p	MIMAT0000417	LINC00638	196872
hsa-miR-15b-5p	MIMAT0000417	FAM30A	9834
hsa-miR-15b-5p	MIMAT0000417	ARHGAP11B	89839
hsa-miR-15b-5p	MIMAT0000417	GABPB1-AS1	100129387
hsa-miR-15b-5p	MIMAT0000417	GABPB1-AS1	100129387
hsa-miR-15b-5p	MIMAT0000417	IQCH-AS1	100506686
hsa-miR-15b-5p	MIMAT0000417	LINC01578	100507217
hsa-miR-15b-5p	MIMAT0000417	ERVK13-1	100507321
hsa-miR-15b-5p	MIMAT0000417	ZNF213-AS1	100507458
hsa-miR-15b-5p	MIMAT0000417	SLX1B-SULT1A4	100526831
hsa-miR-15b-5p	MIMAT0000417	LINC02128	107983964
hsa-miR-15b-5p	MIMAT0000417	LINC00922	283867
hsa-miR-15b-5p	MIMAT0000417	LINC01572	101927957
hsa-miR-15b-5p	MIMAT0000417	LINC01572	101927957
hsa-miR-15b-5p	MIMAT0000417	FENDRR	400550
hsa-miR-15b-5p	MIMAT0000417	MIR497HG	100506755
hsa-miR-15b-5p	MIMAT0000417	LINC00324	284029
hsa-miR-15b-5p	MIMAT0000417	TBX2-AS1	103689912
hsa-miR-15b-5p	MIMAT0000417	SNHG25	105376843
hsa-miR-15b-5p	MIMAT0000417	SOX9-AS1	400618
hsa-miR-15b-5p	MIMAT0000417	LINC00511	400619
hsa-miR-15b-5p	MIMAT0000417	SNHG16	100507246
hsa-miR-15b-5p	MIMAT0000417	TNRC6C-AS1	100131096
hsa-miR-15b-5p	MIMAT0000417	PARD6G-AS1	100130522
hsa-miR-15b-5p	MIMAT0000417	LINC00662	148189
hsa-miR-15b-5p	MIMAT0000417	LINC00662	148189
hsa-miR-15b-5p	MIMAT0000417	LINC00662	148189
hsa-miR-15b-5p	MIMAT0000417	SCGB1B2P	643719
hsa-miR-15b-5p	MIMAT0000417	TMEM147-AS1	100506469
hsa-miR-15b-5p	MIMAT0000417	LINC00665	100506930
hsa-miR-15b-5p	MIMAT0000417	LIPE-AS1	100996307
hsa-miR-15b-5p	MIMAT0000417	MZF1-AS1	100131691
hsa-miR-15b-5p	MIMAT0000417	SMIM25	100506115
hsa-miR-15b-5p	MIMAT0000417	LINC00649	100506334
hsa-miR-15b-5p	MIMAT0000417	TRPM2-AS	101928607
hsa-miR-15b-5p	MIMAT0000417	TSPEAR-AS2	114043
hsa-miR-15b-5p	MIMAT0000417	LINC01547	84536
hsa-miR-15b-5p	MIMAT0000417	MCM3AP-AS1	114044
hsa-miR-15b-5p	MIMAT0000417	MCM3AP-AS1	114044
hsa-miR-15b-5p	MIMAT0000417	TUG1	55000
hsa-miR-15b-5p	MIMAT0000417	FAM239A	101930105
hsa-miR-15b-5p	MIMAT0000417	FAM239A	101930105
hsa-miR-15b-5p	MIMAT0000417	FAM239B	729162
hsa-miR-15b-5p	MIMAT0000417	FAM239B	729162
hsa-miR-15b-5p	MIMAT0000417	XIST	7503
hsa-miR-15b-5p	MIMAT0000417	XIST	7503
hsa-miR-15b-5p	MIMAT0000417	XIST	7503
hsa-miR-15b-5p	MIMAT0000417	XIST	7503
hsa-miR-15b-5p	MIMAT0000417	XIST	7503
hsa-miR-15b-5p	MIMAT0000417	ARMCX5-GPRASP2	100528062
hsa-miR-15b-5p	MIMAT0000417	MIR503HG	84848
hsa-miR-15b-5p	MIMAT0000417	LINC00894	100272228
hsa-miR-18a-5p	MIMAT0000072	LINC00622	644242
hsa-miR-18a-5p	MIMAT0000072	GAS5	60674
hsa-miR-18a-5p	MIMAT0000072	LINC00467	84791
hsa-miR-18a-5p	MIMAT0000072	SEPSECS-AS1	285540
hsa-miR-18a-5p	MIMAT0000072	LINC00847	729678
hsa-miR-18a-5p	MIMAT0000072	LINC00847	729678
hsa-miR-18a-5p	MIMAT0000072	SNHG15	285958
hsa-miR-18a-5p	MIMAT0000072	MSC-AS1	100132891
hsa-miR-18a-5p	MIMAT0000072	ZFPM2-AS1	102723356
hsa-miR-18a-5p	MIMAT0000072	FER1L6-AS2	157376
hsa-miR-18a-5p	MIMAT0000072	LINC00963	100506190
hsa-miR-18a-5p	MIMAT0000072	SGMS1-AS1	104355295
hsa-miR-18a-5p	MIMAT0000072	CASC2	255082
hsa-miR-18a-5p	MIMAT0000072	H19	283120
hsa-miR-18a-5p	MIMAT0000072	KCNQ1OT1	10984
hsa-miR-18a-5p	MIMAT0000072	KCNQ1OT1	10984
hsa-miR-18a-5p	MIMAT0000072	KCNQ1OT1	10984
hsa-miR-18a-5p	MIMAT0000072	SNHG1	23642
hsa-miR-18a-5p	MIMAT0000072	NEAT1	283131
hsa-miR-18a-5p	MIMAT0000072	NEAT1	283131
hsa-miR-18a-5p	MIMAT0000072	NEAT1	283131
hsa-miR-18a-5p	MIMAT0000072	BCDIN3D-AS1	100286844
hsa-miR-18a-5p	MIMAT0000072	LINC02381	400043
hsa-miR-18a-5p	MIMAT0000072	N4BP2L2-IT2	116828
hsa-miR-18a-5p	MIMAT0000072	FAM30A	9834
hsa-miR-18a-5p	MIMAT0000072	OIP5-AS1	729082
hsa-miR-18a-5p	MIMAT0000072	GABPB1-AS1	100129387
hsa-miR-18a-5p	MIMAT0000072	DNAAF4-CCPG1	100533483
hsa-miR-18a-5p	MIMAT0000072	LOXL1-AS1	100287616
hsa-miR-18a-5p	MIMAT0000072	FENDRR	400550
hsa-miR-18a-5p	MIMAT0000072	LINC01416	101927273
hsa-miR-18a-5p	MIMAT0000072	UCA1	652995
hsa-miR-18a-5p	MIMAT0000072	DM1-AS	109729182
hsa-miR-18a-5p	MIMAT0000072	SDCBP2-AS1	100507495
hsa-miR-18a-5p	MIMAT0000072	DUXAP8	503637
hsa-miR-18a-5p	MIMAT0000072	LINC01278	92249
hsa-miR-18a-5p	MIMAT0000072	XIST	7503
hsa-miR-18a-5p	MIMAT0000072	XIST	7503
hsa-miR-18a-5p	MIMAT0000072	XIST	7503
hsa-miR-18a-5p	MIMAT0000072	XIST	7503
hsa-miR-18a-5p	MIMAT0000072	XIST	7503
hsa-miR-18a-5p	MIMAT0000072	FTX	100302692
hsa-miR-191-5p	MIMAT0000440	LINC00692	285326
hsa-miR-191-5p	MIMAT0000440	FAM201A	158228
hsa-miR-191-5p	MIMAT0000440	MIR600HG	81571
hsa-miR-191-5p	MIMAT0000440	NUTM2B-AS1	101060691
hsa-miR-191-5p	MIMAT0000440	N4BP2L2-IT2	116828
hsa-miR-191-5p	MIMAT0000440	RRN3P2	653390
hsa-miR-191-5p	MIMAT0000440	COX10-AS1	100874058
hsa-miR-191-5p	MIMAT0000440	XIST	7503
hsa-miR-191-5p	MIMAT0000440	XIST	7503
hsa-miR-191-5p	MIMAT0000440	MIR503HG	84848
hsa-miR-26b-5p	MIMAT0000083	GAS5	60674
hsa-miR-26b-5p	MIMAT0000083	MIR181A1HG	100131234
hsa-miR-26b-5p	MIMAT0000083	LINC01703	105373113
hsa-miR-26b-5p	MIMAT0000083	THUMPD3-AS1	440944
hsa-miR-26b-5p	MIMAT0000083	SH3BP5-AS1	100505696
hsa-miR-26b-5p	MIMAT0000083	DENND6A-DT	101929159
hsa-miR-26b-5p	MIMAT0000083	PSMD6-AS2	100507062
hsa-miR-26b-5p	MIMAT0000083	NNT-AS1	100652772
hsa-miR-26b-5p	MIMAT0000083	LINC00847	729678
hsa-miR-26b-5p	MIMAT0000083	HCG11	493812
hsa-miR-26b-5p	MIMAT0000083	LINC00240	100133205
hsa-miR-26b-5p	MIMAT0000083	SNHG5	387066
hsa-miR-26b-5p	MIMAT0000083	LINC00997	401321
hsa-miR-26b-5p	MIMAT0000083	TRG-AS1	100506776
hsa-miR-26b-5p	MIMAT0000083	LINC00174	285908
hsa-miR-26b-5p	MIMAT0000083	DLX6-AS1	285987
hsa-miR-26b-5p	MIMAT0000083	LINC-PINT	378805
hsa-miR-26b-5p	MIMAT0000083	SNHG6	641638
hsa-miR-26b-5p	MIMAT0000083	MSC-AS1	100132891
hsa-miR-26b-5p	MIMAT0000083	LINC01111	101926978
hsa-miR-26b-5p	MIMAT0000083	EBLN3P	100506710
hsa-miR-26b-5p	MIMAT0000083	ENTPD1-AS1	728558
hsa-miR-26b-5p	MIMAT0000083	RPARP-AS1	100505761
hsa-miR-26b-5p	MIMAT0000083	KCNQ1OT1	10984
hsa-miR-26b-5p	MIMAT0000083	NEAT1	283131
hsa-miR-26b-5p	MIMAT0000083	MALAT1	378938
hsa-miR-26b-5p	MIMAT0000083	MALAT1	378938
hsa-miR-26b-5p	MIMAT0000083	LINC00937	389634
hsa-miR-26b-5p	MIMAT0000083	SNHG14	104472715
hsa-miR-26b-5p	MIMAT0000083	OIP5-AS1	729082
hsa-miR-26b-5p	MIMAT0000083	GABPB1-AS1	100129387
hsa-miR-26b-5p	MIMAT0000083	WASIR2	100132169
hsa-miR-26b-5p	MIMAT0000083	MMP25-AS1	100507419
hsa-miR-26b-5p	MIMAT0000083	RRN3P2	653390
hsa-miR-26b-5p	MIMAT0000083	ARHGAP27P1-BPTFP1-KPNA2P3	109286553
hsa-miR-26b-5p	MIMAT0000083	DLGAP1-AS1	649446
hsa-miR-26b-5p	MIMAT0000083	DLGAP1-AS5	284215
hsa-miR-26b-5p	MIMAT0000083	ZNF561-AS1	284385
hsa-miR-26b-5p	MIMAT0000083	LINC00665	100506930
hsa-miR-26b-5p	MIMAT0000083	LINC00665	100506930
hsa-miR-26b-5p	MIMAT0000083	NORAD	647979
hsa-miR-26b-5p	MIMAT0000083	LINC00205	642852
hsa-miR-26b-5p	MIMAT0000083	DUXAP8	503637
hsa-miR-26b-5p	MIMAT0000083	MIATNB	102724827
hsa-miR-26b-5p	MIMAT0000083	TUG1	55000
hsa-miR-26b-5p	MIMAT0000083	TUG1	55000
hsa-miR-29a-3p	MIMAT0000086	GAS5	60674
hsa-miR-29a-3p	MIMAT0000086	GAS5	60674
hsa-miR-29a-3p	MIMAT0000086	GAS5	60674
hsa-miR-29a-3p	MIMAT0000086	MIR29B2CHG	100128537
hsa-miR-29a-3p	MIMAT0000086	DNAJC27-AS1	729723
hsa-miR-29a-3p	MIMAT0000086	PCBP1-AS1	400960
hsa-miR-29a-3p	MIMAT0000086	LINC01907	151475
hsa-miR-29a-3p	MIMAT0000086	THUMPD3-AS1	440944
hsa-miR-29a-3p	MIMAT0000086	LINC00852	84657
hsa-miR-29a-3p	MIMAT0000086	LINC00879	255025
hsa-miR-29a-3p	MIMAT0000086	NOP14-AS1	317648
hsa-miR-29a-3p	MIMAT0000086	MIR4458HG	100505738
hsa-miR-29a-3p	MIMAT0000086	LIFR-AS1	100506495
hsa-miR-29a-3p	MIMAT0000086	HCG18	414777
hsa-miR-29a-3p	MIMAT0000086	HCP5	10866
hsa-miR-29a-3p	MIMAT0000086	AFDN-DT	653483
hsa-miR-29a-3p	MIMAT0000086	HOXA-AS3	100133311
hsa-miR-29a-3p	MIMAT0000086	HOXA10-AS	100874323
hsa-miR-29a-3p	MIMAT0000086	SNHG15	285958
hsa-miR-29a-3p	MIMAT0000086	STAG3L5P-PVRIG2P-PILRB	101752399
hsa-miR-29a-3p	MIMAT0000086	LINC00689	154822
hsa-miR-29a-3p	MIMAT0000086	PVT1	5820
hsa-miR-29a-3p	MIMAT0000086	EBLN3P	100506710
hsa-miR-29a-3p	MIMAT0000086	ARRDC1-AS1	85026
hsa-miR-29a-3p	MIMAT0000086	H19	283120
hsa-miR-29a-3p	MIMAT0000086	KCNQ1OT1	10984
hsa-miR-29a-3p	MIMAT0000086	KCNQ1OT1	10984
hsa-miR-29a-3p	MIMAT0000086	KCNQ1OT1	10984
hsa-miR-29a-3p	MIMAT0000086	KCNQ1OT1	10984
hsa-miR-29a-3p	MIMAT0000086	NEAT1	283131
hsa-miR-29a-3p	MIMAT0000086	NEAT1	283131
hsa-miR-29a-3p	MIMAT0000086	NEAT1	283131
hsa-miR-29a-3p	MIMAT0000086	NEAT1	283131
hsa-miR-29a-3p	MIMAT0000086	NEAT1	283131
hsa-miR-29a-3p	MIMAT0000086	NEAT1	283131
hsa-miR-29a-3p	MIMAT0000086	MIR4697HG	283174
hsa-miR-29a-3p	MIMAT0000086	LINC00943	100507206
hsa-miR-29a-3p	MIMAT0000086	VASH1-AS1	100506603
hsa-miR-29a-3p	MIMAT0000086	LINC00638	196872
hsa-miR-29a-3p	MIMAT0000086	FAM30A	9834
hsa-miR-29a-3p	MIMAT0000086	RAD51-AS1	100505648
hsa-miR-29a-3p	MIMAT0000086	OIP5-AS1	729082
hsa-miR-29a-3p	MIMAT0000086	DNAAF4-CCPG1	100533483
hsa-miR-29a-3p	MIMAT0000086	NPTN-IT1	101241892
hsa-miR-29a-3p	MIMAT0000086	NPTN-IT1	101241892
hsa-miR-29a-3p	MIMAT0000086	LINC01578	100507217
hsa-miR-29a-3p	MIMAT0000086	MIR193BHG	100129781
hsa-miR-29a-3p	MIMAT0000086	MIR762HG	101928736
hsa-miR-29a-3p	MIMAT0000086	CRNDE	643911
hsa-miR-29a-3p	MIMAT0000086	MIR497HG	100506755
hsa-miR-29a-3p	MIMAT0000086	CCDC144NL-AS1	440416
hsa-miR-29a-3p	MIMAT0000086	LINC00511	400619
hsa-miR-29a-3p	MIMAT0000086	SNHG20	654434
hsa-miR-29a-3p	MIMAT0000086	LINC01224	104472717
hsa-miR-29a-3p	MIMAT0000086	SNHG17	388796
hsa-miR-29a-3p	MIMAT0000086	LINC01270	284751
hsa-miR-29a-3p	MIMAT0000086	MIR646HG	284757
hsa-miR-29a-3p	MIMAT0000086	DUXAP8	503637
hsa-miR-29a-3p	MIMAT0000086	DUXAP8	503637
hsa-miR-29a-3p	MIMAT0000086	MIAT	440823
hsa-miR-29a-3p	MIMAT0000086	MIAT	440823
hsa-miR-29a-3p	MIMAT0000086	TUG1	55000
hsa-miR-29a-3p	MIMAT0000086	TUG1	55000
hsa-miR-29a-3p	MIMAT0000086	LINC01521	54944
hsa-miR-29a-3p	MIMAT0000086	MIRLET7BHG	400931
hsa-miR-29a-3p	MIMAT0000086	XIST	7503
hsa-miR-30b-5p	MIMAT0000420	LINC01355	100996511
hsa-miR-30b-5p	MIMAT0000420	LINC01133	100505633
hsa-miR-30b-5p	MIMAT0000420	LINC01139	339535
hsa-miR-30b-5p	MIMAT0000420	PAX8-AS1	654433
hsa-miR-30b-5p	MIMAT0000420	ACAP2-IT1	100874306
hsa-miR-30b-5p	MIMAT0000420	NOP14-AS1	317648
hsa-miR-30b-5p	MIMAT0000420	LIFR-AS1	100506495
hsa-miR-30b-5p	MIMAT0000420	EPB41L4A-AS1	114915
hsa-miR-30b-5p	MIMAT0000420	HCG18	414777
hsa-miR-30b-5p	MIMAT0000420	HCG18	414777
hsa-miR-30b-5p	MIMAT0000420	LINC02535	101928820
hsa-miR-30b-5p	MIMAT0000420	SLC26A4-AS1	286002
hsa-miR-30b-5p	MIMAT0000420	PVT1	5820
hsa-miR-30b-5p	MIMAT0000420	PVT1	5820
hsa-miR-30b-5p	MIMAT0000420	PVT1	5820
hsa-miR-30b-5p	MIMAT0000420	LINC00707	100507127
hsa-miR-30b-5p	MIMAT0000420	GATA3-AS1	399717
hsa-miR-30b-5p	MIMAT0000420	C10orf25	220979
hsa-miR-30b-5p	MIMAT0000420	NUTM2B-AS1	101060691
hsa-miR-30b-5p	MIMAT0000420	DNMBP-AS1	100188954
hsa-miR-30b-5p	MIMAT0000420	DNMBP-AS1	100188954
hsa-miR-30b-5p	MIMAT0000420	KRTAP5-AS1	338651
hsa-miR-30b-5p	MIMAT0000420	KCNQ1OT1	10984
hsa-miR-30b-5p	MIMAT0000420	NEAT1	283131
hsa-miR-30b-5p	MIMAT0000420	NEAT1	283131
hsa-miR-30b-5p	MIMAT0000420	MALAT1	378938
hsa-miR-30b-5p	MIMAT0000420	PCF11-AS1	106736475
hsa-miR-30b-5p	MIMAT0000420	HELLPAR	101101692
hsa-miR-30b-5p	MIMAT0000420	HELLPAR	101101692
hsa-miR-30b-5p	MIMAT0000420	HELLPAR	101101692
hsa-miR-30b-5p	MIMAT0000420	MAPKAPK5-AS1	51275
hsa-miR-30b-5p	MIMAT0000420	LINC01089	338799
hsa-miR-30b-5p	MIMAT0000420	DLEU2	8847
hsa-miR-30b-5p	MIMAT0000420	PSMA3-AS1	379025
hsa-miR-30b-5p	MIMAT0000420	PWAR5	8123
hsa-miR-30b-5p	MIMAT0000420	OIP5-AS1	729082
hsa-miR-30b-5p	MIMAT0000420	OIP5-AS1	729082
hsa-miR-30b-5p	MIMAT0000420	OIP5-AS1	729082
hsa-miR-30b-5p	MIMAT0000420	OIP5-AS1	729082
hsa-miR-30b-5p	MIMAT0000420	DNAAF4-CCPG1	100533483
hsa-miR-30b-5p	MIMAT0000420	IQCH-AS1	100506686
hsa-miR-30b-5p	MIMAT0000420	ST20-AS1	283687
hsa-miR-30b-5p	MIMAT0000420	LINC00921	283876
hsa-miR-30b-5p	MIMAT0000420	TBC1D3P1-DHX40P1	653645
hsa-miR-30b-5p	MIMAT0000420	SOX9-AS1	400618
hsa-miR-30b-5p	MIMAT0000420	SNHG16	100507246
hsa-miR-30b-5p	MIMAT0000420	GACAT2	100287082
hsa-miR-30b-5p	MIMAT0000420	RAB11B-AS1	100507567
hsa-miR-30b-5p	MIMAT0000420	TMEM147-AS1	100506469
hsa-miR-30b-5p	MIMAT0000420	ZNF571-AS1	100507433
hsa-miR-30b-5p	MIMAT0000420	PTOV1-AS1	100506033
hsa-miR-30b-5p	MIMAT0000420	LINC00261	140828
hsa-miR-30b-5p	MIMAT0000420	NORAD	647979
hsa-miR-30b-5p	MIMAT0000420	GUSBP11	91316
hsa-miR-30b-5p	MIMAT0000420	LINC00899	100271722
hsa-miR-30b-5p	MIMAT0000420	XIST	7503
hsa-miR-30b-5p	MIMAT0000420	XIST	7503
hsa-miR-30e-5p	MIMAT0000692	LINC01355	100996511
hsa-miR-30e-5p	MIMAT0000692	LINC01133	100505633
hsa-miR-30e-5p	MIMAT0000692	LINC01139	339535
hsa-miR-30e-5p	MIMAT0000692	PAX8-AS1	654433
hsa-miR-30e-5p	MIMAT0000692	ACAP2-IT1	100874306
hsa-miR-30e-5p	MIMAT0000692	NOP14-AS1	317648
hsa-miR-30e-5p	MIMAT0000692	LIFR-AS1	100506495
hsa-miR-30e-5p	MIMAT0000692	EPB41L4A-AS1	114915
hsa-miR-30e-5p	MIMAT0000692	HCG18	414777
hsa-miR-30e-5p	MIMAT0000692	HCG18	414777
hsa-miR-30e-5p	MIMAT0000692	LINC02535	101928820
hsa-miR-30e-5p	MIMAT0000692	SLC26A4-AS1	286002
hsa-miR-30e-5p	MIMAT0000692	PVT1	5820
hsa-miR-30e-5p	MIMAT0000692	PVT1	5820
hsa-miR-30e-5p	MIMAT0000692	LINC00707	100507127
hsa-miR-30e-5p	MIMAT0000692	GATA3-AS1	399717
hsa-miR-30e-5p	MIMAT0000692	C10orf25	220979
hsa-miR-30e-5p	MIMAT0000692	NUTM2B-AS1	101060691
hsa-miR-30e-5p	MIMAT0000692	DNMBP-AS1	100188954
hsa-miR-30e-5p	MIMAT0000692	DNMBP-AS1	100188954
hsa-miR-30e-5p	MIMAT0000692	KRTAP5-AS1	338651
hsa-miR-30e-5p	MIMAT0000692	KCNQ1OT1	10984
hsa-miR-30e-5p	MIMAT0000692	NEAT1	283131
hsa-miR-30e-5p	MIMAT0000692	NEAT1	283131
hsa-miR-30e-5p	MIMAT0000692	MALAT1	378938
hsa-miR-30e-5p	MIMAT0000692	PCF11-AS1	106736475
hsa-miR-30e-5p	MIMAT0000692	HELLPAR	101101692
hsa-miR-30e-5p	MIMAT0000692	HELLPAR	101101692
hsa-miR-30e-5p	MIMAT0000692	HELLPAR	101101692
hsa-miR-30e-5p	MIMAT0000692	MAPKAPK5-AS1	51275
hsa-miR-30e-5p	MIMAT0000692	LINC01089	338799
hsa-miR-30e-5p	MIMAT0000692	DLEU2	8847
hsa-miR-30e-5p	MIMAT0000692	PSMA3-AS1	379025
hsa-miR-30e-5p	MIMAT0000692	PWAR5	8123
hsa-miR-30e-5p	MIMAT0000692	OIP5-AS1	729082
hsa-miR-30e-5p	MIMAT0000692	OIP5-AS1	729082
hsa-miR-30e-5p	MIMAT0000692	OIP5-AS1	729082
hsa-miR-30e-5p	MIMAT0000692	OIP5-AS1	729082
hsa-miR-30e-5p	MIMAT0000692	DNAAF4-CCPG1	100533483
hsa-miR-30e-5p	MIMAT0000692	IQCH-AS1	100506686
hsa-miR-30e-5p	MIMAT0000692	ST20-AS1	283687
hsa-miR-30e-5p	MIMAT0000692	LINC00921	283876
hsa-miR-30e-5p	MIMAT0000692	TBC1D3P1-DHX40P1	653645
hsa-miR-30e-5p	MIMAT0000692	SOX9-AS1	400618
hsa-miR-30e-5p	MIMAT0000692	SNHG16	100507246
hsa-miR-30e-5p	MIMAT0000692	GACAT2	100287082
hsa-miR-30e-5p	MIMAT0000692	RAB11B-AS1	100507567
hsa-miR-30e-5p	MIMAT0000692	TMEM147-AS1	100506469
hsa-miR-30e-5p	MIMAT0000692	ZNF571-AS1	100507433
hsa-miR-30e-5p	MIMAT0000692	PTOV1-AS1	100506033
hsa-miR-30e-5p	MIMAT0000692	LINC00261	140828
hsa-miR-30e-5p	MIMAT0000692	NORAD	647979
hsa-miR-30e-5p	MIMAT0000692	GUSBP11	91316
hsa-miR-30e-5p	MIMAT0000692	LINC00899	100271722
hsa-miR-30e-5p	MIMAT0000692	XIST	7503
hsa-miR-30e-5p	MIMAT0000692	XIST	7503

## Sheet: miRNAtoGene
ID	Accession	Target	TargetID
hsa-miR-18a-5p	MIMAT0000072	ABR	29
hsa-miR-18a-5p	MIMAT0000072	ACAP3	116983
hsa-miR-18a-5p	MIMAT0000072	ACIN1	22985
hsa-miR-18a-5p	MIMAT0000072	ACTL6A	86
hsa-miR-18a-5p	MIMAT0000072	ADAM15	8751
hsa-miR-18a-5p	MIMAT0000072	ADGRF2	222611
hsa-miR-18a-5p	MIMAT0000072	AFF4	27125
hsa-miR-18a-5p	MIMAT0000072	AGFG1	3267
hsa-miR-18a-5p	MIMAT0000072	AHI1	54806
hsa-miR-18a-5p	MIMAT0000072	AHRR	57491
hsa-miR-18a-5p	MIMAT0000072	ALG14	199857
hsa-miR-18a-5p	MIMAT0000072	AP3S2	10239
hsa-miR-18a-5p	MIMAT0000072	ARF6	382
hsa-miR-18a-5p	MIMAT0000072	ARVCF	421
hsa-miR-18a-5p	MIMAT0000072	AS3MT	57412
hsa-miR-18a-5p	MIMAT0000072	ATM	472
hsa-miR-18a-5p	MIMAT0000072	ATP1A1	476
hsa-miR-18a-5p	MIMAT0000072	B4GALT1	2683
hsa-miR-18a-5p	MIMAT0000072	BCL2	596
hsa-miR-18a-5p	MIMAT0000072	BCL2L10	10017
hsa-miR-18a-5p	MIMAT0000072	BCL2L11	10018
hsa-miR-18a-5p	MIMAT0000072	BDH1	622
hsa-miR-18a-5p	MIMAT0000072	BVES	11149
hsa-miR-18a-5p	MIMAT0000072	C15orf38-AP3S2	100526783
hsa-miR-18a-5p	MIMAT0000072	CA12	771
hsa-miR-18a-5p	MIMAT0000072	CA13	377677
hsa-miR-18a-5p	MIMAT0000072	CAD	790
hsa-miR-18a-5p	MIMAT0000072	CANX	821
hsa-miR-18a-5p	MIMAT0000072	CCN2	1490
hsa-miR-18a-5p	MIMAT0000072	CCND1	595
hsa-miR-18a-5p	MIMAT0000072	CCNL1	57018
hsa-miR-18a-5p	MIMAT0000072	CCT6A	908
hsa-miR-18a-5p	MIMAT0000072	CDC20	991
hsa-miR-18a-5p	MIMAT0000072	CDCA5	113130
hsa-miR-18a-5p	MIMAT0000072	CDK19	23097
hsa-miR-18a-5p	MIMAT0000072	CIZ1	25792
hsa-miR-18a-5p	MIMAT0000072	CKAP5	9793
hsa-miR-18a-5p	MIMAT0000072	CLN8	2055
hsa-miR-18a-5p	MIMAT0000072	COX7B	1349
hsa-miR-18a-5p	MIMAT0000072	CRB1	23418
hsa-miR-18a-5p	MIMAT0000072	CREBL2	1389
hsa-miR-18a-5p	MIMAT0000072	CRIM1	51232
hsa-miR-18a-5p	MIMAT0000072	CSRNP3	80034
hsa-miR-18a-5p	MIMAT0000072	CTDSPL	10217
hsa-miR-18a-5p	MIMAT0000072	CTGF	1490
hsa-miR-18a-5p	MIMAT0000072	CUL4A	8451
hsa-miR-18a-5p	MIMAT0000072	CXorf40B	541578
hsa-miR-18a-5p	MIMAT0000072	DAAM2	23500
hsa-miR-18a-5p	MIMAT0000072	DCAF4	26094
hsa-miR-18a-5p	MIMAT0000072	DCAF7	10238
hsa-miR-18a-5p	MIMAT0000072	DCAF8	50717
hsa-miR-18a-5p	MIMAT0000072	DCTN2	10540
hsa-miR-18a-5p	MIMAT0000072	DCTN5	84516
hsa-miR-18a-5p	MIMAT0000072	DCUN1D3	123879
hsa-miR-18a-5p	MIMAT0000072	DDAH1	23576
hsa-miR-18a-5p	MIMAT0000072	DDX5	1655
hsa-miR-18a-5p	MIMAT0000072	DIAPH1	1729
hsa-miR-18a-5p	MIMAT0000072	DICER1	23405
hsa-miR-18a-5p	MIMAT0000072	DNMT1	1786
hsa-miR-18a-5p	MIMAT0000072	EEF1A1	1915
hsa-miR-18a-5p	MIMAT0000072	EEF2	1938
hsa-miR-18a-5p	MIMAT0000072	EFCAB14	9813
hsa-miR-18a-5p	MIMAT0000072	EIF4EBP2	1979
hsa-miR-18a-5p	MIMAT0000072	EPHA7	2045
hsa-miR-18a-5p	MIMAT0000072	ERRFI1	54206
hsa-miR-18a-5p	MIMAT0000072	ESR1	2099
hsa-miR-18a-5p	MIMAT0000072	ETFA	2108
hsa-miR-18a-5p	MIMAT0000072	ETS2	2114
hsa-miR-18a-5p	MIMAT0000072	EXPH5	23086
hsa-miR-18a-5p	MIMAT0000072	EZR	7430
hsa-miR-18a-5p	MIMAT0000072	F3	2152
hsa-miR-18a-5p	MIMAT0000072	FAM104A	84923
hsa-miR-18a-5p	MIMAT0000072	FAM120C	54954
hsa-miR-18a-5p	MIMAT0000072	FAM127B	26071
hsa-miR-18a-5p	MIMAT0000072	FAM173B	134145
hsa-miR-18a-5p	MIMAT0000072	FAM195A	84331
hsa-miR-18a-5p	MIMAT0000072	FAM3C	10447
hsa-miR-18a-5p	MIMAT0000072	FAS	355
hsa-miR-18a-5p	MIMAT0000072	FBP1	2203
hsa-miR-18a-5p	MIMAT0000072	FBXL3	26224
hsa-miR-18a-5p	MIMAT0000072	FCGR2B	2213
hsa-miR-18a-5p	MIMAT0000072	FEM1C	56929
hsa-miR-18a-5p	MIMAT0000072	FENDRR	400550
hsa-miR-18a-5p	MIMAT0000072	FGF1	2246
hsa-miR-18a-5p	MIMAT0000072	GABPA	2551
hsa-miR-18a-5p	MIMAT0000072	GATAD2A	54815
hsa-miR-18a-5p	MIMAT0000072	GCH1	2643
hsa-miR-18a-5p	MIMAT0000072	GDAP2	54834
hsa-miR-18a-5p	MIMAT0000072	GIGYF1	64599
hsa-miR-18a-5p	MIMAT0000072	GLRX5	51218
hsa-miR-18a-5p	MIMAT0000072	GNAS	2778
hsa-miR-18a-5p	MIMAT0000072	GNB2L1	10399
hsa-miR-18a-5p	MIMAT0000072	GNL1	2794
hsa-miR-18a-5p	MIMAT0000072	HERC1	8925
hsa-miR-18a-5p	MIMAT0000072	HIF1A	3091
hsa-miR-18a-5p	MIMAT0000072	HMGCS1	3157
hsa-miR-18a-5p	MIMAT0000072	HNRNPR	10236
hsa-miR-18a-5p	MIMAT0000072	HOXA9	3205
hsa-miR-18a-5p	MIMAT0000072	HSF2	3298
hsa-miR-18a-5p	MIMAT0000072	ID4	3400
hsa-miR-18a-5p	MIMAT0000072	IFNAR2	3455
hsa-miR-18a-5p	MIMAT0000072	IGF2BP2	10644
hsa-miR-18a-5p	MIMAT0000072	IGHMBP2	3508
hsa-miR-18a-5p	MIMAT0000072	ING4	51147
hsa-miR-18a-5p	MIMAT0000072	IRF2	3660
hsa-miR-18a-5p	MIMAT0000072	IRGQ	126298
hsa-miR-18a-5p	MIMAT0000072	IRS4	8471
hsa-miR-18a-5p	MIMAT0000072	ISCU	23479
hsa-miR-18a-5p	MIMAT0000072	ITGA2	3673
hsa-miR-18a-5p	MIMAT0000072	ITM2C	81618
hsa-miR-18a-5p	MIMAT0000072	JMY	133746
hsa-miR-18a-5p	MIMAT0000072	KIAA0100	9703
hsa-miR-18a-5p	MIMAT0000072	KIAA0907	22889
hsa-miR-18a-5p	MIMAT0000072	KLHL3	26249
hsa-miR-18a-5p	MIMAT0000072	LARGE	9215
hsa-miR-18a-5p	MIMAT0000072	LARGE1	9215
hsa-miR-18a-5p	MIMAT0000072	LIN54	132660
hsa-miR-18a-5p	MIMAT0000072	LMNB2	84823
hsa-miR-18a-5p	MIMAT0000072	LRIG3	121227
hsa-miR-18a-5p	MIMAT0000072	LRRC41	10489
hsa-miR-18a-5p	MIMAT0000072	MAP7D1	55700
hsa-miR-18a-5p	MIMAT0000072	MAPK13	5603
hsa-miR-18a-5p	MIMAT0000072	MATR3	9782
hsa-miR-18a-5p	MIMAT0000072	MBD1	4152
hsa-miR-18a-5p	MIMAT0000072	MCM5	4174
hsa-miR-18a-5p	MIMAT0000072	MCRIP2	84331
hsa-miR-18a-5p	MIMAT0000072	MDC1	9656
hsa-miR-18a-5p	MIMAT0000072	MEF2D	4209
hsa-miR-18a-5p	MIMAT0000072	MID1	4281
hsa-miR-18a-5p	MIMAT0000072	MOB4	25843
hsa-miR-18a-5p	MIMAT0000072	MRPL35	51318
hsa-miR-18a-5p	MIMAT0000072	MSL3	10943
hsa-miR-18a-5p	MIMAT0000072	MT1JP	4498
hsa-miR-18a-5p	MIMAT0000072	MXD3	83463
hsa-miR-18a-5p	MIMAT0000072	MYLK	4638
hsa-miR-18a-5p	MIMAT0000072	NACC1	112939
hsa-miR-18a-5p	MIMAT0000072	NBEA	26960
hsa-miR-18a-5p	MIMAT0000072	NCOA3	8202
hsa-miR-18a-5p	MIMAT0000072	NCOA6	23054
hsa-miR-18a-5p	MIMAT0000072	NEDD9	4739
hsa-miR-18a-5p	MIMAT0000072	NEO1	4756
hsa-miR-18a-5p	MIMAT0000072	NR1I2	8856
hsa-miR-18a-5p	MIMAT0000072	NR3C1	2908
hsa-miR-18a-5p	MIMAT0000072	ORAI3	93129
hsa-miR-18a-5p	MIMAT0000072	PAFAH1B1	5048
hsa-miR-18a-5p	MIMAT0000072	PAPSS2	9060
hsa-miR-18a-5p	MIMAT0000072	PARD6B	84612
hsa-miR-18a-5p	MIMAT0000072	PCDH9	5101
hsa-miR-18a-5p	MIMAT0000072	PCNA	5111
hsa-miR-18a-5p	MIMAT0000072	PCNP	57092
hsa-miR-18a-5p	MIMAT0000072	PDE4D	5144
hsa-miR-18a-5p	MIMAT0000072	PDIK1L	149420
hsa-miR-18a-5p	MIMAT0000072	PELP1	27043
hsa-miR-18a-5p	MIMAT0000072	PHLPP1	23239
hsa-miR-18a-5p	MIMAT0000072	PI4KB	5298
hsa-miR-18a-5p	MIMAT0000072	PIAS3	10401
hsa-miR-18a-5p	MIMAT0000072	PKMYT1	9088
hsa-miR-18a-5p	MIMAT0000072	PLA2G2F	64600
hsa-miR-18a-5p	MIMAT0000072	PNISR	25957
hsa-miR-18a-5p	MIMAT0000072	PNPO	55163
hsa-miR-18a-5p	MIMAT0000072	POGK	57645
hsa-miR-18a-5p	MIMAT0000072	PON2	5445
hsa-miR-18a-5p	MIMAT0000072	PPIA	5478
hsa-miR-18a-5p	MIMAT0000072	PPP1CB	5500
hsa-miR-18a-5p	MIMAT0000072	PSAT1	29968
hsa-miR-18a-5p	MIMAT0000072	PSMB5	5693
hsa-miR-18a-5p	MIMAT0000072	PTCHD1	139411
hsa-miR-18a-5p	MIMAT0000072	PTEN	5728
hsa-miR-18a-5p	MIMAT0000072	RAB23	51715
hsa-miR-18a-5p	MIMAT0000072	RAB5A	5868
hsa-miR-18a-5p	MIMAT0000072	RAB5C	5878
hsa-miR-18a-5p	MIMAT0000072	RABAC1	10567
hsa-miR-18a-5p	MIMAT0000072	RACK1	10399
hsa-miR-18a-5p	MIMAT0000072	RAD51AP1	10635
hsa-miR-18a-5p	MIMAT0000072	RAP1A	5906
hsa-miR-18a-5p	MIMAT0000072	RASSF3	283349
hsa-miR-18a-5p	MIMAT0000072	RBM38	55544
hsa-miR-18a-5p	MIMAT0000072	RBPJ	3516
hsa-miR-18a-5p	MIMAT0000072	RDH10	157506
hsa-miR-18a-5p	MIMAT0000072	RICTOR	253260
hsa-miR-18a-5p	MIMAT0000072	RLIM	51132
hsa-miR-18a-5p	MIMAT0000072	RNF138	51444
hsa-miR-18a-5p	MIMAT0000072	RNF146	81847
hsa-miR-18a-5p	MIMAT0000072	RNF157	114804
hsa-miR-18a-5p	MIMAT0000072	RNF4	6047
hsa-miR-18a-5p	MIMAT0000072	RNLS	55328
hsa-miR-18a-5p	MIMAT0000072	RORA	6095
hsa-miR-18a-5p	MIMAT0000072	RPL7A	6130
hsa-miR-18a-5p	MIMAT0000072	RPL9	6133
hsa-miR-18a-5p	MIMAT0000072	RPS6KA5	9252
hsa-miR-18a-5p	MIMAT0000072	RTL8A	26071
hsa-miR-18a-5p	MIMAT0000072	RUNX1	861
hsa-miR-18a-5p	MIMAT0000072	SAR1A	56681
hsa-miR-18a-5p	MIMAT0000072	SASS6	163786
hsa-miR-18a-5p	MIMAT0000072	SDC4	6385
hsa-miR-18a-5p	MIMAT0000072	SEC24B	10427
hsa-miR-18a-5p	MIMAT0000072	SEC61A1	29927
hsa-miR-18a-5p	MIMAT0000072	SERBP1	26135
hsa-miR-18a-5p	MIMAT0000072	SERTAD3	29946
hsa-miR-18a-5p	MIMAT0000072	SLC25A28	81894
hsa-miR-18a-5p	MIMAT0000072	SLC25A37	51312
hsa-miR-18a-5p	MIMAT0000072	SLC36A1	206358
hsa-miR-18a-5p	MIMAT0000072	SMAD2	4087
hsa-miR-18a-5p	MIMAT0000072	SMAD3	4088
hsa-miR-18a-5p	MIMAT0000072	SMAD4	4089
hsa-miR-18a-5p	MIMAT0000072	SMCHD1	23347
hsa-miR-18a-5p	MIMAT0000072	SON	6651
hsa-miR-18a-5p	MIMAT0000072	SOX12	6666
hsa-miR-18a-5p	MIMAT0000072	SP100	6672
hsa-miR-18a-5p	MIMAT0000072	SPEN	23013
hsa-miR-18a-5p	MIMAT0000072	SPPL3	121665
hsa-miR-18a-5p	MIMAT0000072	SRSF6	6431
hsa-miR-18a-5p	MIMAT0000072	STK4	6789
hsa-miR-18a-5p	MIMAT0000072	STX12	23673
hsa-miR-18a-5p	MIMAT0000072	SUPT7L	9913
hsa-miR-18a-5p	MIMAT0000072	SYNM	23336
hsa-miR-18a-5p	MIMAT0000072	SYPL1	6856
hsa-miR-18a-5p	MIMAT0000072	TAOK1	57551
hsa-miR-18a-5p	MIMAT0000072	TBPL1	9519
hsa-miR-18a-5p	MIMAT0000072	TCEA2	6919
hsa-miR-18a-5p	MIMAT0000072	TCP1	6950
hsa-miR-18a-5p	MIMAT0000072	TGFBR2	7048
hsa-miR-18a-5p	MIMAT0000072	THBS1	7057
hsa-miR-18a-5p	MIMAT0000072	THRA	7067
hsa-miR-18a-5p	MIMAT0000072	TIMM50	92609
hsa-miR-18a-5p	MIMAT0000072	TLE3	7090
hsa-miR-18a-5p	MIMAT0000072	TMEM2	23670
hsa-miR-18a-5p	MIMAT0000072	TMUB2	79089
hsa-miR-18a-5p	MIMAT0000072	TNFAIP3	7128
hsa-miR-18a-5p	MIMAT0000072	TNFSF11	8600
hsa-miR-18a-5p	MIMAT0000072	TNPO1	3842
hsa-miR-18a-5p	MIMAT0000072	TNRC6B	23112
hsa-miR-18a-5p	MIMAT0000072	TOMM20	9804
hsa-miR-18a-5p	MIMAT0000072	TP53	7157
hsa-miR-18a-5p	MIMAT0000072	TRAPPC1	58485
hsa-miR-18a-5p	MIMAT0000072	TRIM35	23087
hsa-miR-18a-5p	MIMAT0000072	TSC22D3	1831
hsa-miR-18a-5p	MIMAT0000072	TSR1	55720
hsa-miR-18a-5p	MIMAT0000072	TUT1	64852
hsa-miR-18a-5p	MIMAT0000072	TWF1	5756
hsa-miR-18a-5p	MIMAT0000072	TXNDC15	79770
hsa-miR-18a-5p	MIMAT0000072	TXNIP	10628
hsa-miR-18a-5p	MIMAT0000072	UBC	7316
hsa-miR-18a-5p	MIMAT0000072	UBE2G1	7326
hsa-miR-18a-5p	MIMAT0000072	UBL5	59286
hsa-miR-18a-5p	MIMAT0000072	UBQLN4	56893
hsa-miR-18a-5p	MIMAT0000072	UBTD2	92181
hsa-miR-18a-5p	MIMAT0000072	UTP14C	9724
hsa-miR-18a-5p	MIMAT0000072	VCP	7415
hsa-miR-18a-5p	MIMAT0000072	VMA21	203547
hsa-miR-18a-5p	MIMAT0000072	VPS18	57617
hsa-miR-18a-5p	MIMAT0000072	VPS37A	137492
hsa-miR-18a-5p	MIMAT0000072	WAC	51322
hsa-miR-18a-5p	MIMAT0000072	WDR82P1	728505
hsa-miR-18a-5p	MIMAT0000072	WWTR1	25937
hsa-miR-18a-5p	MIMAT0000072	XYLT2	64132
hsa-miR-18a-5p	MIMAT0000072	YBX3	8531
hsa-miR-18a-5p	MIMAT0000072	ZBTB47	92999
hsa-miR-18a-5p	MIMAT0000072	ZC3H18	124245
hsa-miR-18a-5p	MIMAT0000072	ZFAND5	7763
hsa-miR-18a-5p	MIMAT0000072	ZFP36L2	678
hsa-miR-18a-5p	MIMAT0000072	ZMYM3	9203
hsa-miR-18a-5p	MIMAT0000072	ZMYND8	23613
hsa-miR-18a-5p	MIMAT0000072	ZNF132	7691
hsa-miR-18a-5p	MIMAT0000072	ZNF33A	7581
hsa-miR-18a-5p	MIMAT0000072	ZNF367	195828
hsa-miR-18a-5p	MIMAT0000072	ZNF460	10794
hsa-miR-18a-5p	MIMAT0000072	ZNF507	22847
hsa-miR-18a-5p	MIMAT0000072	ZNF585B	92285
hsa-miR-18a-5p	MIMAT0000072	ZNF670	93474
hsa-miR-18a-5p	MIMAT0000072	ZNF678	339500
hsa-miR-18a-5p	MIMAT0000072	ZNF703	80139
hsa-miR-18a-5p	MIMAT0000072	ZNF708	7562
hsa-miR-18a-5p	MIMAT0000072	ZNF711	7552
hsa-miR-18a-5p	MIMAT0000072	ZNF770	54989
hsa-miR-18a-5p	MIMAT0000072	ZSWIM6	57688
hsa-miR-18a-5p	MIMAT0000072	mTOR	2475
hsa-miR-26b-5p	MIMAT0000083	AAMDC	28971
hsa-miR-26b-5p	MIMAT0000083	ABCA1	19
hsa-miR-26b-5p	MIMAT0000083	ABCA6	23460
hsa-miR-26b-5p	MIMAT0000083	ABCB6	10058
hsa-miR-26b-5p	MIMAT0000083	ABCD1	215
hsa-miR-26b-5p	MIMAT0000083	ABCD4	5826
hsa-miR-26b-5p	MIMAT0000083	ABCF1	23
hsa-miR-26b-5p	MIMAT0000083	ABCG2	9429
hsa-miR-26b-5p	MIMAT0000083	ABCG4	64137
hsa-miR-26b-5p	MIMAT0000083	ABHD2	11057
hsa-miR-26b-5p	MIMAT0000083	ACAA2	10449
hsa-miR-26b-5p	MIMAT0000083	ACADM	34
hsa-miR-26b-5p	MIMAT0000083	ACADS	35
hsa-miR-26b-5p	MIMAT0000083	ACADSB	36
hsa-miR-26b-5p	MIMAT0000083	ACBD3	64746
hsa-miR-26b-5p	MIMAT0000083	ACBD5	91452
hsa-miR-26b-5p	MIMAT0000083	ACE2	59272
hsa-miR-26b-5p	MIMAT0000083	ACN9	57001
hsa-miR-26b-5p	MIMAT0000083	ACOX2	8309
hsa-miR-26b-5p	MIMAT0000083	ACSF2	80221
hsa-miR-26b-5p	MIMAT0000083	ACSL3	2181
hsa-miR-26b-5p	MIMAT0000083	ACTR5	79913
hsa-miR-26b-5p	MIMAT0000083	ACTR8	93973
hsa-miR-26b-5p	MIMAT0000083	ACVR1B	91
hsa-miR-26b-5p	MIMAT0000083	ADAM17	6868
hsa-miR-26b-5p	MIMAT0000083	ADAM18	8749
hsa-miR-26b-5p	MIMAT0000083	ADAM29	11086
hsa-miR-26b-5p	MIMAT0000083	ADAM9	8754
hsa-miR-26b-5p	MIMAT0000083	ADAMTS1	9510
hsa-miR-26b-5p	MIMAT0000083	ADAMTS12	81792
hsa-miR-26b-5p	MIMAT0000083	ADAP2	55803
hsa-miR-26b-5p	MIMAT0000083	ADARB1	104
hsa-miR-26b-5p	MIMAT0000083	ADGB	79747
hsa-miR-26b-5p	MIMAT0000083	ADGRE5	976
hsa-miR-26b-5p	MIMAT0000083	ADGRG6	57211
hsa-miR-26b-5p	MIMAT0000083	ADGRG7	84873
hsa-miR-26b-5p	MIMAT0000083	ADGRL2	23266
hsa-miR-26b-5p	MIMAT0000083	ADI1	55256
hsa-miR-26b-5p	MIMAT0000083	ADIPOQ	9370
hsa-miR-26b-5p	MIMAT0000083	ADM	133
hsa-miR-26b-5p	MIMAT0000083	ADM2	79924
hsa-miR-26b-5p	MIMAT0000083	ADNP	23394
hsa-miR-26b-5p	MIMAT0000083	ADPGK	83440
hsa-miR-26b-5p	MIMAT0000083	ADRA2A	150
hsa-miR-26b-5p	MIMAT0000083	AEN	64782
hsa-miR-26b-5p	MIMAT0000083	AFAP1	60312
hsa-miR-26b-5p	MIMAT0000083	AGL	178
hsa-miR-26b-5p	MIMAT0000083	AGMAT	79814
hsa-miR-26b-5p	MIMAT0000083	AGPAT3	56894
hsa-miR-26b-5p	MIMAT0000083	AGPAT5	55326
hsa-miR-26b-5p	MIMAT0000083	AGT	183
hsa-miR-26b-5p	MIMAT0000083	AGTPBP1	23287
hsa-miR-26b-5p	MIMAT0000083	AGTR1	185
hsa-miR-26b-5p	MIMAT0000083	AIFM1	9131
hsa-miR-26b-5p	MIMAT0000083	AK4	205
hsa-miR-26b-5p	MIMAT0000083	AKAP5	9495
hsa-miR-26b-5p	MIMAT0000083	AKIRIN1	79647
hsa-miR-26b-5p	MIMAT0000083	AKT1	207
hsa-miR-26b-5p	MIMAT0000083	ALDH6A1	4329
hsa-miR-26b-5p	MIMAT0000083	ALG1	56052
hsa-miR-26b-5p	MIMAT0000083	ALG3	10195
hsa-miR-26b-5p	MIMAT0000083	ALG9	79796
hsa-miR-26b-5p	MIMAT0000083	ALKBH4	54784
hsa-miR-26b-5p	MIMAT0000083	ALPI	248
hsa-miR-26b-5p	MIMAT0000083	ALPK3	57538
hsa-miR-26b-5p	MIMAT0000083	ALX1	8092
hsa-miR-26b-5p	MIMAT0000083	AMDHD2	51005
hsa-miR-26b-5p	MIMAT0000083	ANAPC1	64682
hsa-miR-26b-5p	MIMAT0000083	ANAPC13	25847
hsa-miR-26b-5p	MIMAT0000083	ANKRD36B	57730
hsa-miR-26b-5p	MIMAT0000083	ANKRD36BP1	84832
hsa-miR-26b-5p	MIMAT0000083	ANKRD46	157567
hsa-miR-26b-5p	MIMAT0000083	ANKRD52	283373
hsa-miR-26b-5p	MIMAT0000083	ANO2	57101
hsa-miR-26b-5p	MIMAT0000083	ANXA1	301
hsa-miR-26b-5p	MIMAT0000083	ANXA3	306
hsa-miR-26b-5p	MIMAT0000083	ANXA5	308
hsa-miR-26b-5p	MIMAT0000083	ANXA8	653145
hsa-miR-26b-5p	MIMAT0000083	ANXA8L1	728113
hsa-miR-26b-5p	MIMAT0000083	ANXA8L2	244
hsa-miR-26b-5p	MIMAT0000083	AOX1	316
hsa-miR-26b-5p	MIMAT0000083	AP1S3	130340
hsa-miR-26b-5p	MIMAT0000083	AP3M2	10947
hsa-miR-26b-5p	MIMAT0000083	APBB2	323
hsa-miR-26b-5p	MIMAT0000083	APOF	319
hsa-miR-26b-5p	MIMAT0000083	APOO	79135
hsa-miR-26b-5p	MIMAT0000083	AQR	9716
hsa-miR-26b-5p	MIMAT0000083	ARAP2	116984
hsa-miR-26b-5p	MIMAT0000083	ARF1	375
hsa-miR-26b-5p	MIMAT0000083	ARFIP2	23647
hsa-miR-26b-5p	MIMAT0000083	ARFRP1	10139
hsa-miR-26b-5p	MIMAT0000083	ARHGAP44	9912
hsa-miR-26b-5p	MIMAT0000083	ARHGEF39	84904
hsa-miR-26b-5p	MIMAT0000083	ARHGEF5	7984
hsa-miR-26b-5p	MIMAT0000083	ARID3B	10620
hsa-miR-26b-5p	MIMAT0000083	ARL17A	51326
hsa-miR-26b-5p	MIMAT0000083	ARL4A	10124
hsa-miR-26b-5p	MIMAT0000083	ARL4C	10123
hsa-miR-26b-5p	MIMAT0000083	ARL5A	26225
hsa-miR-26b-5p	MIMAT0000083	ARL8B	55207
hsa-miR-26b-5p	MIMAT0000083	ARMC1	55156
hsa-miR-26b-5p	MIMAT0000083	ARMC7	79637
hsa-miR-26b-5p	MIMAT0000083	ARMC8	25852
hsa-miR-26b-5p	MIMAT0000083	ARMCX2	9823
hsa-miR-26b-5p	MIMAT0000083	ARNT2	9915
hsa-miR-26b-5p	MIMAT0000083	ARNTL2	56938
hsa-miR-26b-5p	MIMAT0000083	ARPC5	10092
hsa-miR-26b-5p	MIMAT0000083	ARPP19	10776
hsa-miR-26b-5p	MIMAT0000083	ARRB1	408
hsa-miR-26b-5p	MIMAT0000083	ASF1B	55723
hsa-miR-26b-5p	MIMAT0000083	ASNA1	439
hsa-miR-26b-5p	MIMAT0000083	ASNS	440
hsa-miR-26b-5p	MIMAT0000083	ASPM	259266
hsa-miR-26b-5p	MIMAT0000083	ASPN	54829
hsa-miR-26b-5p	MIMAT0000083	ASTN2	23245
hsa-miR-26b-5p	MIMAT0000083	ASXL3	80816
hsa-miR-26b-5p	MIMAT0000083	ATAD2B	54454
hsa-miR-26b-5p	MIMAT0000083	ATAT1	79969
hsa-miR-26b-5p	MIMAT0000083	ATF2	1386
hsa-miR-26b-5p	MIMAT0000083	ATF3	467
hsa-miR-26b-5p	MIMAT0000083	ATP1A1	476
hsa-miR-26b-5p	MIMAT0000083	ATP1A3	478
hsa-miR-26b-5p	MIMAT0000083	ATP2A2	488
hsa-miR-26b-5p	MIMAT0000083	ATP2B1	490
hsa-miR-26b-5p	MIMAT0000083	ATP5SL	55101
hsa-miR-26b-5p	MIMAT0000083	ATP6AP1	537
hsa-miR-26b-5p	MIMAT0000083	ATP6AP2	10159
hsa-miR-26b-5p	MIMAT0000083	ATP6V0D1	9114
hsa-miR-26b-5p	MIMAT0000083	ATP6V1A	523
hsa-miR-26b-5p	MIMAT0000083	ATP7B	540
hsa-miR-26b-5p	MIMAT0000083	ATXN2L	11273
hsa-miR-26b-5p	MIMAT0000083	AUP1	550
hsa-miR-26b-5p	MIMAT0000083	B3GALT1	8708
hsa-miR-26b-5p	MIMAT0000083	B3GALT5	10317
hsa-miR-26b-5p	MIMAT0000083	BABAM1	29086
hsa-miR-26b-5p	MIMAT0000083	BACE1	23621
hsa-miR-26b-5p	MIMAT0000083	BAG3	9531
hsa-miR-26b-5p	MIMAT0000083	BAHD1	22893
hsa-miR-26b-5p	MIMAT0000083	BATF	10538
hsa-miR-26b-5p	MIMAT0000083	BATF3	55509
hsa-miR-26b-5p	MIMAT0000083	BCHE	590
hsa-miR-26b-5p	MIMAT0000083	BCL11B	64919
hsa-miR-26b-5p	MIMAT0000083	BCL3	602
hsa-miR-26b-5p	MIMAT0000083	BCL7B	9275
hsa-miR-26b-5p	MIMAT0000083	BCLAF1	9774
hsa-miR-26b-5p	MIMAT0000083	BEND4	389206
hsa-miR-26b-5p	MIMAT0000083	BGLAP	632
hsa-miR-26b-5p	MIMAT0000083	BID	637
hsa-miR-26b-5p	MIMAT0000083	BLNK	29760
hsa-miR-26b-5p	MIMAT0000083	BLOC1S2	282991
hsa-miR-26b-5p	MIMAT0000083	BLOC1S5	63915
hsa-miR-26b-5p	MIMAT0000083	BLVRB	645
hsa-miR-26b-5p	MIMAT0000083	BMP2	650
hsa-miR-26b-5p	MIMAT0000083	BMP2K	55589
hsa-miR-26b-5p	MIMAT0000083	BMP8B	656
hsa-miR-26b-5p	MIMAT0000083	BMPR1A	657
hsa-miR-26b-5p	MIMAT0000083	BMPR2	659
hsa-miR-26b-5p	MIMAT0000083	BNC1	646
hsa-miR-26b-5p	MIMAT0000083	BNC2	54796
hsa-miR-26b-5p	MIMAT0000083	BOLA2	552900
hsa-miR-26b-5p	MIMAT0000083	BOLA2B	654483
hsa-miR-26b-5p	MIMAT0000083	BORCS6	54785
hsa-miR-26b-5p	MIMAT0000083	BRCA1	672
hsa-miR-26b-5p	MIMAT0000083	BRD3	8019
hsa-miR-26b-5p	MIMAT0000083	BRD4	23476
hsa-miR-26b-5p	MIMAT0000083	BRD8	10902
hsa-miR-26b-5p	MIMAT0000083	BRDT	676
hsa-miR-26b-5p	MIMAT0000083	BRSK2	9024
hsa-miR-26b-5p	MIMAT0000083	BTG1	694
hsa-miR-26b-5p	MIMAT0000083	BTG2	7832
hsa-miR-26b-5p	MIMAT0000083	BTN3A3	10384
hsa-miR-26b-5p	MIMAT0000083	BUD31	8896
hsa-miR-26b-5p	MIMAT0000083	C10ORF12	26148
hsa-miR-26b-5p	MIMAT0000083	C11orf16	56673
hsa-miR-26b-5p	MIMAT0000083	C11orf30	56946
hsa-miR-26b-5p	MIMAT0000083	C12orf5	57103
hsa-miR-26b-5p	MIMAT0000083	C14orf2	9556
hsa-miR-26b-5p	MIMAT0000083	C14orf37	145407
hsa-miR-26b-5p	MIMAT0000083	C16ORF70	80262
hsa-miR-26b-5p	MIMAT0000083	C16orf70	80262
hsa-miR-26b-5p	MIMAT0000083	C17orf53	78995
hsa-miR-26b-5p	MIMAT0000083	C17orf59	54785
hsa-miR-26b-5p	MIMAT0000083	C18orf25	147339
hsa-miR-26b-5p	MIMAT0000083	C19orf52	90580
hsa-miR-26b-5p	MIMAT0000083	C1D	10438
hsa-miR-26b-5p	MIMAT0000083	C1GALT1C1	29071
hsa-miR-26b-5p	MIMAT0000083	C1QB	713
hsa-miR-26b-5p	MIMAT0000083	C1QTNF1	114897
hsa-miR-26b-5p	MIMAT0000083	C1QTNF9B-AS1	542767
hsa-miR-26b-5p	MIMAT0000083	C1orf216	127703
hsa-miR-26b-5p	MIMAT0000083	C1orf50	79078
hsa-miR-26b-5p	MIMAT0000083	C1orf63	57035
hsa-miR-26b-5p	MIMAT0000083	C22orf29	79680
hsa-miR-26b-5p	MIMAT0000083	C3	718
hsa-miR-26b-5p	MIMAT0000083	C5AR1	728
hsa-miR-26b-5p	MIMAT0000083	C6orf15	29113
hsa-miR-26b-5p	MIMAT0000083	C7orf10	79783
hsa-miR-26b-5p	MIMAT0000083	C7orf55-LUC7L2	100996928
hsa-miR-26b-5p	MIMAT0000083	C8orf33	65265
hsa-miR-26b-5p	MIMAT0000083	C9orf114	51490
hsa-miR-26b-5p	MIMAT0000083	C9orf16	79095
hsa-miR-26b-5p	MIMAT0000083	CA1	759
hsa-miR-26b-5p	MIMAT0000083	CA11	770
hsa-miR-26b-5p	MIMAT0000083	CA2	760
hsa-miR-26b-5p	MIMAT0000083	CA9	768
hsa-miR-26b-5p	MIMAT0000083	CAAP1	79886
hsa-miR-26b-5p	MIMAT0000083	CAB39L	81617
hsa-miR-26b-5p	MIMAT0000083	CACNA1S	779
hsa-miR-26b-5p	MIMAT0000083	CACNB2	783
hsa-miR-26b-5p	MIMAT0000083	CACNB4	785
hsa-miR-26b-5p	MIMAT0000083	CACNG3	10368
hsa-miR-26b-5p	MIMAT0000083	CAD	790
hsa-miR-26b-5p	MIMAT0000083	CADM1	23705
hsa-miR-26b-5p	MIMAT0000083	CAMK4	814
hsa-miR-26b-5p	MIMAT0000083	CAMKMT	79823
hsa-miR-26b-5p	MIMAT0000083	CAPN9	10753
hsa-miR-26b-5p	MIMAT0000083	CAPZA1	829
hsa-miR-26b-5p	MIMAT0000083	CARD14	79092
hsa-miR-26b-5p	MIMAT0000083	CARS2	79587
hsa-miR-26b-5p	MIMAT0000083	CASD1	64921
hsa-miR-26b-5p	MIMAT0000083	CASP3	836
hsa-miR-26b-5p	MIMAT0000083	CASP4	837
hsa-miR-26b-5p	MIMAT0000083	CASP7	840
hsa-miR-26b-5p	MIMAT0000083	CASP8	841
hsa-miR-26b-5p	MIMAT0000083	CASP9	842
hsa-miR-26b-5p	MIMAT0000083	CASQ1	844
hsa-miR-26b-5p	MIMAT0000083	CATSPERB	79820
hsa-miR-26b-5p	MIMAT0000083	CAV1	857
hsa-miR-26b-5p	MIMAT0000083	CAV2	858
hsa-miR-26b-5p	MIMAT0000083	CBLC	23624
hsa-miR-26b-5p	MIMAT0000083	CBLL1	79872
hsa-miR-26b-5p	MIMAT0000083	CBX6	23466
hsa-miR-26b-5p	MIMAT0000083	CBY1	25776
hsa-miR-26b-5p	MIMAT0000083	CCDC109B	55013
hsa-miR-26b-5p	MIMAT0000083	CCDC144A	9720
hsa-miR-26b-5p	MIMAT0000083	CCDC15	80071
hsa-miR-26b-5p	MIMAT0000083	CCDC170	80129
hsa-miR-26b-5p	MIMAT0000083	CCDC181	57821
hsa-miR-26b-5p	MIMAT0000083	CCDC25	55246
hsa-miR-26b-5p	MIMAT0000083	CCDC28A	25901
hsa-miR-26b-5p	MIMAT0000083	CCDC41	51134
hsa-miR-26b-5p	MIMAT0000083	CCDC53	51019
hsa-miR-26b-5p	MIMAT0000083	CCL2	6347
hsa-miR-26b-5p	MIMAT0000083	CCL27	10850
hsa-miR-26b-5p	MIMAT0000083	CCL7	6354
hsa-miR-26b-5p	MIMAT0000083	CCNB1IP1	57820
hsa-miR-26b-5p	MIMAT0000083	CCND1	595
hsa-miR-26b-5p	MIMAT0000083	CCND2	894
hsa-miR-26b-5p	MIMAT0000083	CCNDBP1	23582
hsa-miR-26b-5p	MIMAT0000083	CCNE1	898
hsa-miR-26b-5p	MIMAT0000083	CCNI	10983
hsa-miR-26b-5p	MIMAT0000083	CCNL2	81669
hsa-miR-26b-5p	MIMAT0000083	CCR6	1235
hsa-miR-26b-5p	MIMAT0000083	CCSER2	54462
hsa-miR-26b-5p	MIMAT0000083	CCT7	10574
hsa-miR-26b-5p	MIMAT0000083	CD248	57124
hsa-miR-26b-5p	MIMAT0000083	CD28	940
hsa-miR-26b-5p	MIMAT0000083	CD36	948
hsa-miR-26b-5p	MIMAT0000083	CD38	952
hsa-miR-26b-5p	MIMAT0000083	CD55	1604
hsa-miR-26b-5p	MIMAT0000083	CD97	976
hsa-miR-26b-5p	MIMAT0000083	CDC14B	8555
hsa-miR-26b-5p	MIMAT0000083	CDC25B	994
hsa-miR-26b-5p	MIMAT0000083	CDCA3	83461
hsa-miR-26b-5p	MIMAT0000083	CDH1	999
hsa-miR-26b-5p	MIMAT0000083	CDH5	1003
hsa-miR-26b-5p	MIMAT0000083	CDH9	1007
hsa-miR-26b-5p	MIMAT0000083	CDIPT	10423
hsa-miR-26b-5p	MIMAT0000083	CDK14	5218
hsa-miR-26b-5p	MIMAT0000083	CDK18	5129
hsa-miR-26b-5p	MIMAT0000083	CDK19	23097
hsa-miR-26b-5p	MIMAT0000083	CDK2	1017
hsa-miR-26b-5p	MIMAT0000083	CDK2AP2	10263
hsa-miR-26b-5p	MIMAT0000083	CDK5R1	8851
hsa-miR-26b-5p	MIMAT0000083	CDK6	1021
hsa-miR-26b-5p	MIMAT0000083	CDK9	1025
hsa-miR-26b-5p	MIMAT0000083	CDKL2	8999
hsa-miR-26b-5p	MIMAT0000083	CDKN2D	1032
hsa-miR-26b-5p	MIMAT0000083	CDV3	55573
hsa-miR-26b-5p	MIMAT0000083	CELA3B	23436
hsa-miR-26b-5p	MIMAT0000083	CEMP1	752014
hsa-miR-26b-5p	MIMAT0000083	CEND1	51286
hsa-miR-26b-5p	MIMAT0000083	CENPQ	55166
hsa-miR-26b-5p	MIMAT0000083	CEP83	51134
hsa-miR-26b-5p	MIMAT0000083	CEP85	64793
hsa-miR-26b-5p	MIMAT0000083	CERK	64781
hsa-miR-26b-5p	MIMAT0000083	CES2	8824
hsa-miR-26b-5p	MIMAT0000083	CES3	23491
hsa-miR-26b-5p	MIMAT0000083	CFI	3426
hsa-miR-26b-5p	MIMAT0000083	CH25H	9023
hsa-miR-26b-5p	MIMAT0000083	CHAC1	79094
hsa-miR-26b-5p	MIMAT0000083	CHAF1A	10036
hsa-miR-26b-5p	MIMAT0000083	CHD9	80205
hsa-miR-26b-5p	MIMAT0000083	CHEK2	11200
hsa-miR-26b-5p	MIMAT0000083	CHERP	10523
hsa-miR-26b-5p	MIMAT0000083	CHM	1121
hsa-miR-26b-5p	MIMAT0000083	CHMP3	51652
hsa-miR-26b-5p	MIMAT0000083	CHMP6	79643
hsa-miR-26b-5p	MIMAT0000083	CHMP7	91782
hsa-miR-26b-5p	MIMAT0000083	CHORDC1	26973
hsa-miR-26b-5p	MIMAT0000083	CHPF	79586
hsa-miR-26b-5p	MIMAT0000083	CHST12	55501
hsa-miR-26b-5p	MIMAT0000083	CHST15	51363
hsa-miR-26b-5p	MIMAT0000083	CHST4	10164
hsa-miR-26b-5p	MIMAT0000083	CHST7	56548
hsa-miR-26b-5p	MIMAT0000083	CIAO1	9391
hsa-miR-26b-5p	MIMAT0000083	CIB1	10519
hsa-miR-26b-5p	MIMAT0000083	CISH	1154
hsa-miR-26b-5p	MIMAT0000083	CKS2	1164
hsa-miR-26b-5p	MIMAT0000083	CLEC2B	9976
hsa-miR-26b-5p	MIMAT0000083	CLIC2	1193
hsa-miR-26b-5p	MIMAT0000083	CLINT1	9685
hsa-miR-26b-5p	MIMAT0000083	CLOCK	9575
hsa-miR-26b-5p	MIMAT0000083	CLSTN1	22883
hsa-miR-26b-5p	MIMAT0000083	CLSTN2	64084
hsa-miR-26b-5p	MIMAT0000083	CLTA	1211
hsa-miR-26b-5p	MIMAT0000083	CMC2	56942
hsa-miR-26b-5p	MIMAT0000083	CMC4	100272147
hsa-miR-26b-5p	MIMAT0000083	CMPK1	51727
hsa-miR-26b-5p	MIMAT0000083	CMTM6	54918
hsa-miR-26b-5p	MIMAT0000083	CNIH4	29097
hsa-miR-26b-5p	MIMAT0000083	CNNM2	54805
hsa-miR-26b-5p	MIMAT0000083	CNOT4	4850
hsa-miR-26b-5p	MIMAT0000083	CNPY3	10695
hsa-miR-26b-5p	MIMAT0000083	CNTFR	1271
hsa-miR-26b-5p	MIMAT0000083	CNTLN	54875
hsa-miR-26b-5p	MIMAT0000083	CNTRL	11064
hsa-miR-26b-5p	MIMAT0000083	COA4	51287
hsa-miR-26b-5p	MIMAT0000083	COASY	80347
hsa-miR-26b-5p	MIMAT0000083	COL12A1	1303
hsa-miR-26b-5p	MIMAT0000083	COL15A1	1306
hsa-miR-26b-5p	MIMAT0000083	COL1A2	1278
hsa-miR-26b-5p	MIMAT0000083	COL4A2	1284
hsa-miR-26b-5p	MIMAT0000083	COL4A4	1286
hsa-miR-26b-5p	MIMAT0000083	COL4A5	1287
hsa-miR-26b-5p	MIMAT0000083	COL5A1	1289
hsa-miR-26b-5p	MIMAT0000083	COLEC12	81035
hsa-miR-26b-5p	MIMAT0000083	COMMD3	23412
hsa-miR-26b-5p	MIMAT0000083	COPZ2	51226
hsa-miR-26b-5p	MIMAT0000083	COQ2	27235
hsa-miR-26b-5p	MIMAT0000083	COQ9	57017
hsa-miR-26b-5p	MIMAT0000083	COX2	4513
hsa-miR-26b-5p	MIMAT0000083	COX5A	9377
hsa-miR-26b-5p	MIMAT0000083	COX7A2L	9167
hsa-miR-26b-5p	MIMAT0000083	COX8A	1351
hsa-miR-26b-5p	MIMAT0000083	CPA1	1357
hsa-miR-26b-5p	MIMAT0000083	CPA4	51200
hsa-miR-26b-5p	MIMAT0000083	CPB2	1361
hsa-miR-26b-5p	MIMAT0000083	CPM	1368
hsa-miR-26b-5p	MIMAT0000083	CPN2	1370
hsa-miR-26b-5p	MIMAT0000083	CPSF2	53981
hsa-miR-26b-5p	MIMAT0000083	CPSF7	79869
hsa-miR-26b-5p	MIMAT0000083	CRADD	8738
hsa-miR-26b-5p	MIMAT0000083	CREBRF	153222
hsa-miR-26b-5p	MIMAT0000083	CREBZF	58487
hsa-miR-26b-5p	MIMAT0000083	CREG1	8804
hsa-miR-26b-5p	MIMAT0000083	CRELD1	78987
hsa-miR-26b-5p	MIMAT0000083	CRIM1	51232
hsa-miR-26b-5p	MIMAT0000083	CRIP2	1397
hsa-miR-26b-5p	MIMAT0000083	CRLF1	9244
hsa-miR-26b-5p	MIMAT0000083	CRTAM	56253
hsa-miR-26b-5p	MIMAT0000083	CRYAA	1409
hsa-miR-26b-5p	MIMAT0000083	CRYGC	1420
hsa-miR-26b-5p	MIMAT0000083	CRYL1	51084
hsa-miR-26b-5p	MIMAT0000083	CRYZ	1429
hsa-miR-26b-5p	MIMAT0000083	CSGALNACT2	55454
hsa-miR-26b-5p	MIMAT0000083	CSN3	1448
hsa-miR-26b-5p	MIMAT0000083	CSNK1A1	1452
hsa-miR-26b-5p	MIMAT0000083	CSNK1G1	53944
hsa-miR-26b-5p	MIMAT0000083	CSPG5	10675
hsa-miR-26b-5p	MIMAT0000083	CST2	1470
hsa-miR-26b-5p	MIMAT0000083	CST3	1471
hsa-miR-26b-5p	MIMAT0000083	CSTF2	1478
hsa-miR-26b-5p	MIMAT0000083	CTDNEP1	23399
hsa-miR-26b-5p	MIMAT0000083	CTGF	1490
hsa-miR-26b-5p	MIMAT0000083	CTH	1491
hsa-miR-26b-5p	MIMAT0000083	CTNS	1497
hsa-miR-26b-5p	MIMAT0000083	CTSD	1509
hsa-miR-26b-5p	MIMAT0000083	CTSL2	1515
hsa-miR-26b-5p	MIMAT0000083	CTSV	1515
hsa-miR-26b-5p	MIMAT0000083	CTSZ	1522
hsa-miR-26b-5p	MIMAT0000083	CXADR	1525
hsa-miR-26b-5p	MIMAT0000083	CXCL13	10563
hsa-miR-26b-5p	MIMAT0000083	CXCL6	6372
hsa-miR-26b-5p	MIMAT0000083	CXCL9	4283
hsa-miR-26b-5p	MIMAT0000083	CXCR1	3577
hsa-miR-26b-5p	MIMAT0000083	CXCR4	7852
hsa-miR-26b-5p	MIMAT0000083	CXCR6	10663
hsa-miR-26b-5p	MIMAT0000083	CXorf38	159013
hsa-miR-26b-5p	MIMAT0000083	CYB561D2	11068
hsa-miR-26b-5p	MIMAT0000083	CYB5R4	51167
hsa-miR-26b-5p	MIMAT0000083	CYBRD1	79901
hsa-miR-26b-5p	MIMAT0000083	CYLC2	1539
hsa-miR-26b-5p	MIMAT0000083	CYP11B2	1585
hsa-miR-26b-5p	MIMAT0000083	CYP24A1	1591
hsa-miR-26b-5p	MIMAT0000083	CYP27B1	1594
hsa-miR-26b-5p	MIMAT0000083	CYP2D6	1565
hsa-miR-26b-5p	MIMAT0000083	CYP2D7	1564
hsa-miR-26b-5p	MIMAT0000083	CYP2D7P1	1564
hsa-miR-26b-5p	MIMAT0000083	CYP2F1	1572
hsa-miR-26b-5p	MIMAT0000083	CYP4A11	1579
hsa-miR-26b-5p	MIMAT0000083	CYP4A22	284541
hsa-miR-26b-5p	MIMAT0000083	CYP4F11	57834
hsa-miR-26b-5p	MIMAT0000083	CYP4F8	11283
hsa-miR-26b-5p	MIMAT0000083	CYR61	3491
hsa-miR-26b-5p	MIMAT0000083	CYTH1	9267
hsa-miR-26b-5p	MIMAT0000083	CYTH2	9266
hsa-miR-26b-5p	MIMAT0000083	CYTIP	9595
hsa-miR-26b-5p	MIMAT0000083	DAB2	1601
hsa-miR-26b-5p	MIMAT0000083	DAK	26007
hsa-miR-26b-5p	MIMAT0000083	DAPK1	1612
hsa-miR-26b-5p	MIMAT0000083	DBNL	28988
hsa-miR-26b-5p	MIMAT0000083	DCAF10	79269
hsa-miR-26b-5p	MIMAT0000083	DCAF16	54876
hsa-miR-26b-5p	MIMAT0000083	DCAF8	50717
hsa-miR-26b-5p	MIMAT0000083	DCBLD2	131566
hsa-miR-26b-5p	MIMAT0000083	DCHS2	54798
hsa-miR-26b-5p	MIMAT0000083	DCP1A	55802
hsa-miR-26b-5p	MIMAT0000083	DCSTAMP	81501
hsa-miR-26b-5p	MIMAT0000083	DCTD	1635
hsa-miR-26b-5p	MIMAT0000083	DCTN3	11258
hsa-miR-26b-5p	MIMAT0000083	DCTN4	51164
hsa-miR-26b-5p	MIMAT0000083	DCTPP1	79077
hsa-miR-26b-5p	MIMAT0000083	DCUN1D2	55208
hsa-miR-26b-5p	MIMAT0000083	DDB2	1643
hsa-miR-26b-5p	MIMAT0000083	DDIT4	54541
hsa-miR-26b-5p	MIMAT0000083	DDX25	29118
hsa-miR-26b-5p	MIMAT0000083	DDX3X	1654
hsa-miR-26b-5p	MIMAT0000083	DDX6	1656
hsa-miR-26b-5p	MIMAT0000083	DDX60	55601
hsa-miR-26b-5p	MIMAT0000083	DEFA1	1667
hsa-miR-26b-5p	MIMAT0000083	DEFA3	1668
hsa-miR-26b-5p	MIMAT0000083	DEFB4A	1673
hsa-miR-26b-5p	MIMAT0000083	DEFB4B	100289462
hsa-miR-26b-5p	MIMAT0000083	DELEC1	50514
hsa-miR-26b-5p	MIMAT0000083	DEPDC1	55635
hsa-miR-26b-5p	MIMAT0000083	DERA	51071
hsa-miR-26b-5p	MIMAT0000083	DERL1	79139
hsa-miR-26b-5p	MIMAT0000083	DFNA5	1687
hsa-miR-26b-5p	MIMAT0000083	DGAT1	8694
hsa-miR-26b-5p	MIMAT0000083	DGKI	9162
hsa-miR-26b-5p	MIMAT0000083	DGKZ	8525
hsa-miR-26b-5p	MIMAT0000083	DHODH	1723
hsa-miR-26b-5p	MIMAT0000083	DHRS11	79154
hsa-miR-26b-5p	MIMAT0000083	DHX30	22907
hsa-miR-26b-5p	MIMAT0000083	DHX35	60625
hsa-miR-26b-5p	MIMAT0000083	DIABLO	56616
hsa-miR-26b-5p	MIMAT0000083	DIP2A	23181
hsa-miR-26b-5p	MIMAT0000083	DIS3	22894
hsa-miR-26b-5p	MIMAT0000083	DLGAP4	22839
hsa-miR-26b-5p	MIMAT0000083	DMAC2	55101
hsa-miR-26b-5p	MIMAT0000083	DMXL2	23312
hsa-miR-26b-5p	MIMAT0000083	DNAJA2	10294
hsa-miR-26b-5p	MIMAT0000083	DNAJA3	9093
hsa-miR-26b-5p	MIMAT0000083	DNAJB4	11080
hsa-miR-26b-5p	MIMAT0000083	DNAJC11	55735
hsa-miR-26b-5p	MIMAT0000083	DNAJC12	56521
hsa-miR-26b-5p	MIMAT0000083	DNAJC2	27000
hsa-miR-26b-5p	MIMAT0000083	DNAJC6	9829
hsa-miR-26b-5p	MIMAT0000083	DNAL4	10126
hsa-miR-26b-5p	MIMAT0000083	DNMBP	23268
hsa-miR-26b-5p	MIMAT0000083	DOCK10	55619
hsa-miR-26b-5p	MIMAT0000083	DONSON	29980
hsa-miR-26b-5p	MIMAT0000083	DPF3	8110
hsa-miR-26b-5p	MIMAT0000083	DPM1	8813
hsa-miR-26b-5p	MIMAT0000083	DPPA4	55211
hsa-miR-26b-5p	MIMAT0000083	DPY19L1	23333
hsa-miR-26b-5p	MIMAT0000083	DPYSL3	1809
hsa-miR-26b-5p	MIMAT0000083	DRD3	1814
hsa-miR-26b-5p	MIMAT0000083	DSC1	1823
hsa-miR-26b-5p	MIMAT0000083	DSCC1	79075
hsa-miR-26b-5p	MIMAT0000083	DTL	51514
hsa-miR-26b-5p	MIMAT0000083	DTNB	1838
hsa-miR-26b-5p	MIMAT0000083	DUSP1	1843
hsa-miR-26b-5p	MIMAT0000083	DUSP12	11266
hsa-miR-26b-5p	MIMAT0000083	DUSP14	11072
hsa-miR-26b-5p	MIMAT0000083	DUSP21	63904
hsa-miR-26b-5p	MIMAT0000083	DUSP22	56940
hsa-miR-26b-5p	MIMAT0000083	DUSP7	1849
hsa-miR-26b-5p	MIMAT0000083	DUT	1854
hsa-miR-26b-5p	MIMAT0000083	DVL3	1857
hsa-miR-26b-5p	MIMAT0000083	DYNC2LI1	51626
hsa-miR-26b-5p	MIMAT0000083	DYRK1A	1859
hsa-miR-26b-5p	MIMAT0000083	DYRK3	8444
hsa-miR-26b-5p	MIMAT0000083	E2F7	144455
hsa-miR-26b-5p	MIMAT0000083	EAF2	55840
hsa-miR-26b-5p	MIMAT0000083	EBNA1BP2	10969
hsa-miR-26b-5p	MIMAT0000083	ECH1	1891
hsa-miR-26b-5p	MIMAT0000083	ECT2	1894
hsa-miR-26b-5p	MIMAT0000083	EDEM3	80267
hsa-miR-26b-5p	MIMAT0000083	EDN2	1907
hsa-miR-26b-5p	MIMAT0000083	EED	8726
hsa-miR-26b-5p	MIMAT0000083	EEF1A1	1915
hsa-miR-26b-5p	MIMAT0000083	EFCAB14	9813
hsa-miR-26b-5p	MIMAT0000083	EFNA2	1943
hsa-miR-26b-5p	MIMAT0000083	EFNA4	1945
hsa-miR-26b-5p	MIMAT0000083	EGR3	1960
hsa-miR-26b-5p	MIMAT0000083	EHD1	10938
hsa-miR-26b-5p	MIMAT0000083	EI24	9538
hsa-miR-26b-5p	MIMAT0000083	EID2B	126272
hsa-miR-26b-5p	MIMAT0000083	EIF1AX	1964
hsa-miR-26b-5p	MIMAT0000083	EIF1AY	9086
hsa-miR-26b-5p	MIMAT0000083	EIF2AK3	9451
hsa-miR-26b-5p	MIMAT0000083	EIF2B1	1967
hsa-miR-26b-5p	MIMAT0000083	EIF4A1	1973
hsa-miR-26b-5p	MIMAT0000083	EIF4A3	9775
hsa-miR-26b-5p	MIMAT0000083	EIF4G2	1982
hsa-miR-26b-5p	MIMAT0000083	EIF5	1983
hsa-miR-26b-5p	MIMAT0000083	ELAVL2	1993
hsa-miR-26b-5p	MIMAT0000083	ELAVL3	1995
hsa-miR-26b-5p	MIMAT0000083	ELF4	2000
hsa-miR-26b-5p	MIMAT0000083	ELOA2	51224
hsa-miR-26b-5p	MIMAT0000083	ELOVL2	54898
hsa-miR-26b-5p	MIMAT0000083	ELP1	8518
hsa-miR-26b-5p	MIMAT0000083	EMC3	55831
hsa-miR-26b-5p	MIMAT0000083	EMC6	83460
hsa-miR-26b-5p	MIMAT0000083	EMC7	56851
hsa-miR-26b-5p	MIMAT0000083	EMP3	2014
hsa-miR-26b-5p	MIMAT0000083	EMSY	56946
hsa-miR-26b-5p	MIMAT0000083	ENDOG	2021
hsa-miR-26b-5p	MIMAT0000083	ENOSF1	55556
hsa-miR-26b-5p	MIMAT0000083	ENOX1	55068
hsa-miR-26b-5p	MIMAT0000083	ENTPD7	57089
hsa-miR-26b-5p	MIMAT0000083	EP300	2033
hsa-miR-26b-5p	MIMAT0000083	EP400	57634
hsa-miR-26b-5p	MIMAT0000083	EPB41L3	23136
hsa-miR-26b-5p	MIMAT0000083	EPHA2	1969
hsa-miR-26b-5p	MIMAT0000083	EPHX1	2052
hsa-miR-26b-5p	MIMAT0000083	EPPIN	57119
hsa-miR-26b-5p	MIMAT0000083	ERAP1	51752
hsa-miR-26b-5p	MIMAT0000083	ERAP2	64167
hsa-miR-26b-5p	MIMAT0000083	ERBB2IP	55914
hsa-miR-26b-5p	MIMAT0000083	ERBIN	55914
hsa-miR-26b-5p	MIMAT0000083	ERC1	23085
hsa-miR-26b-5p	MIMAT0000083	ERCC6L	54821
hsa-miR-26b-5p	MIMAT0000083	ERCC8	1161
hsa-miR-26b-5p	MIMAT0000083	ERI2	112479
hsa-miR-26b-5p	MIMAT0000083	ETF1	2107
hsa-miR-26b-5p	MIMAT0000083	ETV4	2118
hsa-miR-26b-5p	MIMAT0000083	EVI2A	2123
hsa-miR-26b-5p	MIMAT0000083	EXOC6B	23233
hsa-miR-26b-5p	MIMAT0000083	EXT2	2132
hsa-miR-26b-5p	MIMAT0000083	EZH2	2146
hsa-miR-26b-5p	MIMAT0000083	F13B	2165
hsa-miR-26b-5p	MIMAT0000083	F3	2152
hsa-miR-26b-5p	MIMAT0000083	FADS2	9415
hsa-miR-26b-5p	MIMAT0000083	FAF1	11124
hsa-miR-26b-5p	MIMAT0000083	FAHD2A	51011
hsa-miR-26b-5p	MIMAT0000083	FAHD2B	151313
hsa-miR-26b-5p	MIMAT0000083	FAM105A	54491
hsa-miR-26b-5p	MIMAT0000083	FAM107B	83641
hsa-miR-26b-5p	MIMAT0000083	FAM114A2	10827
hsa-miR-26b-5p	MIMAT0000083	FAM118A	55007
hsa-miR-26b-5p	MIMAT0000083	FAM126B	285172
hsa-miR-26b-5p	MIMAT0000083	FAM127B	26071
hsa-miR-26b-5p	MIMAT0000083	FAM135A	57579
hsa-miR-26b-5p	MIMAT0000083	FAM136A	84908
hsa-miR-26b-5p	MIMAT0000083	FAM168B	130074
hsa-miR-26b-5p	MIMAT0000083	FAM177A1	283635
hsa-miR-26b-5p	MIMAT0000083	FAM193A	8603
hsa-miR-26b-5p	MIMAT0000083	FAM198B	51313
hsa-miR-26b-5p	MIMAT0000083	FAM208B	54906
hsa-miR-26b-5p	MIMAT0000083	FAM20B	9917
hsa-miR-26b-5p	MIMAT0000083	FAM212B	55924
hsa-miR-26b-5p	MIMAT0000083	FAM3A	60343
hsa-miR-26b-5p	MIMAT0000083	FAM49B	51571
hsa-miR-26b-5p	MIMAT0000083	FAM98A	25940
hsa-miR-26b-5p	MIMAT0000083	FANCC	2176
hsa-miR-26b-5p	MIMAT0000083	FARP1	10160
hsa-miR-26b-5p	MIMAT0000083	FASLG	356
hsa-miR-26b-5p	MIMAT0000083	FAXC	84553
hsa-miR-26b-5p	MIMAT0000083	FBLN5	10516
hsa-miR-26b-5p	MIMAT0000083	FBXL6	26233
hsa-miR-26b-5p	MIMAT0000083	FBXO11	80204
hsa-miR-26b-5p	MIMAT0000083	FBXO24	26261
hsa-miR-26b-5p	MIMAT0000083	FBXO28	23219
hsa-miR-26b-5p	MIMAT0000083	FBXO3	26273
hsa-miR-26b-5p	MIMAT0000083	FBXO5	26271
hsa-miR-26b-5p	MIMAT0000083	FCGR1B	2210
hsa-miR-26b-5p	MIMAT0000083	FCN2	2220
hsa-miR-26b-5p	MIMAT0000083	FDFT1	2222
hsa-miR-26b-5p	MIMAT0000083	FDXR	2232
hsa-miR-26b-5p	MIMAT0000083	FES	2242
hsa-miR-26b-5p	MIMAT0000083	FGF23	8074
hsa-miR-26b-5p	MIMAT0000083	FGF9	2254
hsa-miR-26b-5p	MIMAT0000083	FGFR3	2261
hsa-miR-26b-5p	MIMAT0000083	FGGY	55277
hsa-miR-26b-5p	MIMAT0000083	FGL2	10875
hsa-miR-26b-5p	MIMAT0000083	FH	2271
hsa-miR-26b-5p	MIMAT0000083	FHL5	9457
hsa-miR-26b-5p	MIMAT0000083	FICD	11153
hsa-miR-26b-5p	MIMAT0000083	FIG4	9896
hsa-miR-26b-5p	MIMAT0000083	FIGF	2277
hsa-miR-26b-5p	MIMAT0000083	FKBP14	55033
hsa-miR-26b-5p	MIMAT0000083	FKBP1B	2281
hsa-miR-26b-5p	MIMAT0000083	FKBP2	2286
hsa-miR-26b-5p	MIMAT0000083	FKBP9	11328
hsa-miR-26b-5p	MIMAT0000083	FKBP9L	360132
hsa-miR-26b-5p	MIMAT0000083	FKBP9P1	360132
hsa-miR-26b-5p	MIMAT0000083	FKRP	79147
hsa-miR-26b-5p	MIMAT0000083	FKTN	2218
hsa-miR-26b-5p	MIMAT0000083	FMO3	2328
hsa-miR-26b-5p	MIMAT0000083	FN1	2335
hsa-miR-26b-5p	MIMAT0000083	FNDC3B	64778
hsa-miR-26b-5p	MIMAT0000083	FOLH1	2346
hsa-miR-26b-5p	MIMAT0000083	FOLR2	2350
hsa-miR-26b-5p	MIMAT0000083	FOXD2	2306
hsa-miR-26b-5p	MIMAT0000083	FOXE1	2304
hsa-miR-26b-5p	MIMAT0000083	FOXF2	2295
hsa-miR-26b-5p	MIMAT0000083	FOXG1	2290
hsa-miR-26b-5p	MIMAT0000083	FOXM1	2305
hsa-miR-26b-5p	MIMAT0000083	FPR1	2357
hsa-miR-26b-5p	MIMAT0000083	FRAT2	23401
hsa-miR-26b-5p	MIMAT0000083	FRS3	10817
hsa-miR-26b-5p	MIMAT0000083	FSTL1	11167
hsa-miR-26b-5p	MIMAT0000083	FTH1	2495
hsa-miR-26b-5p	MIMAT0000083	FUT8	2530
hsa-miR-26b-5p	MIMAT0000083	FZD5	7855
hsa-miR-26b-5p	MIMAT0000083	G3BP2	9908
hsa-miR-26b-5p	MIMAT0000083	G6PD	2539
hsa-miR-26b-5p	MIMAT0000083	GABARAP	11337
hsa-miR-26b-5p	MIMAT0000083	GABBR1	2550
hsa-miR-26b-5p	MIMAT0000083	GABRA3	2556
hsa-miR-26b-5p	MIMAT0000083	GABRB3	2562
hsa-miR-26b-5p	MIMAT0000083	GABRE	2564
hsa-miR-26b-5p	MIMAT0000083	GABRG3	2567
hsa-miR-26b-5p	MIMAT0000083	GADD45A	1647
hsa-miR-26b-5p	MIMAT0000083	GADD45GIP1	90480
hsa-miR-26b-5p	MIMAT0000083	GAL3ST1	9514
hsa-miR-26b-5p	MIMAT0000083	GALK1	2584
hsa-miR-26b-5p	MIMAT0000083	GALNT11	63917
hsa-miR-26b-5p	MIMAT0000083	GALNT3	2591
hsa-miR-26b-5p	MIMAT0000083	GALNT7	51809
hsa-miR-26b-5p	MIMAT0000083	GALR2	8811
hsa-miR-26b-5p	MIMAT0000083	GALR3	8484
hsa-miR-26b-5p	MIMAT0000083	GALT	2592
hsa-miR-26b-5p	MIMAT0000083	GAS2	2620
hsa-miR-26b-5p	MIMAT0000083	GATA2	2624
hsa-miR-26b-5p	MIMAT0000083	GATA4	2626
hsa-miR-26b-5p	MIMAT0000083	GBP2	2634
hsa-miR-26b-5p	MIMAT0000083	GCH1	2643
hsa-miR-26b-5p	MIMAT0000083	GCNT2	2651
hsa-miR-26b-5p	MIMAT0000083	GDAP1	54332
hsa-miR-26b-5p	MIMAT0000083	GDE1	51573
hsa-miR-26b-5p	MIMAT0000083	GDF10	2662
hsa-miR-26b-5p	MIMAT0000083	GDF11	10220
hsa-miR-26b-5p	MIMAT0000083	GDI1	2664
hsa-miR-26b-5p	MIMAT0000083	GEM	2669
hsa-miR-26b-5p	MIMAT0000083	GFOD1	54438
hsa-miR-26b-5p	MIMAT0000083	GFOD2	81577
hsa-miR-26b-5p	MIMAT0000083	GGA3	23163
hsa-miR-26b-5p	MIMAT0000083	GGH	8836
hsa-miR-26b-5p	MIMAT0000083	GHSR	2693
hsa-miR-26b-5p	MIMAT0000083	GID4	79018
hsa-miR-26b-5p	MIMAT0000083	GINS1	9837
hsa-miR-26b-5p	MIMAT0000083	GINS4	84296
hsa-miR-26b-5p	MIMAT0000083	GJA5	2702
hsa-miR-26b-5p	MIMAT0000083	GKN1	56287
hsa-miR-26b-5p	MIMAT0000083	GLI2	2736
hsa-miR-26b-5p	MIMAT0000083	GLRX	2745
hsa-miR-26b-5p	MIMAT0000083	GLRX2	51022
hsa-miR-26b-5p	MIMAT0000083	GLTP	51228
hsa-miR-26b-5p	MIMAT0000083	GMNN	51053
hsa-miR-26b-5p	MIMAT0000083	GNA13	10672
hsa-miR-26b-5p	MIMAT0000083	GNB3	2784
hsa-miR-26b-5p	MIMAT0000083	GNB5	10681
hsa-miR-26b-5p	MIMAT0000083	GNL3	26354
hsa-miR-26b-5p	MIMAT0000083	GNRHR	2798
hsa-miR-26b-5p	MIMAT0000083	GP1BB	2812
hsa-miR-26b-5p	MIMAT0000083	GPALPP1	55425
hsa-miR-26b-5p	MIMAT0000083	GPATCH2	55105
hsa-miR-26b-5p	MIMAT0000083	GPBP1L1	60313
hsa-miR-26b-5p	MIMAT0000083	GPC4	2239
hsa-miR-26b-5p	MIMAT0000083	GPNMB	10457
hsa-miR-26b-5p	MIMAT0000083	GPR1	2825
hsa-miR-26b-5p	MIMAT0000083	GPR107	57720
hsa-miR-26b-5p	MIMAT0000083	GPR126	57211
hsa-miR-26b-5p	MIMAT0000083	GPR135	64582
hsa-miR-26b-5p	MIMAT0000083	GPR17	2840
hsa-miR-26b-5p	MIMAT0000083	GPR183	1880
hsa-miR-26b-5p	MIMAT0000083	GPR22	2845
hsa-miR-26b-5p	MIMAT0000083	GPR27	2850
hsa-miR-26b-5p	MIMAT0000083	GPR39	2863
hsa-miR-26b-5p	MIMAT0000083	GPR63	81491
hsa-miR-26b-5p	MIMAT0000083	GPRC5A	9052
hsa-miR-26b-5p	MIMAT0000083	GPX4	2879
hsa-miR-26b-5p	MIMAT0000083	GRB14	2888
hsa-miR-26b-5p	MIMAT0000083	GRB7	2886
hsa-miR-26b-5p	MIMAT0000083	GREB1	9687
hsa-miR-26b-5p	MIMAT0000083	GREB1L	80000
hsa-miR-26b-5p	MIMAT0000083	GREM2	64388
hsa-miR-26b-5p	MIMAT0000083	GRHL2	79977
hsa-miR-26b-5p	MIMAT0000083	GRIK2	2898
hsa-miR-26b-5p	MIMAT0000083	GRK2	156
hsa-miR-26b-5p	MIMAT0000083	GRM8	2918
hsa-miR-26b-5p	MIMAT0000083	GRTP1	79774
hsa-miR-26b-5p	MIMAT0000083	GRWD1	83743
hsa-miR-26b-5p	MIMAT0000083	GSK3B	2932
hsa-miR-26b-5p	MIMAT0000083	GSPT2	23708
hsa-miR-26b-5p	MIMAT0000083	GSR	2936
hsa-miR-26b-5p	MIMAT0000083	GSTA1	2938
hsa-miR-26b-5p	MIMAT0000083	GSTP1	2950
hsa-miR-26b-5p	MIMAT0000083	GSTT2	2953
hsa-miR-26b-5p	MIMAT0000083	GSTT2B	653689
hsa-miR-26b-5p	MIMAT0000083	GTF2A1	2957
hsa-miR-26b-5p	MIMAT0000083	GTF2A2	2958
hsa-miR-26b-5p	MIMAT0000083	GTF2IRD2	84163
hsa-miR-26b-5p	MIMAT0000083	GTF2IRD2B	389524
hsa-miR-26b-5p	MIMAT0000083	GTPBP4	23560
hsa-miR-26b-5p	MIMAT0000083	GUF1	60558
hsa-miR-26b-5p	MIMAT0000083	GUSB	2990
hsa-miR-26b-5p	MIMAT0000083	GYS1	2997
hsa-miR-26b-5p	MIMAT0000083	HADH	3033
hsa-miR-26b-5p	MIMAT0000083	HAGH	3029
hsa-miR-26b-5p	MIMAT0000083	HAS2	3037
hsa-miR-26b-5p	MIMAT0000083	HAUS8	93323
hsa-miR-26b-5p	MIMAT0000083	HDAC5	10014
hsa-miR-26b-5p	MIMAT0000083	HECA	51696
hsa-miR-26b-5p	MIMAT0000083	HECTD3	79654
hsa-miR-26b-5p	MIMAT0000083	HERPUD1	9709
hsa-miR-26b-5p	MIMAT0000083	HEXA	3073
hsa-miR-26b-5p	MIMAT0000083	HEXB	3074
hsa-miR-26b-5p	MIMAT0000083	HGD	3081
hsa-miR-26b-5p	MIMAT0000083	HGF	3082
hsa-miR-26b-5p	MIMAT0000083	HHLA3	11147
hsa-miR-26b-5p	MIMAT0000083	HIPK1	204851
hsa-miR-26b-5p	MIMAT0000083	HIST1H1D	3007
hsa-miR-26b-5p	MIMAT0000083	HIST1H2BC	8347
hsa-miR-26b-5p	MIMAT0000083	HIST1H2BI	8346
hsa-miR-26b-5p	MIMAT0000083	HIST2H2BF	440689
hsa-miR-26b-5p	MIMAT0000083	HIST2H4A	8370
hsa-miR-26b-5p	MIMAT0000083	HIST2H4B	554313
hsa-miR-26b-5p	MIMAT0000083	HIVEP3	59269
hsa-miR-26b-5p	MIMAT0000083	HLA-DQB2	3120
hsa-miR-26b-5p	MIMAT0000083	HMGB1	3146
hsa-miR-26b-5p	MIMAT0000083	HMGN5	79366
hsa-miR-26b-5p	MIMAT0000083	HMOX1	3162
hsa-miR-26b-5p	MIMAT0000083	HNRNPA0	10949
hsa-miR-26b-5p	MIMAT0000083	HNRNPM	4670
hsa-miR-26b-5p	MIMAT0000083	HOXA9	3205
hsa-miR-26b-5p	MIMAT0000083	HOXB1	3211
hsa-miR-26b-5p	MIMAT0000083	HOXB7	3217
hsa-miR-26b-5p	MIMAT0000083	HOXC4	3221
hsa-miR-26b-5p	MIMAT0000083	HPS4	89781
hsa-miR-26b-5p	MIMAT0000083	HPSE	10855
hsa-miR-26b-5p	MIMAT0000083	HSD11B1	3290
hsa-miR-26b-5p	MIMAT0000083	HSD17B11	51170
hsa-miR-26b-5p	MIMAT0000083	HSD17B14	51171
hsa-miR-26b-5p	MIMAT0000083	HSD17B2	3294
hsa-miR-26b-5p	MIMAT0000083	HSD3B1	3283
hsa-miR-26b-5p	MIMAT0000083	HSF1	3297
hsa-miR-26b-5p	MIMAT0000083	HSF2	3298
hsa-miR-26b-5p	MIMAT0000083	HSF4	3299
hsa-miR-26b-5p	MIMAT0000083	HSPA12A	259217
hsa-miR-26b-5p	MIMAT0000083	HSPA13	6782
hsa-miR-26b-5p	MIMAT0000083	HSPA1L	3305
hsa-miR-26b-5p	MIMAT0000083	HSPA4	3308
hsa-miR-26b-5p	MIMAT0000083	HSPA8	3312
hsa-miR-26b-5p	MIMAT0000083	HSPB7	27129
hsa-miR-26b-5p	MIMAT0000083	HSPD1	3329
hsa-miR-26b-5p	MIMAT0000083	HTRA1	5654
hsa-miR-26b-5p	MIMAT0000083	HTT	3064
hsa-miR-26b-5p	MIMAT0000083	IAPP	3375
hsa-miR-26b-5p	MIMAT0000083	IBSP	3381
hsa-miR-26b-5p	MIMAT0000083	ICAM5	7087
hsa-miR-26b-5p	MIMAT0000083	ICE1	23379
hsa-miR-26b-5p	MIMAT0000083	ICMT	23463
hsa-miR-26b-5p	MIMAT0000083	ICT1	3396
hsa-miR-26b-5p	MIMAT0000083	ID1	3397
hsa-miR-26b-5p	MIMAT0000083	IDH2	3418
hsa-miR-26b-5p	MIMAT0000083	IDI1	3422
hsa-miR-26b-5p	MIMAT0000083	IER5	51278
hsa-miR-26b-5p	MIMAT0000083	IFI16	3428
hsa-miR-26b-5p	MIMAT0000083	IFI44	10561
hsa-miR-26b-5p	MIMAT0000083	IFIH1	64135
hsa-miR-26b-5p	MIMAT0000083	IFITM3	10410
hsa-miR-26b-5p	MIMAT0000083	IFNG	3458
hsa-miR-26b-5p	MIMAT0000083	IFNGR2	3460
hsa-miR-26b-5p	MIMAT0000083	IFRD1	3475
hsa-miR-26b-5p	MIMAT0000083	IFRD2	7866
hsa-miR-26b-5p	MIMAT0000083	IFT22	64792
hsa-miR-26b-5p	MIMAT0000083	IGF1	3479
hsa-miR-26b-5p	MIMAT0000083	IGF1R	3480
hsa-miR-26b-5p	MIMAT0000083	IGF2R	3482
hsa-miR-26b-5p	MIMAT0000083	IGFBP4	3487
hsa-miR-26b-5p	MIMAT0000083	IGFLR1	79713
hsa-miR-26b-5p	MIMAT0000083	IGHMBP2	3508
hsa-miR-26b-5p	MIMAT0000083	IGSF3	3321
hsa-miR-26b-5p	MIMAT0000083	IGSF6	10261
hsa-miR-26b-5p	MIMAT0000083	IKBKAP	8518
hsa-miR-26b-5p	MIMAT0000083	IKZF1	10320
hsa-miR-26b-5p	MIMAT0000083	IL12A	3592
hsa-miR-26b-5p	MIMAT0000083	IL13RA2	3598
hsa-miR-26b-5p	MIMAT0000083	IL17RB	55540
hsa-miR-26b-5p	MIMAT0000083	IL17RC	84818
hsa-miR-26b-5p	MIMAT0000083	IL1R2	7850
hsa-miR-26b-5p	MIMAT0000083	IL1RL1	9173
hsa-miR-26b-5p	MIMAT0000083	IL20RA	53832
hsa-miR-26b-5p	MIMAT0000083	IL22RA1	58985
hsa-miR-26b-5p	MIMAT0000083	IL3	3562
hsa-miR-26b-5p	MIMAT0000083	IL36RN	26525
hsa-miR-26b-5p	MIMAT0000083	IL6	3569
hsa-miR-26b-5p	MIMAT0000083	IL7R	3575
hsa-miR-26b-5p	MIMAT0000083	IMP3	55272
hsa-miR-26b-5p	MIMAT0000083	IMPG1	3617
hsa-miR-26b-5p	MIMAT0000083	ING2	3622
hsa-miR-26b-5p	MIMAT0000083	INHA	3623
hsa-miR-26b-5p	MIMAT0000083	INPP5A	3632
hsa-miR-26b-5p	MIMAT0000083	INPP5B	3633
hsa-miR-26b-5p	MIMAT0000083	INPP5D	3635
hsa-miR-26b-5p	MIMAT0000083	INPP5J	27124
hsa-miR-26b-5p	MIMAT0000083	INPP5K	51763
hsa-miR-26b-5p	MIMAT0000083	INSL4	3641
hsa-miR-26b-5p	MIMAT0000083	INSR	3643
hsa-miR-26b-5p	MIMAT0000083	INTS7	25896
hsa-miR-26b-5p	MIMAT0000083	IPO13	9670
hsa-miR-26b-5p	MIMAT0000083	IRF4	3662
hsa-miR-26b-5p	MIMAT0000083	IRGC	56269
hsa-miR-26b-5p	MIMAT0000083	ISOC2	79763
hsa-miR-26b-5p	MIMAT0000083	ITFG1	81533
hsa-miR-26b-5p	MIMAT0000083	ITGA2	3673
hsa-miR-26b-5p	MIMAT0000083	ITGA3	3675
hsa-miR-26b-5p	MIMAT0000083	ITGAX	3687
hsa-miR-26b-5p	MIMAT0000083	ITGB2	3689
hsa-miR-26b-5p	MIMAT0000083	ITM2A	9452
hsa-miR-26b-5p	MIMAT0000083	IVNS1ABP	10625
hsa-miR-26b-5p	MIMAT0000083	JAG1	182
hsa-miR-26b-5p	MIMAT0000083	JAM2	58494
hsa-miR-26b-5p	MIMAT0000083	JARID2	3720
hsa-miR-26b-5p	MIMAT0000083	JCAD	57608
hsa-miR-26b-5p	MIMAT0000083	JHDM1D	80853
hsa-miR-26b-5p	MIMAT0000083	JOSD1	9929
hsa-miR-26b-5p	MIMAT0000083	JUN	3725
hsa-miR-26b-5p	MIMAT0000083	KANK2	25959
hsa-miR-26b-5p	MIMAT0000083	KANSL3	55683
hsa-miR-26b-5p	MIMAT0000083	KAT2B	8850
hsa-miR-26b-5p	MIMAT0000083	KCNA5	3741
hsa-miR-26b-5p	MIMAT0000083	KCND1	3750
hsa-miR-26b-5p	MIMAT0000083	KCNF1	3754
hsa-miR-26b-5p	MIMAT0000083	KCNH4	23415
hsa-miR-26b-5p	MIMAT0000083	KCNN2	3781
hsa-miR-26b-5p	MIMAT0000083	KCNQ2	3785
hsa-miR-26b-5p	MIMAT0000083	KCTD14	65987
hsa-miR-26b-5p	MIMAT0000083	KCTD9	54793
hsa-miR-26b-5p	MIMAT0000083	KDELC1	79070
hsa-miR-26b-5p	MIMAT0000083	KDELR1	10945
hsa-miR-26b-5p	MIMAT0000083	KDM4A	9682
hsa-miR-26b-5p	MIMAT0000083	KDM5D	8284
hsa-miR-26b-5p	MIMAT0000083	KDM7A	80853
hsa-miR-26b-5p	MIMAT0000083	KEAP1	9817
hsa-miR-26b-5p	MIMAT0000083	KHDC1	80759
hsa-miR-26b-5p	MIMAT0000083	KHK	3795
hsa-miR-26b-5p	MIMAT0000083	KIAA0101	9768
hsa-miR-26b-5p	MIMAT0000083	KIAA0232	9778
hsa-miR-26b-5p	MIMAT0000083	KIAA0368	23392
hsa-miR-26b-5p	MIMAT0000083	KIAA0408	9729
hsa-miR-26b-5p	MIMAT0000083	KIAA0922	23240
hsa-miR-26b-5p	MIMAT0000083	KIAA0947	23379
hsa-miR-26b-5p	MIMAT0000083	KIAA1024	23251
hsa-miR-26b-5p	MIMAT0000083	KIAA1033	23325
hsa-miR-26b-5p	MIMAT0000083	KIAA1045	23349
hsa-miR-26b-5p	MIMAT0000083	KIAA1107	23285
hsa-miR-26b-5p	MIMAT0000083	KIAA1324	57535
hsa-miR-26b-5p	MIMAT0000083	KIAA1462	57608
hsa-miR-26b-5p	MIMAT0000083	KIAA1644	85352
hsa-miR-26b-5p	MIMAT0000083	KIAA1704	55425
hsa-miR-26b-5p	MIMAT0000083	KIF1B	23095
hsa-miR-26b-5p	MIMAT0000083	KIF1C	10749
hsa-miR-26b-5p	MIMAT0000083	KIF21B	23046
hsa-miR-26b-5p	MIMAT0000083	KIF3A	11127
hsa-miR-26b-5p	MIMAT0000083	KIF4A	24137
hsa-miR-26b-5p	MIMAT0000083	KIFC3	3801
hsa-miR-26b-5p	MIMAT0000083	KIR3DX1	90011
hsa-miR-26b-5p	MIMAT0000083	KLHDC10	23008
hsa-miR-26b-5p	MIMAT0000083	KLHL15	80311
hsa-miR-26b-5p	MIMAT0000083	KLHL21	9903
hsa-miR-26b-5p	MIMAT0000083	KLHL24	54800
hsa-miR-26b-5p	MIMAT0000083	KLHL42	57542
hsa-miR-26b-5p	MIMAT0000083	KLRC1	3821
hsa-miR-26b-5p	MIMAT0000083	KLRC2	3822
hsa-miR-26b-5p	MIMAT0000083	KLRC4	8302
hsa-miR-26b-5p	MIMAT0000083	KMT2C	58508
hsa-miR-26b-5p	MIMAT0000083	KMT5A	387893
hsa-miR-26b-5p	MIMAT0000083	KPNA2	3838
hsa-miR-26b-5p	MIMAT0000083	KPNA6	23633
hsa-miR-26b-5p	MIMAT0000083	KREMEN2	79412
hsa-miR-26b-5p	MIMAT0000083	KRT18	3875
hsa-miR-26b-5p	MIMAT0000083	KRT222	125113
hsa-miR-26b-5p	MIMAT0000083	KRT32	3882
hsa-miR-26b-5p	MIMAT0000083	KRT4	3851
hsa-miR-26b-5p	MIMAT0000083	KRT8	3856
hsa-miR-26b-5p	MIMAT0000083	KRTAP5-3	387266
hsa-miR-26b-5p	MIMAT0000083	KRTAP5-7	440050
hsa-miR-26b-5p	MIMAT0000083	L1CAM	3897
hsa-miR-26b-5p	MIMAT0000083	LACTB2	51110
hsa-miR-26b-5p	MIMAT0000083	LAMA3	3909
hsa-miR-26b-5p	MIMAT0000083	LAMP3	27074
hsa-miR-26b-5p	MIMAT0000083	LARP1	23367
hsa-miR-26b-5p	MIMAT0000083	LATS2	26524
hsa-miR-26b-5p	MIMAT0000083	LBH	81606
hsa-miR-26b-5p	MIMAT0000083	LCAT	3931
hsa-miR-26b-5p	MIMAT0000083	LDB2	9079
hsa-miR-26b-5p	MIMAT0000083	LETM1	3954
hsa-miR-26b-5p	MIMAT0000083	LGALSL	29094
hsa-miR-26b-5p	MIMAT0000083	LGMN	5641
hsa-miR-26b-5p	MIMAT0000083	LHX6	26468
hsa-miR-26b-5p	MIMAT0000083	LIAS	11019
hsa-miR-26b-5p	MIMAT0000083	LIF	3976
hsa-miR-26b-5p	MIMAT0000083	LIG1	3978
hsa-miR-26b-5p	MIMAT0000083	LIG4	3981
hsa-miR-26b-5p	MIMAT0000083	LILRA4	23547
hsa-miR-26b-5p	MIMAT0000083	LIN28A	79727
hsa-miR-26b-5p	MIMAT0000083	LINC00483	55018
hsa-miR-26b-5p	MIMAT0000083	LMAN2L	81562
hsa-miR-26b-5p	MIMAT0000083	LMCD1	29995
hsa-miR-26b-5p	MIMAT0000083	LMNB1	4001
hsa-miR-26b-5p	MIMAT0000083	LONP1	9361
hsa-miR-26b-5p	MIMAT0000083	LOXL2	4017
hsa-miR-26b-5p	MIMAT0000083	LPCAT1	79888
hsa-miR-26b-5p	MIMAT0000083	LPHN2	23266
hsa-miR-26b-5p	MIMAT0000083	LRFN3	79414
hsa-miR-26b-5p	MIMAT0000083	LRP1B	53353
hsa-miR-26b-5p	MIMAT0000083	LRP4	4038
hsa-miR-26b-5p	MIMAT0000083	LRPAP1	4043
hsa-miR-26b-5p	MIMAT0000083	LRRC17	10234
hsa-miR-26b-5p	MIMAT0000083	LRRC2	79442
hsa-miR-26b-5p	MIMAT0000083	LRRC20	55222
hsa-miR-26b-5p	MIMAT0000083	LRRC27	80313
hsa-miR-26b-5p	MIMAT0000083	LRRC40	55631
hsa-miR-26b-5p	MIMAT0000083	LRRC8D	55144
hsa-miR-26b-5p	MIMAT0000083	LRRC8E	80131
hsa-miR-26b-5p	MIMAT0000083	LRRTM4	80059
hsa-miR-26b-5p	MIMAT0000083	LSAMP	4045
hsa-miR-26b-5p	MIMAT0000083	LSM1	27257
hsa-miR-26b-5p	MIMAT0000083	LSM3	27258
hsa-miR-26b-5p	MIMAT0000083	LTA4H	4048
hsa-miR-26b-5p	MIMAT0000083	LUC7L	55692
hsa-miR-26b-5p	MIMAT0000083	LUC7L2	51631
hsa-miR-26b-5p	MIMAT0000083	LY6D	8581
hsa-miR-26b-5p	MIMAT0000083	LYZ	4069
hsa-miR-26b-5p	MIMAT0000083	MAD2L1	4085
hsa-miR-26b-5p	MIMAT0000083	MADD	8567
hsa-miR-26b-5p	MIMAT0000083	MAFG	4097
hsa-miR-26b-5p	MIMAT0000083	MAGEA11	4110
hsa-miR-26b-5p	MIMAT0000083	MAGEA9	4108
hsa-miR-26b-5p	MIMAT0000083	MAGEA9B	728269
hsa-miR-26b-5p	MIMAT0000083	MAGEC3	139081
hsa-miR-26b-5p	MIMAT0000083	MAGIX	79917
hsa-miR-26b-5p	MIMAT0000083	MAGT1	84061
hsa-miR-26b-5p	MIMAT0000083	MAN2A1	4124
hsa-miR-26b-5p	MIMAT0000083	MANF	7873
hsa-miR-26b-5p	MIMAT0000083	MANSC1	54682
hsa-miR-26b-5p	MIMAT0000083	MAP1B	4131
hsa-miR-26b-5p	MIMAT0000083	MAP1LC3C	440738
hsa-miR-26b-5p	MIMAT0000083	MAP2K4	6416
hsa-miR-26b-5p	MIMAT0000083	MAP3K12	7786
hsa-miR-26b-5p	MIMAT0000083	MAP4K3	8491
hsa-miR-26b-5p	MIMAT0000083	MAPK6	5597
hsa-miR-26b-5p	MIMAT0000083	MAPKAP1	79109
hsa-miR-26b-5p	MIMAT0000083	MARCHF1	55016
hsa-miR-26b-5p	MIMAT0000083	MARCHF3	115123
hsa-miR-26b-5p	MIMAT0000083	MAST4	375449
hsa-miR-26b-5p	MIMAT0000083	MAT2A	4144
hsa-miR-26b-5p	MIMAT0000083	MAT2B	27430
hsa-miR-26b-5p	MIMAT0000083	MATN3	4148
hsa-miR-26b-5p	MIMAT0000083	MATR3	9782
hsa-miR-26b-5p	MIMAT0000083	MB	4151
hsa-miR-26b-5p	MIMAT0000083	MBIP	51562
hsa-miR-26b-5p	MIMAT0000083	MCC	4163
hsa-miR-26b-5p	MIMAT0000083	MCL1	4170
hsa-miR-26b-5p	MIMAT0000083	MCM3	4172
hsa-miR-26b-5p	MIMAT0000083	MCM8	84515
hsa-miR-26b-5p	MIMAT0000083	MCMBP	79892
hsa-miR-26b-5p	MIMAT0000083	MCTP2	55784
hsa-miR-26b-5p	MIMAT0000083	MCUB	55013
hsa-miR-26b-5p	MIMAT0000083	MCUR1	63933
hsa-miR-26b-5p	MIMAT0000083	MDH1	4190
hsa-miR-26b-5p	MIMAT0000083	MDM1	56890
hsa-miR-26b-5p	MIMAT0000083	MDM2	4193
hsa-miR-26b-5p	MIMAT0000083	MEAF6	64769
hsa-miR-26b-5p	MIMAT0000083	MED22	6837
hsa-miR-26b-5p	MIMAT0000083	MED23	9439
hsa-miR-26b-5p	MIMAT0000083	MED31	51003
hsa-miR-26b-5p	MIMAT0000083	MED9	55090
hsa-miR-26b-5p	MIMAT0000083	MEF2C	4208
hsa-miR-26b-5p	MIMAT0000083	MEF2D	4209
hsa-miR-26b-5p	MIMAT0000083	MEGF8	1954
hsa-miR-26b-5p	MIMAT0000083	MEP1A	4224
hsa-miR-26b-5p	MIMAT0000083	MESD	23184
hsa-miR-26b-5p	MIMAT0000083	MESDC2	23184
hsa-miR-26b-5p	MIMAT0000083	METAP2	10988
hsa-miR-26b-5p	MIMAT0000083	METRN	79006
hsa-miR-26b-5p	MIMAT0000083	METTL16	79066
hsa-miR-26b-5p	MIMAT0000083	METTL2B	55798
hsa-miR-26b-5p	MIMAT0000083	METTL9	51108
hsa-miR-26b-5p	MIMAT0000083	MFHAS1	9258
hsa-miR-26b-5p	MIMAT0000083	MFSD12	126321
hsa-miR-26b-5p	MIMAT0000083	MFSD9	84804
hsa-miR-26b-5p	MIMAT0000083	MGP	4256
hsa-miR-26b-5p	MIMAT0000083	MGST3	4259
hsa-miR-26b-5p	MIMAT0000083	MIA3	375056
hsa-miR-26b-5p	MIMAT0000083	MICA	100507436
hsa-miR-26b-5p	MIMAT0000083	MICU2	221154
hsa-miR-26b-5p	MIMAT0000083	MIEN1	84299
hsa-miR-26b-5p	MIMAT0000083	MINDY1	55793
hsa-miR-26b-5p	MIMAT0000083	MIR22HG	84981
hsa-miR-26b-5p	MIMAT0000083	MKNK1	8569
hsa-miR-26b-5p	MIMAT0000083	MLNR	2862
hsa-miR-26b-5p	MIMAT0000083	MLXIP	22877
hsa-miR-26b-5p	MIMAT0000083	MMD	23531
hsa-miR-26b-5p	MIMAT0000083	MME	4311
hsa-miR-26b-5p	MIMAT0000083	MMP10	4319
hsa-miR-26b-5p	MIMAT0000083	MMP8	4317
hsa-miR-26b-5p	MIMAT0000083	MNAT1	4331
hsa-miR-26b-5p	MIMAT0000083	MNDA	4332
hsa-miR-26b-5p	MIMAT0000083	MORC4	79710
hsa-miR-26b-5p	MIMAT0000083	MPC1	51660
hsa-miR-26b-5p	MIMAT0000083	MPC2	25874
hsa-miR-26b-5p	MIMAT0000083	MPDU1	9526
hsa-miR-26b-5p	MIMAT0000083	MPDZ	8777
hsa-miR-26b-5p	MIMAT0000083	MPHOSPH8	54737
hsa-miR-26b-5p	MIMAT0000083	MPI	4351
hsa-miR-26b-5p	MIMAT0000083	MPV17	4358
hsa-miR-26b-5p	MIMAT0000083	MREG	55686
hsa-miR-26b-5p	MIMAT0000083	MRM1	79922
hsa-miR-26b-5p	MIMAT0000083	MRPL18	29074
hsa-miR-26b-5p	MIMAT0000083	MRPL22	29093
hsa-miR-26b-5p	MIMAT0000083	MRPL58	3396
hsa-miR-26b-5p	MIMAT0000083	MRPS15	64960
hsa-miR-26b-5p	MIMAT0000083	MRPS16	51021
hsa-miR-26b-5p	MIMAT0000083	MRPS18B	28973
hsa-miR-26b-5p	MIMAT0000083	MRPS2	51116
hsa-miR-26b-5p	MIMAT0000083	MRPS28	28957
hsa-miR-26b-5p	MIMAT0000083	MRPS34	65993
hsa-miR-26b-5p	MIMAT0000083	MSMO1	6307
hsa-miR-26b-5p	MIMAT0000083	MST4	51765
hsa-miR-26b-5p	MIMAT0000083	MT1HL1	645745
hsa-miR-26b-5p	MIMAT0000083	MT1M	4499
hsa-miR-26b-5p	MIMAT0000083	MT1P3	140851
hsa-miR-26b-5p	MIMAT0000083	MTA3	57504
hsa-miR-26b-5p	MIMAT0000083	MTARC2	54996
hsa-miR-26b-5p	MIMAT0000083	MTCH2	23788
hsa-miR-26b-5p	MIMAT0000083	MTCP1	4515
hsa-miR-26b-5p	MIMAT0000083	MTDH	92140
hsa-miR-26b-5p	MIMAT0000083	MTERF	7978
hsa-miR-26b-5p	MIMAT0000083	MTERF1	7978
hsa-miR-26b-5p	MIMAT0000083	MTERF4	130916
hsa-miR-26b-5p	MIMAT0000083	MTERFD2	130916
hsa-miR-26b-5p	MIMAT0000083	MTHFS	10588
hsa-miR-26b-5p	MIMAT0000083	MTMR12	54545
hsa-miR-26b-5p	MIMAT0000083	MTOR	2475
hsa-miR-26b-5p	MIMAT0000083	MTX1	4580
hsa-miR-26b-5p	MIMAT0000083	MUC7	4589
hsa-miR-26b-5p	MIMAT0000083	MVD	4597
hsa-miR-26b-5p	MIMAT0000083	MXI1	4601
hsa-miR-26b-5p	MIMAT0000083	MYBBP1A	10514
hsa-miR-26b-5p	MIMAT0000083	MYBPC1	4604
hsa-miR-26b-5p	MIMAT0000083	MYEF2	50804
hsa-miR-26b-5p	MIMAT0000083	MYOG	4656
hsa-miR-26b-5p	MIMAT0000083	MYOZ3	91977
hsa-miR-26b-5p	MIMAT0000083	MYT1L	23040
hsa-miR-26b-5p	MIMAT0000083	N6AMT1	29104
hsa-miR-26b-5p	MIMAT0000083	NAA40	79829
hsa-miR-26b-5p	MIMAT0000083	NAA50	80218
hsa-miR-26b-5p	MIMAT0000083	NABP1	64859
hsa-miR-26b-5p	MIMAT0000083	NACC2	138151
hsa-miR-26b-5p	MIMAT0000083	NAE1	8883
hsa-miR-26b-5p	MIMAT0000083	NAGK	55577
hsa-miR-26b-5p	MIMAT0000083	NAMPT	10135
hsa-miR-26b-5p	MIMAT0000083	NAP1L1	4673
hsa-miR-26b-5p	MIMAT0000083	NARS2	79731
hsa-miR-26b-5p	MIMAT0000083	NAT1	9
hsa-miR-26b-5p	MIMAT0000083	NCAM2	4685
hsa-miR-26b-5p	MIMAT0000083	NCAPG2	54892
hsa-miR-26b-5p	MIMAT0000083	NCBP1	4686
hsa-miR-26b-5p	MIMAT0000083	NDUFA1	4694
hsa-miR-26b-5p	MIMAT0000083	NDUFA5	4698
hsa-miR-26b-5p	MIMAT0000083	NDUFB1	4707
hsa-miR-26b-5p	MIMAT0000083	NDUFB11	54539
hsa-miR-26b-5p	MIMAT0000083	NDUFB4	4710
hsa-miR-26b-5p	MIMAT0000083	NDUFB5	4711
hsa-miR-26b-5p	MIMAT0000083	NDUFS7	374291
hsa-miR-26b-5p	MIMAT0000083	NDUFS8	4728
hsa-miR-26b-5p	MIMAT0000083	NEK9	91754
hsa-miR-26b-5p	MIMAT0000083	NELFCD	51497
hsa-miR-26b-5p	MIMAT0000083	NELFE	7936
hsa-miR-26b-5p	MIMAT0000083	NET1	10276
hsa-miR-26b-5p	MIMAT0000083	NFE2L2	4780
hsa-miR-26b-5p	MIMAT0000083	NFKB1	4790
hsa-miR-26b-5p	MIMAT0000083	NFKBIE	4794
hsa-miR-26b-5p	MIMAT0000083	NIP7	51388
hsa-miR-26b-5p	MIMAT0000083	NKX2-2	4821
hsa-miR-26b-5p	MIMAT0000083	NKX2-5	1482
hsa-miR-26b-5p	MIMAT0000083	NKX3-2	579
hsa-miR-26b-5p	MIMAT0000083	NLGN4X	57502
hsa-miR-26b-5p	MIMAT0000083	NMD3	51068
hsa-miR-26b-5p	MIMAT0000083	NME5	8382
hsa-miR-26b-5p	MIMAT0000083	NMRK1	54981
hsa-miR-26b-5p	MIMAT0000083	NMRK2	27231
hsa-miR-26b-5p	MIMAT0000083	NOC3L	64318
hsa-miR-26b-5p	MIMAT0000083	NOP10	55505
hsa-miR-26b-5p	MIMAT0000083	NOP2	4839
hsa-miR-26b-5p	MIMAT0000083	NOX3	50508
hsa-miR-26b-5p	MIMAT0000083	NPRL2	10641
hsa-miR-26b-5p	MIMAT0000083	NPTN	27020
hsa-miR-26b-5p	MIMAT0000083	NPTXR	23467
hsa-miR-26b-5p	MIMAT0000083	NR0B2	8431
hsa-miR-26b-5p	MIMAT0000083	NR2C2	7182
hsa-miR-26b-5p	MIMAT0000083	NR2E1	7101
hsa-miR-26b-5p	MIMAT0000083	NR4A3	8013
hsa-miR-26b-5p	MIMAT0000083	NRBP1	29959
hsa-miR-26b-5p	MIMAT0000083	NRD1	4898
hsa-miR-26b-5p	MIMAT0000083	NRDC	4898
hsa-miR-26b-5p	MIMAT0000083	NRN1	51299
hsa-miR-26b-5p	MIMAT0000083	NSA2	10412
hsa-miR-26b-5p	MIMAT0000083	NSF	4905
hsa-miR-26b-5p	MIMAT0000083	NSL1	25936
hsa-miR-26b-5p	MIMAT0000083	NSMAF	8439
hsa-miR-26b-5p	MIMAT0000083	NT5DC2	64943
hsa-miR-26b-5p	MIMAT0000083	NTNG1	22854
hsa-miR-26b-5p	MIMAT0000083	NTSR1	4923
hsa-miR-26b-5p	MIMAT0000083	NUBP2	10101
hsa-miR-26b-5p	MIMAT0000083	NUCB2	4925
hsa-miR-26b-5p	MIMAT0000083	NUCKS1	64710
hsa-miR-26b-5p	MIMAT0000083	NUDC	10726
hsa-miR-26b-5p	MIMAT0000083	NUDT19	390916
hsa-miR-26b-5p	MIMAT0000083	NUFIP2	57532
hsa-miR-26b-5p	MIMAT0000083	NUP153	9972
hsa-miR-26b-5p	MIMAT0000083	NUPL2	11097
hsa-miR-26b-5p	MIMAT0000083	NUS1	116150
hsa-miR-26b-5p	MIMAT0000083	NVL	4931
hsa-miR-26b-5p	MIMAT0000083	NWD1	284434
hsa-miR-26b-5p	MIMAT0000083	NXPH4	11247
hsa-miR-26b-5p	MIMAT0000083	NYX	60506
hsa-miR-26b-5p	MIMAT0000083	OAZ1	4946
hsa-miR-26b-5p	MIMAT0000083	OAZ2	4947
hsa-miR-26b-5p	MIMAT0000083	OCIAD2	132299
hsa-miR-26b-5p	MIMAT0000083	ODAM	54959
hsa-miR-26b-5p	MIMAT0000083	ODF2	4957
hsa-miR-26b-5p	MIMAT0000083	OFD1	8481
hsa-miR-26b-5p	MIMAT0000083	OR10H1	26539
hsa-miR-26b-5p	MIMAT0000083	OR10H2	26538
hsa-miR-26b-5p	MIMAT0000083	OR10H5	284433
hsa-miR-26b-5p	MIMAT0000083	OR1A2	26189
hsa-miR-26b-5p	MIMAT0000083	OR2F2	135948
hsa-miR-26b-5p	MIMAT0000083	OR2J3	442186
hsa-miR-26b-5p	MIMAT0000083	OR2S2	56656
hsa-miR-26b-5p	MIMAT0000083	OR2W1	26692
hsa-miR-26b-5p	MIMAT0000083	ORC6	23594
hsa-miR-26b-5p	MIMAT0000083	OSTF1	26578
hsa-miR-26b-5p	MIMAT0000083	OSTM1	28962
hsa-miR-26b-5p	MIMAT0000083	OTC	5009
hsa-miR-26b-5p	MIMAT0000083	OTUD1	220213
hsa-miR-26b-5p	MIMAT0000083	OTUD4	54726
hsa-miR-26b-5p	MIMAT0000083	OXA1L	5018
hsa-miR-26b-5p	MIMAT0000083	OXCT1	5019
hsa-miR-26b-5p	MIMAT0000083	OXSR1	9943
hsa-miR-26b-5p	MIMAT0000083	P2RX2	22953
hsa-miR-26b-5p	MIMAT0000083	P2RY6	5031
hsa-miR-26b-5p	MIMAT0000083	PACRG	135138
hsa-miR-26b-5p	MIMAT0000083	PAF1	54623
hsa-miR-26b-5p	MIMAT0000083	PAK1	5058
hsa-miR-26b-5p	MIMAT0000083	PAK6	56924
hsa-miR-26b-5p	MIMAT0000083	PANK3	79646
hsa-miR-26b-5p	MIMAT0000083	PAPPA	5069
hsa-miR-26b-5p	MIMAT0000083	PAQR4	124222
hsa-miR-26b-5p	MIMAT0000083	PAQR6	79957
hsa-miR-26b-5p	MIMAT0000083	PARK2	5071
hsa-miR-26b-5p	MIMAT0000083	PARK7	11315
hsa-miR-26b-5p	MIMAT0000083	PARP11	57097
hsa-miR-26b-5p	MIMAT0000083	PARP4	143
hsa-miR-26b-5p	MIMAT0000083	PARP6	56965
hsa-miR-26b-5p	MIMAT0000083	PBLD	64081
hsa-miR-26b-5p	MIMAT0000083	PBX3	5090
hsa-miR-26b-5p	MIMAT0000083	PBXIP1	57326
hsa-miR-26b-5p	MIMAT0000083	PCBP3	54039
hsa-miR-26b-5p	MIMAT0000083	PCCA	5095
hsa-miR-26b-5p	MIMAT0000083	PCCB	5096
hsa-miR-26b-5p	MIMAT0000083	PCDHA11	56138
hsa-miR-26b-5p	MIMAT0000083	PCDHA4	56144
hsa-miR-26b-5p	MIMAT0000083	PCDHA6	56142
hsa-miR-26b-5p	MIMAT0000083	PCDHB8	56128
hsa-miR-26b-5p	MIMAT0000083	PCK1	5105
hsa-miR-26b-5p	MIMAT0000083	PCLAF	9768
hsa-miR-26b-5p	MIMAT0000083	PCNA	5111
hsa-miR-26b-5p	MIMAT0000083	PCNT	5116
hsa-miR-26b-5p	MIMAT0000083	PCOLCE2	26577
hsa-miR-26b-5p	MIMAT0000083	PCOTH	542767
hsa-miR-26b-5p	MIMAT0000083	PCSK1	5122
hsa-miR-26b-5p	MIMAT0000083	PCYOX1	51449
hsa-miR-26b-5p	MIMAT0000083	PDCD10	11235
hsa-miR-26b-5p	MIMAT0000083	PDCL3	79031
hsa-miR-26b-5p	MIMAT0000083	PDE11A	50940
hsa-miR-26b-5p	MIMAT0000083	PDE12	201626
hsa-miR-26b-5p	MIMAT0000083	PDE4A	5141
hsa-miR-26b-5p	MIMAT0000083	PDE4B	5142
hsa-miR-26b-5p	MIMAT0000083	PDE4C	5143
hsa-miR-26b-5p	MIMAT0000083	PDE4DIP	9659
hsa-miR-26b-5p	MIMAT0000083	PDGFB	5155
hsa-miR-26b-5p	MIMAT0000083	PDGFRA	5156
hsa-miR-26b-5p	MIMAT0000083	PDGFRL	5157
hsa-miR-26b-5p	MIMAT0000083	PDHA2	5161
hsa-miR-26b-5p	MIMAT0000083	PDHX	8050
hsa-miR-26b-5p	MIMAT0000083	PDIA5	10954
hsa-miR-26b-5p	MIMAT0000083	PDK1	5163
hsa-miR-26b-5p	MIMAT0000083	PDK4	5166
hsa-miR-26b-5p	MIMAT0000083	PDLIM1	9124
hsa-miR-26b-5p	MIMAT0000083	PDSS2	57107
hsa-miR-26b-5p	MIMAT0000083	PER3	8863
hsa-miR-26b-5p	MIMAT0000083	PEX11A	8800
hsa-miR-26b-5p	MIMAT0000083	PEX5L	51555
hsa-miR-26b-5p	MIMAT0000083	PFDN5	5204
hsa-miR-26b-5p	MIMAT0000083	PFKFB3	5209
hsa-miR-26b-5p	MIMAT0000083	PFKP	5214
hsa-miR-26b-5p	MIMAT0000083	PFN2	5217
hsa-miR-26b-5p	MIMAT0000083	PHAX	51808
hsa-miR-26b-5p	MIMAT0000083	PHF24	23349
hsa-miR-26b-5p	MIMAT0000083	PHGDH	26227
hsa-miR-26b-5p	MIMAT0000083	PHKA2	5256
hsa-miR-26b-5p	MIMAT0000083	PHLDA1	22822
hsa-miR-26b-5p	MIMAT0000083	PHLDA2	7262
hsa-miR-26b-5p	MIMAT0000083	PHLPP2	23035
hsa-miR-26b-5p	MIMAT0000083	PIAS2	9063
hsa-miR-26b-5p	MIMAT0000083	PIDD	55367
hsa-miR-26b-5p	MIMAT0000083	PIDD1	55367
hsa-miR-26b-5p	MIMAT0000083	PIGA	5277
hsa-miR-26b-5p	MIMAT0000083	PIK3CG	5294
hsa-miR-26b-5p	MIMAT0000083	PIK3R4	30849
hsa-miR-26b-5p	MIMAT0000083	PIM1	5292
hsa-miR-26b-5p	MIMAT0000083	PIM2	11040
hsa-miR-26b-5p	MIMAT0000083	PIP5K1C	23396
hsa-miR-26b-5p	MIMAT0000083	PITPNC1	26207
hsa-miR-26b-5p	MIMAT0000083	PKD2	5311
hsa-miR-26b-5p	MIMAT0000083	PKIA	5569
hsa-miR-26b-5p	MIMAT0000083	PKN1	5585
hsa-miR-26b-5p	MIMAT0000083	PLAC8	51316
hsa-miR-26b-5p	MIMAT0000083	PLAG1	5324
hsa-miR-26b-5p	MIMAT0000083	PLCB2	5330
hsa-miR-26b-5p	MIMAT0000083	PLCB4	5332
hsa-miR-26b-5p	MIMAT0000083	PLCH2	9651
hsa-miR-26b-5p	MIMAT0000083	PLEKHA1	59338
hsa-miR-26b-5p	MIMAT0000083	PLGRKT	55848
hsa-miR-26b-5p	MIMAT0000083	PLOD2	5352
hsa-miR-26b-5p	MIMAT0000083	PLPP1	8611
hsa-miR-26b-5p	MIMAT0000083	PLS1	5357
hsa-miR-26b-5p	MIMAT0000083	PLXNA2	5362
hsa-miR-26b-5p	MIMAT0000083	PLXNA4	91584
hsa-miR-26b-5p	MIMAT0000083	PLXNC1	10154
hsa-miR-26b-5p	MIMAT0000083	PMAIP1	5366
hsa-miR-26b-5p	MIMAT0000083	PMF1	11243
hsa-miR-26b-5p	MIMAT0000083	PMP22	5376
hsa-miR-26b-5p	MIMAT0000083	PMPCA	23203
hsa-miR-26b-5p	MIMAT0000083	PNKP	11284
hsa-miR-26b-5p	MIMAT0000083	PNMT	5409
hsa-miR-26b-5p	MIMAT0000083	PNOC	5368
hsa-miR-26b-5p	MIMAT0000083	PNPLA3	80339
hsa-miR-26b-5p	MIMAT0000083	PNRC1	10957
hsa-miR-26b-5p	MIMAT0000083	PODNL1	79883
hsa-miR-26b-5p	MIMAT0000083	PODXL	5420
hsa-miR-26b-5p	MIMAT0000083	POFUT2	23275
hsa-miR-26b-5p	MIMAT0000083	POLA1	5422
hsa-miR-26b-5p	MIMAT0000083	POLD4	57804
hsa-miR-26b-5p	MIMAT0000083	POLE3	54107
hsa-miR-26b-5p	MIMAT0000083	POLG	5428
hsa-miR-26b-5p	MIMAT0000083	POLR2E	5434
hsa-miR-26b-5p	MIMAT0000083	POLR2F	5435
hsa-miR-26b-5p	MIMAT0000083	POLR2G	5436
hsa-miR-26b-5p	MIMAT0000083	POLR2H	5437
hsa-miR-26b-5p	MIMAT0000083	POLR3G	10622
hsa-miR-26b-5p	MIMAT0000083	POM121L1P	25812
hsa-miR-26b-5p	MIMAT0000083	POMP	51371
hsa-miR-26b-5p	MIMAT0000083	POP4	10775
hsa-miR-26b-5p	MIMAT0000083	POTEF	728378
hsa-miR-26b-5p	MIMAT0000083	POTEG	404785
hsa-miR-26b-5p	MIMAT0000083	POTEJ	653781
hsa-miR-26b-5p	MIMAT0000083	POU2F1	5451
hsa-miR-26b-5p	MIMAT0000083	POU2F3	25833
hsa-miR-26b-5p	MIMAT0000083	POU4F1	5457
hsa-miR-26b-5p	MIMAT0000083	POU4F3	5459
hsa-miR-26b-5p	MIMAT0000083	PP13439	100128046
hsa-miR-26b-5p	MIMAT0000083	PPAP2A	8611
hsa-miR-26b-5p	MIMAT0000083	PPAT	5471
hsa-miR-26b-5p	MIMAT0000083	PPIC	5480
hsa-miR-26b-5p	MIMAT0000083	PPM1D	8493
hsa-miR-26b-5p	MIMAT0000083	PPP1CC	5501
hsa-miR-26b-5p	MIMAT0000083	PPP1R14B	26472
hsa-miR-26b-5p	MIMAT0000083	PPP1R15B	84919
hsa-miR-26b-5p	MIMAT0000083	PPP2R2A	5520
hsa-miR-26b-5p	MIMAT0000083	PPP2R5D	5528
hsa-miR-26b-5p	MIMAT0000083	PPP3R1	5534
hsa-miR-26b-5p	MIMAT0000083	PPP4R3A	55671
hsa-miR-26b-5p	MIMAT0000083	PPT1	5538
hsa-miR-26b-5p	MIMAT0000083	PPTC7	160760
hsa-miR-26b-5p	MIMAT0000083	PQBP1	10084
hsa-miR-26b-5p	MIMAT0000083	PRDM13	59336
hsa-miR-26b-5p	MIMAT0000083	PRICKLE3	4007
hsa-miR-26b-5p	MIMAT0000083	PRKAA1	5562
hsa-miR-26b-5p	MIMAT0000083	PRKCD	5580
hsa-miR-26b-5p	MIMAT0000083	PRKN	5071
hsa-miR-26b-5p	MIMAT0000083	PRKX	5613
hsa-miR-26b-5p	MIMAT0000083	PROSER3	148137
hsa-miR-26b-5p	MIMAT0000083	PRPS2	5634
hsa-miR-26b-5p	MIMAT0000083	PRR14	78994
hsa-miR-26b-5p	MIMAT0000083	PRR4	11272
hsa-miR-26b-5p	MIMAT0000083	PRR5L	79899
hsa-miR-26b-5p	MIMAT0000083	PRR7	80758
hsa-miR-26b-5p	MIMAT0000083	PRRG3	79057
hsa-miR-26b-5p	MIMAT0000083	PRSS16	10279
hsa-miR-26b-5p	MIMAT0000083	PRY	9081
hsa-miR-26b-5p	MIMAT0000083	PRY2	442862
hsa-miR-26b-5p	MIMAT0000083	PRYP3	442865
hsa-miR-26b-5p	MIMAT0000083	PRYP4	442866
hsa-miR-26b-5p	MIMAT0000083	PSAT1	29968
hsa-miR-26b-5p	MIMAT0000083	PSMB7	5695
hsa-miR-26b-5p	MIMAT0000083	PSMB8	5696
hsa-miR-26b-5p	MIMAT0000083	PSMC1	5700
hsa-miR-26b-5p	MIMAT0000083	PSMC4	5704
hsa-miR-26b-5p	MIMAT0000083	PSMC6	5706
hsa-miR-26b-5p	MIMAT0000083	PSMD5	5711
hsa-miR-26b-5p	MIMAT0000083	PSMD7	5713
hsa-miR-26b-5p	MIMAT0000083	PSME1	5720
hsa-miR-26b-5p	MIMAT0000083	PSTPIP2	9050
hsa-miR-26b-5p	MIMAT0000083	PTCD3	55037
hsa-miR-26b-5p	MIMAT0000083	PTEN	5728
hsa-miR-26b-5p	MIMAT0000083	PTGS2	5743
hsa-miR-26b-5p	MIMAT0000083	PTP4A1	7803
hsa-miR-26b-5p	MIMAT0000083	PTPN1	5770
hsa-miR-26b-5p	MIMAT0000083	PTPRJ	5795
hsa-miR-26b-5p	MIMAT0000083	PTPRO	5800
hsa-miR-26b-5p	MIMAT0000083	PTRH2	51651
hsa-miR-26b-5p	MIMAT0000083	PUS7	54517
hsa-miR-26b-5p	MIMAT0000083	PVALB	5816
hsa-miR-26b-5p	MIMAT0000083	QARS	5859
hsa-miR-26b-5p	MIMAT0000083	QDPR	5860
hsa-miR-26b-5p	MIMAT0000083	QPRT	23475
hsa-miR-26b-5p	MIMAT0000083	RAB11FIP1	80223
hsa-miR-26b-5p	MIMAT0000083	RAB23	51715
hsa-miR-26b-5p	MIMAT0000083	RAB27A	5873
hsa-miR-26b-5p	MIMAT0000083	RAB30	27314
hsa-miR-26b-5p	MIMAT0000083	RAB32	10981
hsa-miR-26b-5p	MIMAT0000083	RAB36	9609
hsa-miR-26b-5p	MIMAT0000083	RAB3A	5864
hsa-miR-26b-5p	MIMAT0000083	RAB3GAP1	22930
hsa-miR-26b-5p	MIMAT0000083	RAB40B	10966
hsa-miR-26b-5p	MIMAT0000083	RAB8A	4218
hsa-miR-26b-5p	MIMAT0000083	RABGAP1L	9910
hsa-miR-26b-5p	MIMAT0000083	RABGGTA	5875
hsa-miR-26b-5p	MIMAT0000083	RABL3	285282
hsa-miR-26b-5p	MIMAT0000083	RACGAP1	29127
hsa-miR-26b-5p	MIMAT0000083	RAD51C	5889
hsa-miR-26b-5p	MIMAT0000083	RAD51D	5892
hsa-miR-26b-5p	MIMAT0000083	RAD54L	8438
hsa-miR-26b-5p	MIMAT0000083	RAD54L2	23132
hsa-miR-26b-5p	MIMAT0000083	RAE1	8480
hsa-miR-26b-5p	MIMAT0000083	RAI14	26064
hsa-miR-26b-5p	MIMAT0000083	RAMP2-AS1	100190938
hsa-miR-26b-5p	MIMAT0000083	RAP1B	5908
hsa-miR-26b-5p	MIMAT0000083	RAP2C	57826
hsa-miR-26b-5p	MIMAT0000083	RAPGEF4	11069
hsa-miR-26b-5p	MIMAT0000083	RARS2	57038
hsa-miR-26b-5p	MIMAT0000083	RASAL2	9462
hsa-miR-26b-5p	MIMAT0000083	RASGRF1	5923
hsa-miR-26b-5p	MIMAT0000083	RASGRP3	25780
hsa-miR-26b-5p	MIMAT0000083	RASIP1	54922
hsa-miR-26b-5p	MIMAT0000083	RASSF9	9182
hsa-miR-26b-5p	MIMAT0000083	RB1	5925
hsa-miR-26b-5p	MIMAT0000083	RBM12B	389677
hsa-miR-26b-5p	MIMAT0000083	RBM19	9904
hsa-miR-26b-5p	MIMAT0000083	RBM3	5935
hsa-miR-26b-5p	MIMAT0000083	RBM41	55285
hsa-miR-26b-5p	MIMAT0000083	RBM48	84060
hsa-miR-26b-5p	MIMAT0000083	RBMS2	5939
hsa-miR-26b-5p	MIMAT0000083	RBMY1F	159163
hsa-miR-26b-5p	MIMAT0000083	RBMY1HP	5944
hsa-miR-26b-5p	MIMAT0000083	RCBTB1	55213
hsa-miR-26b-5p	MIMAT0000083	RCBTB2	1102
hsa-miR-26b-5p	MIMAT0000083	RCN2	5955
hsa-miR-26b-5p	MIMAT0000083	RCOR1	23186
hsa-miR-26b-5p	MIMAT0000083	RECQL	5965
hsa-miR-26b-5p	MIMAT0000083	REEP3	221035
hsa-miR-26b-5p	MIMAT0000083	REEP4	80346
hsa-miR-26b-5p	MIMAT0000083	RELB	5971
hsa-miR-26b-5p	MIMAT0000083	REPIN1	29803
hsa-miR-26b-5p	MIMAT0000083	RFX7	64864
hsa-miR-26b-5p	MIMAT0000083	RGCC	28984
hsa-miR-26b-5p	MIMAT0000083	RGS17	26575
hsa-miR-26b-5p	MIMAT0000083	RGS20	8601
hsa-miR-26b-5p	MIMAT0000083	RGS3	5998
hsa-miR-26b-5p	MIMAT0000083	RHCG	51458
hsa-miR-26b-5p	MIMAT0000083	RHOQ	23433
hsa-miR-26b-5p	MIMAT0000083	RIPK4	54101
hsa-miR-26b-5p	MIMAT0000083	RLF	6018
hsa-miR-26b-5p	MIMAT0000083	RMI1	80010
hsa-miR-26b-5p	MIMAT0000083	RNASE1	6035
hsa-miR-26b-5p	MIMAT0000083	RNASE6	6039
hsa-miR-26b-5p	MIMAT0000083	RNASEH1	246243
hsa-miR-26b-5p	MIMAT0000083	RNASET2	8635
hsa-miR-26b-5p	MIMAT0000083	RNF11	26994
hsa-miR-26b-5p	MIMAT0000083	RNF111	54778
hsa-miR-26b-5p	MIMAT0000083	RNF125	54941
hsa-miR-26b-5p	MIMAT0000083	RNF144A	9781
hsa-miR-26b-5p	MIMAT0000083	RNF187	149603
hsa-miR-26b-5p	MIMAT0000083	RNF2	6045
hsa-miR-26b-5p	MIMAT0000083	RNF216	54476
hsa-miR-26b-5p	MIMAT0000083	RNF24	11237
hsa-miR-26b-5p	MIMAT0000083	RNF38	152006
hsa-miR-26b-5p	MIMAT0000083	RNF6	6049
hsa-miR-26b-5p	MIMAT0000083	ROGDI	79641
hsa-miR-26b-5p	MIMAT0000083	ROM1	6094
hsa-miR-26b-5p	MIMAT0000083	RORB	6096
hsa-miR-26b-5p	MIMAT0000083	RORC	6097
hsa-miR-26b-5p	MIMAT0000083	ROS1	6098
hsa-miR-26b-5p	MIMAT0000083	RPA3	6119
hsa-miR-26b-5p	MIMAT0000083	RPGRIP1	57096
hsa-miR-26b-5p	MIMAT0000083	RPL28	6158
hsa-miR-26b-5p	MIMAT0000083	RPL37	6167
hsa-miR-26b-5p	MIMAT0000083	RPL39	6170
hsa-miR-26b-5p	MIMAT0000083	RPL6	6128
hsa-miR-26b-5p	MIMAT0000083	RPLP1	6176
hsa-miR-26b-5p	MIMAT0000083	RPN1	6184
hsa-miR-26b-5p	MIMAT0000083	RPRD2	23248
hsa-miR-26b-5p	MIMAT0000083	RPS6KA6	27330
hsa-miR-26b-5p	MIMAT0000083	RPS6KB2	6199
hsa-miR-26b-5p	MIMAT0000083	RPS6KC1	26750
hsa-miR-26b-5p	MIMAT0000083	RRAGC	64121
hsa-miR-26b-5p	MIMAT0000083	RRAS2	22800
hsa-miR-26b-5p	MIMAT0000083	RRP15	51018
hsa-miR-26b-5p	MIMAT0000083	RRP36	88745
hsa-miR-26b-5p	MIMAT0000083	RRS1	23212
hsa-miR-26b-5p	MIMAT0000083	RSAD2	91543
hsa-miR-26b-5p	MIMAT0000083	RSRC2	65117
hsa-miR-26b-5p	MIMAT0000083	RSRP1	57035
hsa-miR-26b-5p	MIMAT0000083	RTCB	51493
hsa-miR-26b-5p	MIMAT0000083	RTF1	23168
hsa-miR-26b-5p	MIMAT0000083	RTL10	79680
hsa-miR-26b-5p	MIMAT0000083	RTL8A	26071
hsa-miR-26b-5p	MIMAT0000083	RUVBL1	8607
hsa-miR-26b-5p	MIMAT0000083	RXFP3	51289
hsa-miR-26b-5p	MIMAT0000083	RXRB	6257
hsa-miR-26b-5p	MIMAT0000083	RYR3	6263
hsa-miR-26b-5p	MIMAT0000083	S100A1	6271
hsa-miR-26b-5p	MIMAT0000083	S100A2	6273
hsa-miR-26b-5p	MIMAT0000083	S100A7	6278
hsa-miR-26b-5p	MIMAT0000083	S100A7A	338324
hsa-miR-26b-5p	MIMAT0000083	S100P	6286
hsa-miR-26b-5p	MIMAT0000083	SACM1L	22908
hsa-miR-26b-5p	MIMAT0000083	SACS	26278
hsa-miR-26b-5p	MIMAT0000083	SAFB	6294
hsa-miR-26b-5p	MIMAT0000083	SALL1	6299
hsa-miR-26b-5p	MIMAT0000083	SAMD14	201191
hsa-miR-26b-5p	MIMAT0000083	SASS6	163786
hsa-miR-26b-5p	MIMAT0000083	SCAND2P	54581
hsa-miR-26b-5p	MIMAT0000083	SCARA3	51435
hsa-miR-26b-5p	MIMAT0000083	SCGB1D1	10648
hsa-miR-26b-5p	MIMAT0000083	SCGB1D2	10647
hsa-miR-26b-5p	MIMAT0000083	SCN2A	6326
hsa-miR-26b-5p	MIMAT0000083	SCO2	9997
hsa-miR-26b-5p	MIMAT0000083	SCP2	6342
hsa-miR-26b-5p	MIMAT0000083	SDC3	9672
hsa-miR-26b-5p	MIMAT0000083	SDE2	163859
hsa-miR-26b-5p	MIMAT0000083	SDHAF3	57001
hsa-miR-26b-5p	MIMAT0000083	SDHB	6390
hsa-miR-26b-5p	MIMAT0000083	SEC22A	26984
hsa-miR-26b-5p	MIMAT0000083	SEC61A2	55176
hsa-miR-26b-5p	MIMAT0000083	SEC61G	23480
hsa-miR-26b-5p	MIMAT0000083	SECISBP2	79048
hsa-miR-26b-5p	MIMAT0000083	SELENBP1	8991
hsa-miR-26b-5p	MIMAT0000083	SEM1	7979
hsa-miR-26b-5p	MIMAT0000083	SEPTIN14	346288
hsa-miR-26b-5p	MIMAT0000083	SEPTIN7	989
hsa-miR-26b-5p	MIMAT0000083	SERBP1	26135
hsa-miR-26b-5p	MIMAT0000083	SERP1	27230
hsa-miR-26b-5p	MIMAT0000083	SERPINB1	1992
hsa-miR-26b-5p	MIMAT0000083	SERPINB2	5055
hsa-miR-26b-5p	MIMAT0000083	SERPINB5	5268
hsa-miR-26b-5p	MIMAT0000083	SERPINH1	871
hsa-miR-26b-5p	MIMAT0000083	SERPINI2	5276
hsa-miR-26b-5p	MIMAT0000083	SESN1	27244
hsa-miR-26b-5p	MIMAT0000083	SETD5	55209
hsa-miR-26b-5p	MIMAT0000083	SETD8	387893
hsa-miR-26b-5p	MIMAT0000083	SF3B2	10992
hsa-miR-26b-5p	MIMAT0000083	SF3B3	23450
hsa-miR-26b-5p	MIMAT0000083	SFMBT1	51460
hsa-miR-26b-5p	MIMAT0000083	SFPQ	6421
hsa-miR-26b-5p	MIMAT0000083	SFRP4	6424
hsa-miR-26b-5p	MIMAT0000083	SFXN1	94081
hsa-miR-26b-5p	MIMAT0000083	SH2B3	10019
hsa-miR-26b-5p	MIMAT0000083	SH3BP1	23616
hsa-miR-26b-5p	MIMAT0000083	SH3GL2	6456
hsa-miR-26b-5p	MIMAT0000083	SHFM1	7979
hsa-miR-26b-5p	MIMAT0000083	SHOC2	8036
hsa-miR-26b-5p	MIMAT0000083	SI	6476
hsa-miR-26b-5p	MIMAT0000083	SIDT1	54847
hsa-miR-26b-5p	MIMAT0000083	SIPA1	6494
hsa-miR-26b-5p	MIMAT0000083	SIRT4	23409
hsa-miR-26b-5p	MIMAT0000083	SIX1	6495
hsa-miR-26b-5p	MIMAT0000083	SIX5	147912
hsa-miR-26b-5p	MIMAT0000083	SKIL	6498
hsa-miR-26b-5p	MIMAT0000083	SKIV2L2	23517
hsa-miR-26b-5p	MIMAT0000083	SLAMF1	6504
hsa-miR-26b-5p	MIMAT0000083	SLBP	7884
hsa-miR-26b-5p	MIMAT0000083	SLC10A3	8273
hsa-miR-26b-5p	MIMAT0000083	SLC13A4	26266
hsa-miR-26b-5p	MIMAT0000083	SLC16A4	9122
hsa-miR-26b-5p	MIMAT0000083	SLC17A5	26503
hsa-miR-26b-5p	MIMAT0000083	SLC17A6	57084
hsa-miR-26b-5p	MIMAT0000083	SLC19A2	10560
hsa-miR-26b-5p	MIMAT0000083	SLC1A6	6511
hsa-miR-26b-5p	MIMAT0000083	SLC22A13	9390
hsa-miR-26b-5p	MIMAT0000083	SLC22A8	9376
hsa-miR-26b-5p	MIMAT0000083	SLC25A23	79085
hsa-miR-26b-5p	MIMAT0000083	SLC25A28	81894
hsa-miR-26b-5p	MIMAT0000083	SLC25A36	55186
hsa-miR-26b-5p	MIMAT0000083	SLC25A44	9673
hsa-miR-26b-5p	MIMAT0000083	SLC26A2	1836
hsa-miR-26b-5p	MIMAT0000083	SLC26A4	5172
hsa-miR-26b-5p	MIMAT0000083	SLC27A6	28965
hsa-miR-26b-5p	MIMAT0000083	SLC28A1	9154
hsa-miR-26b-5p	MIMAT0000083	SLC2A4RG	56731
hsa-miR-26b-5p	MIMAT0000083	SLC2A6	11182
hsa-miR-26b-5p	MIMAT0000083	SLC30A10	55532
hsa-miR-26b-5p	MIMAT0000083	SLC31A1	1317
hsa-miR-26b-5p	MIMAT0000083	SLC34A2	10568
hsa-miR-26b-5p	MIMAT0000083	SLC35B3	51000
hsa-miR-26b-5p	MIMAT0000083	SLC35C1	55343
hsa-miR-26b-5p	MIMAT0000083	SLC35D2	11046
hsa-miR-26b-5p	MIMAT0000083	SLC35F5	80255
hsa-miR-26b-5p	MIMAT0000083	SLC38A10	124565
hsa-miR-26b-5p	MIMAT0000083	SLC38A2	54407
hsa-miR-26b-5p	MIMAT0000083	SLC38A6	145389
hsa-miR-26b-5p	MIMAT0000083	SLC39A6	25800
hsa-miR-26b-5p	MIMAT0000083	SLC3A2	6520
hsa-miR-26b-5p	MIMAT0000083	SLC5A3	6526
hsa-miR-26b-5p	MIMAT0000083	SLC6A14	11254
hsa-miR-26b-5p	MIMAT0000083	SLC6A16	28968
hsa-miR-26b-5p	MIMAT0000083	SLC6A9	6536
hsa-miR-26b-5p	MIMAT0000083	SLC7A1	6541
hsa-miR-26b-5p	MIMAT0000083	SLC7A11	23657
hsa-miR-26b-5p	MIMAT0000083	SLCO1B1	10599
hsa-miR-26b-5p	MIMAT0000083	SLFN12	55106
hsa-miR-26b-5p	MIMAT0000083	SLFN13	146857
hsa-miR-26b-5p	MIMAT0000083	SMAD1	4086
hsa-miR-26b-5p	MIMAT0000083	SMAD4	4089
hsa-miR-26b-5p	MIMAT0000083	SMAD6	4091
hsa-miR-26b-5p	MIMAT0000083	SMAD7	4092
hsa-miR-26b-5p	MIMAT0000083	SMARCE1	6605
hsa-miR-26b-5p	MIMAT0000083	SMC4	10051
hsa-miR-26b-5p	MIMAT0000083	SMEK1	55671
hsa-miR-26b-5p	MIMAT0000083	SMG6	23293
hsa-miR-26b-5p	MIMAT0000083	SMIM9	100132963
hsa-miR-26b-5p	MIMAT0000083	SMN1	6606
hsa-miR-26b-5p	MIMAT0000083	SMN2	6607
hsa-miR-26b-5p	MIMAT0000083	SMNDC1	10285
hsa-miR-26b-5p	MIMAT0000083	SMPD3	55512
hsa-miR-26b-5p	MIMAT0000083	SMPDL3A	10924
hsa-miR-26b-5p	MIMAT0000083	SMS	6611
hsa-miR-26b-5p	MIMAT0000083	SMYD2	56950
hsa-miR-26b-5p	MIMAT0000083	SNAI1	6615
hsa-miR-26b-5p	MIMAT0000083	SNAP91	9892
hsa-miR-26b-5p	MIMAT0000083	SNAPC5	10302
hsa-miR-26b-5p	MIMAT0000083	SND1	27044
hsa-miR-26b-5p	MIMAT0000083	SNORA70	26778
hsa-miR-26b-5p	MIMAT0000083	SNRNP70	6625
hsa-miR-26b-5p	MIMAT0000083	SNRPC	6631
hsa-miR-26b-5p	MIMAT0000083	SNRPD1	6632
hsa-miR-26b-5p	MIMAT0000083	SNRPN	6638
hsa-miR-26b-5p	MIMAT0000083	SNURF	8926
hsa-miR-26b-5p	MIMAT0000083	SNX2	6643
hsa-miR-26b-5p	MIMAT0000083	SOCS6	9306
hsa-miR-26b-5p	MIMAT0000083	SOGA3	387104
hsa-miR-26b-5p	MIMAT0000083	SORCS3	22986
hsa-miR-26b-5p	MIMAT0000083	SOWAHC	65124
hsa-miR-26b-5p	MIMAT0000083	SOX3	6658
hsa-miR-26b-5p	MIMAT0000083	SOX5	6660
hsa-miR-26b-5p	MIMAT0000083	SP4	6671
hsa-miR-26b-5p	MIMAT0000083	SPAG1	6674
hsa-miR-26b-5p	MIMAT0000083	SPATA6	54558
hsa-miR-26b-5p	MIMAT0000083	SPC25	57405
hsa-miR-26b-5p	MIMAT0000083	SPECC1L	23384
hsa-miR-26b-5p	MIMAT0000083	SPOUT1	51490
hsa-miR-26b-5p	MIMAT0000083	SPRR1A	6698
hsa-miR-26b-5p	MIMAT0000083	SPRY1	10252
hsa-miR-26b-5p	MIMAT0000083	SPRY2	10253
hsa-miR-26b-5p	MIMAT0000083	SREK1IP1	285672
hsa-miR-26b-5p	MIMAT0000083	SRF	6722
hsa-miR-26b-5p	MIMAT0000083	SRGN	5552
hsa-miR-26b-5p	MIMAT0000083	SRP14	6727
hsa-miR-26b-5p	MIMAT0000083	SRP9	6726
hsa-miR-26b-5p	MIMAT0000083	SRP9P1	653226
hsa-miR-26b-5p	MIMAT0000083	SRPR	6734
hsa-miR-26b-5p	MIMAT0000083	SRPRA	6734
hsa-miR-26b-5p	MIMAT0000083	SRPX	8406
hsa-miR-26b-5p	MIMAT0000083	SRRM2	23524
hsa-miR-26b-5p	MIMAT0000083	SRSF6	6431
hsa-miR-26b-5p	MIMAT0000083	SSBP2	23635
hsa-miR-26b-5p	MIMAT0000083	SSH1	54434
hsa-miR-26b-5p	MIMAT0000083	SSH2	85464
hsa-miR-26b-5p	MIMAT0000083	SSR1	6745
hsa-miR-26b-5p	MIMAT0000083	SSR3	6747
hsa-miR-26b-5p	MIMAT0000083	SSX2IP	117178
hsa-miR-26b-5p	MIMAT0000083	SSX7	280658
hsa-miR-26b-5p	MIMAT0000083	ST18	9705
hsa-miR-26b-5p	MIMAT0000083	ST8SIA2	8128
hsa-miR-26b-5p	MIMAT0000083	ST8SIA4	7903
hsa-miR-26b-5p	MIMAT0000083	STAG1	10274
hsa-miR-26b-5p	MIMAT0000083	STARD5	80765
hsa-miR-26b-5p	MIMAT0000083	STARD7	56910
hsa-miR-26b-5p	MIMAT0000083	STAT6	6778
hsa-miR-26b-5p	MIMAT0000083	STIL	6491
hsa-miR-26b-5p	MIMAT0000083	STK16	8576
hsa-miR-26b-5p	MIMAT0000083	STK26	51765
hsa-miR-26b-5p	MIMAT0000083	STOML2	30968
hsa-miR-26b-5p	MIMAT0000083	STON1-GTF2A1L	286749
hsa-miR-26b-5p	MIMAT0000083	STRADB	55437
hsa-miR-26b-5p	MIMAT0000083	STUB1	10273
hsa-miR-26b-5p	MIMAT0000083	STX12	23673
hsa-miR-26b-5p	MIMAT0000083	STX1A	6804
hsa-miR-26b-5p	MIMAT0000083	STXBP3	6814
hsa-miR-26b-5p	MIMAT0000083	SUCO	51430
hsa-miR-26b-5p	MIMAT0000083	SUGCT	79783
hsa-miR-26b-5p	MIMAT0000083	SULT1B1	27284
hsa-miR-26b-5p	MIMAT0000083	SUN1	23353
hsa-miR-26b-5p	MIMAT0000083	SUPT3H	8464
hsa-miR-26b-5p	MIMAT0000083	SUPT5H	6829
hsa-miR-26b-5p	MIMAT0000083	SUSD5	26032
hsa-miR-26b-5p	MIMAT0000083	SV2B	9899
hsa-miR-26b-5p	MIMAT0000083	SYNCRIP	10492
hsa-miR-26b-5p	MIMAT0000083	SYNE1	23345
hsa-miR-26b-5p	MIMAT0000083	SYNE2	23224
hsa-miR-26b-5p	MIMAT0000083	TAB1	10454
hsa-miR-26b-5p	MIMAT0000083	TAC3	6866
hsa-miR-26b-5p	MIMAT0000083	TADA3	10474
hsa-miR-26b-5p	MIMAT0000083	TAF13	6884
hsa-miR-26b-5p	MIMAT0000083	TAF4B	6875
hsa-miR-26b-5p	MIMAT0000083	TAF9	6880
hsa-miR-26b-5p	MIMAT0000083	TAF9B	51616
hsa-miR-26b-5p	MIMAT0000083	TAGLN	6876
hsa-miR-26b-5p	MIMAT0000083	TAGLN3	29114
hsa-miR-26b-5p	MIMAT0000083	TARBP2	6895
hsa-miR-26b-5p	MIMAT0000083	TAS2R10	50839
hsa-miR-26b-5p	MIMAT0000083	TAS2R13	50838
hsa-miR-26b-5p	MIMAT0000083	TAS2R9	50835
hsa-miR-26b-5p	MIMAT0000083	TASP1	55617
hsa-miR-26b-5p	MIMAT0000083	TAX1BP3	30851
hsa-miR-26b-5p	MIMAT0000083	TAZ	6901
hsa-miR-26b-5p	MIMAT0000083	TBC1D13	54662
hsa-miR-26b-5p	MIMAT0000083	TBC1D2B	23102
hsa-miR-26b-5p	MIMAT0000083	TBCCD1	55171
hsa-miR-26b-5p	MIMAT0000083	TCEAL1	9338
hsa-miR-26b-5p	MIMAT0000083	TCEAL9	51186
hsa-miR-26b-5p	MIMAT0000083	TCEB3B	51224
hsa-miR-26b-5p	MIMAT0000083	TCF12	6938
hsa-miR-26b-5p	MIMAT0000083	TCF4	6925
hsa-miR-26b-5p	MIMAT0000083	TCF7L2	6934
hsa-miR-26b-5p	MIMAT0000083	TCN1	6947
hsa-miR-26b-5p	MIMAT0000083	TCTA	6988
hsa-miR-26b-5p	MIMAT0000083	TCTN2	79867
hsa-miR-26b-5p	MIMAT0000083	TDRD7	23424
hsa-miR-26b-5p	MIMAT0000083	TEAD3	7005
hsa-miR-26b-5p	MIMAT0000083	TENC1	23371
hsa-miR-26b-5p	MIMAT0000083	TERF2	7014
hsa-miR-26b-5p	MIMAT0000083	TESK1	7016
hsa-miR-26b-5p	MIMAT0000083	TET3	200424
hsa-miR-26b-5p	MIMAT0000083	TEX2	55852
hsa-miR-26b-5p	MIMAT0000083	TEX30	93081
hsa-miR-26b-5p	MIMAT0000083	TFB2M	64216
hsa-miR-26b-5p	MIMAT0000083	TFEB	7942
hsa-miR-26b-5p	MIMAT0000083	TFPT	29844
hsa-miR-26b-5p	MIMAT0000083	TGFB1	7040
hsa-miR-26b-5p	MIMAT0000083	TGFB1I1	7041
hsa-miR-26b-5p	MIMAT0000083	TGFBI	7045
hsa-miR-26b-5p	MIMAT0000083	TGM1	7051
hsa-miR-26b-5p	MIMAT0000083	THAP10	56906
hsa-miR-26b-5p	MIMAT0000083	THAP3	90326
hsa-miR-26b-5p	MIMAT0000083	THOC7	80145
hsa-miR-26b-5p	MIMAT0000083	TIA1	7072
hsa-miR-26b-5p	MIMAT0000083	TIGAR	57103
hsa-miR-26b-5p	MIMAT0000083	TIMM10	26519
hsa-miR-26b-5p	MIMAT0000083	TIMM29	90580
hsa-miR-26b-5p	MIMAT0000083	TIMP1	7076
hsa-miR-26b-5p	MIMAT0000083	TINF2	26277
hsa-miR-26b-5p	MIMAT0000083	TIPARP	25976
hsa-miR-26b-5p	MIMAT0000083	TIPRL	261726
hsa-miR-26b-5p	MIMAT0000083	TK1	7083
hsa-miR-26b-5p	MIMAT0000083	TKFC	26007
hsa-miR-26b-5p	MIMAT0000083	TLE4	7091
hsa-miR-26b-5p	MIMAT0000083	TLR1	7096
hsa-miR-26b-5p	MIMAT0000083	TLR4	7099
hsa-miR-26b-5p	MIMAT0000083	TLX1	3195
hsa-miR-26b-5p	MIMAT0000083	TLX3	30012
hsa-miR-26b-5p	MIMAT0000083	TM9SF3	56889
hsa-miR-26b-5p	MIMAT0000083	TMC7	79905
hsa-miR-26b-5p	MIMAT0000083	TMCC1	23023
hsa-miR-26b-5p	MIMAT0000083	TMCC2	9911
hsa-miR-26b-5p	MIMAT0000083	TMCO3	55002
hsa-miR-26b-5p	MIMAT0000083	TMED5	50999
hsa-miR-26b-5p	MIMAT0000083	TMEM131L	23240
hsa-miR-26b-5p	MIMAT0000083	TMEM132A	54972
hsa-miR-26b-5p	MIMAT0000083	TMEM154	201799
hsa-miR-26b-5p	MIMAT0000083	TMEM156	80008
hsa-miR-26b-5p	MIMAT0000083	TMEM165	55858
hsa-miR-26b-5p	MIMAT0000083	TMEM168	64418
hsa-miR-26b-5p	MIMAT0000083	TMEM187	8269
hsa-miR-26b-5p	MIMAT0000083	TMEM19	55266
hsa-miR-26b-5p	MIMAT0000083	TMEM2	23670
hsa-miR-26b-5p	MIMAT0000083	TMEM206	55248
hsa-miR-26b-5p	MIMAT0000083	TMEM208	29100
hsa-miR-26b-5p	MIMAT0000083	TMEM230	29058
hsa-miR-26b-5p	MIMAT0000083	TMEM248	55069
hsa-miR-26b-5p	MIMAT0000083	TMEM254	80195
hsa-miR-26b-5p	MIMAT0000083	TMEM30A	55754
hsa-miR-26b-5p	MIMAT0000083	TMEM30B	161291
hsa-miR-26b-5p	MIMAT0000083	TMEM41B	440026
hsa-miR-26b-5p	MIMAT0000083	TMEM50A	23585
hsa-miR-26b-5p	MIMAT0000083	TMEM50B	757
hsa-miR-26b-5p	MIMAT0000083	TMEM62	80021
hsa-miR-26b-5p	MIMAT0000083	TMEM74B	55321
hsa-miR-26b-5p	MIMAT0000083	TMPRSS11E	28983
hsa-miR-26b-5p	MIMAT0000083	TMPRSS6	164656
hsa-miR-26b-5p	MIMAT0000083	TMSB15A	11013
hsa-miR-26b-5p	MIMAT0000083	TMTC3	160418
hsa-miR-26b-5p	MIMAT0000083	TMX4	56255
[truncated: 2,154 more rows]
